# Supplementary material for: Microbial Communities and Organic Matter Composition in Surface and Subsurface Sediments of the Helgoland Mud Area, North Sea
Source: Front Microbiol. 2015 Nov 25;6:1290. doi: 10.3389/fmicb.2015.01290 (PMC4658423; doi:10.3389/fmicb.2015.01290)
Supplement: Supplementary file 1 [file DataSheet1.XLSX]

## Sheet: 1_Surface_0-5cm
Taxon	5-10cm	percentage
Root;Other;Other;Other;Other;Other	0.000495295	0.0495295
Root;k__Bacteria;Other;Other;Other;Other	0.0525012	5.25012
Root;k__Bacteria;p__Acidobacteria;Other;Other;Other	0.00148588	0.148588
Root;k__Bacteria;p__Acidobacteria;c__AT-s2-57;o__;f__	0.000495295	0.0495295
Root;k__Bacteria;p__Acidobacteria;c__Acidobacteria-6;o__BPC015;f__	0.00247647	0.247647
Root;k__Bacteria;p__Acidobacteria;c__Acidobacteria-6;o__CCU21;f__	0.00693413	0.693413
Root;k__Bacteria;p__Acidobacteria;c__BPC102;o__;f__	0.000990589	0.0990589
Root;k__Bacteria;p__Acidobacteria;c__OS-K;o__;f__	0.00247647	0.247647
Root;k__Bacteria;p__Acidobacteria;c__RB25;o__;f__	0.00792472	0.792472
Root;k__Bacteria;p__Acidobacteria;c__Sva0725;o__Sva0725;f__	0.00346706	0.346706
Root;k__Bacteria;p__Acidobacteria;c__iii1-8;o__DS-18;f__	0.000495295	0.0495295
Root;k__Bacteria;p__Actinobacteria;c__Acidimicrobiia;o__Acidimicrobiales;Other	0.00247647	0.247647
Root;k__Bacteria;p__Actinobacteria;c__Acidimicrobiia;o__Acidimicrobiales;f__C111	0.00247647	0.247647
Root;k__Bacteria;p__Actinobacteria;c__Acidimicrobiia;o__Acidimicrobiales;f__Microthrixaceae	0.000495295	0.0495295
Root;k__Bacteria;p__Actinobacteria;c__Acidimicrobiia;o__Acidimicrobiales;f__SC3-41	0.000495295	0.0495295
Root;k__Bacteria;p__Actinobacteria;c__Acidimicrobiia;o__Acidimicrobiales;f__koll13	0.000990589	0.0990589
Root;k__Bacteria;p__Actinobacteria;c__Actinobacteria;o__Actinomycetales;Other	0.00148588	0.148588
Root;k__Bacteria;p__Actinobacteria;c__Actinobacteria;o__Actinomycetales;f__	0.000495295	0.0495295
Root;k__Bacteria;p__Actinobacteria;c__Thermoleophilia;o__Gaiellales;f__	0.000990589	0.0990589
Root;k__Bacteria;p__Actinobacteria;c__Thermoleophilia;o__Gaiellales;f__Gaiellaceae	0.000495295	0.0495295
Root;k__Bacteria;p__Actinobacteria;c__Thermoleophilia;o__Solirubrobacterales;f__	0.000495295	0.0495295
Root;k__Bacteria;p__Bacteroidetes;Other;Other;Other	0.00693413	0.693413
Root;k__Bacteria;p__Bacteroidetes;c__Bacteroidia;o__Bacteroidales;Other	0.00198118	0.198118
Root;k__Bacteria;p__Bacteroidetes;c__Bacteroidia;o__Bacteroidales;f__	0.000990589	0.0990589
Root;k__Bacteria;p__Bacteroidetes;c__Bacteroidia;o__Bacteroidales;f__Marinilabiaceae	0.000495295	0.0495295
Root;k__Bacteria;p__Bacteroidetes;c__Bacteroidia;o__Bacteroidales;f__VC21_Bac22	0.00148588	0.148588
Root;k__Bacteria;p__Bacteroidetes;c__Flavobacteriia;o__Flavobacteriales;Other	0.00247647	0.247647
Root;k__Bacteria;p__Bacteroidetes;c__Flavobacteriia;o__Flavobacteriales;f__Cryomorphaceae	0.000495295	0.0495295
Root;k__Bacteria;p__Bacteroidetes;c__Flavobacteriia;o__Flavobacteriales;f__Flavobacteriaceae	0.0321942	3.21942
Root;k__Bacteria;p__Bacteroidetes;c__Sphingobacteriia;o__Sphingobacteriales;f__Ekhidnaceae	0.00148588	0.148588
Root;k__Bacteria;p__Bacteroidetes;c__Sphingobacteriia;o__Sphingobacteriales;f__Saprospiraceae	0.00148588	0.148588
Root;k__Bacteria;p__Caldithrix;c__Caldithrixae;o__Caldithrixales;f__	0.000495295	0.0495295
Root;k__Bacteria;p__Caldithrix;c__Caldithrixae;o__Caldithrixales;f__Caldithrixaceae	0.00297177	0.297177
Root;k__Bacteria;p__Chlorobi;c__Ignavibacteria;o__Ignavibacteriales;f__Ignavibacteriaceae	0.00148588	0.148588
Root;k__Bacteria;p__Chlorobi;c__Ignavibacteria;o__Ignavibacteriales;f__lheB3-7	0.00247647	0.247647
Root;k__Bacteria;p__Chloroflexi;Other;Other;Other	0.000990589	0.0990589
Root;k__Bacteria;p__Chloroflexi;c__Anaerolineae;Other;Other	0.00198118	0.198118
Root;k__Bacteria;p__Chloroflexi;c__Anaerolineae;o__Anaerolineales;Other	0.000495295	0.0495295
Root;k__Bacteria;p__Chloroflexi;c__Anaerolineae;o__Caldilineales;f__Caldilineaceae	0.00346706	0.346706
Root;k__Bacteria;p__Chloroflexi;c__Anaerolineae;o__DRC31;f__	0.00445765	0.445765
Root;k__Bacteria;p__Chloroflexi;c__Anaerolineae;o__GCA004;f__	0.00148588	0.148588
Root;k__Bacteria;p__Chloroflexi;c__Anaerolineae;o__O4D2Z37;f__	0.000990589	0.0990589
Root;k__Bacteria;p__Chloroflexi;c__Anaerolineae;o__S0208;f__	0.000990589	0.0990589
Root;k__Bacteria;p__Chloroflexi;c__Anaerolineae;o__SB-34;f__	0.000990589	0.0990589
Root;k__Bacteria;p__Chloroflexi;c__Anaerolineae;o__SBR1031;f__A4b	0.000495295	0.0495295
Root;k__Bacteria;p__Chloroflexi;c__Anaerolineae;o__SHA-20;f__	0.000495295	0.0495295
Root;k__Bacteria;p__Chloroflexi;c__Dehalococcoidetes;o__GIF9;f__	0.000495295	0.0495295
Root;k__Bacteria;p__Chloroflexi;c__Ellin6529;o__;f__	0.0163447	1.63447
Root;k__Bacteria;p__Cyanobacteria;c__;o__;f__	0.00198118	0.198118
Root;k__Bacteria;p__Cyanobacteria;c__Chloroplast;Other;Other	0.000495295	0.0495295
Root;k__Bacteria;p__Cyanobacteria;c__Chloroplast;o__Chlorophyta;f__	0.000990589	0.0990589
Root;k__Bacteria;p__Cyanobacteria;c__Chloroplast;o__Stramenopiles;f__	0.0401189	4.01189
Root;k__Bacteria;p__Cyanobacteria;c__Synechococcophycideae;o__Pseudanabaenales;f__Pseudanabaenaceae	0.000495295	0.0495295
Root;k__Bacteria;p__Cyanobacteria;c__Synechococcophycideae;o__Synechococcales;f__Synechococcaceae	0.00148588	0.148588
Root;k__Bacteria;p__Fibrobacteres;Other;Other;Other	0.00247647	0.247647
Root;k__Bacteria;p__Fibrobacteres;c__Fibrobacteria;o__Ucp1540;f__	0.00247647	0.247647
Root;k__Bacteria;p__Fibrobacteres;c__TG3;o__TG3-1;Other	0.000495295	0.0495295
Root;k__Bacteria;p__Fibrobacteres;c__TG3;o__TG3-2;Other	0.000495295	0.0495295
Root;k__Bacteria;p__Firmicutes;c__Bacilli;o__Bacillales;f__Bacillaceae	0.00148588	0.148588
Root;k__Bacteria;p__Firmicutes;c__Clostridia;o__Clostridiales;f__	0.00297177	0.297177
Root;k__Bacteria;p__Firmicutes;c__Clostridia;o__Clostridiales;f__Clostridiaceae	0.00297177	0.297177
Root;k__Bacteria;p__Fusobacteria;c__Fusobacteria;o__Fusobacteriales;f__Fusobacteriaceae	0.00445765	0.445765
Root;k__Bacteria;p__GN04;c__GN15;o__;f__	0.00198118	0.198118
Root;k__Bacteria;p__Gemmatimonadetes;c__Gemm-1;o__;f__	0.000495295	0.0495295
Root;k__Bacteria;p__Gemmatimonadetes;c__Gemm-2;o__;f__	0.00198118	0.198118
Root;k__Bacteria;p__Gemmatimonadetes;c__Gemm-4;o__;f__	0.00396236	0.396236
Root;k__Bacteria;p__Gemmatimonadetes;c__Gemm-6;o__;f__	0.000495295	0.0495295
Root;k__Bacteria;p__LCP-89;c__SAW1_B44;o__;f__	0.000495295	0.0495295
Root;k__Bacteria;p__Nitrospirae;c__Nitrospira;o__Nitrospirales;f__Nitrospiraceae	0.000495295	0.0495295
Root;k__Bacteria;p__Nitrospirae;c__Nitrospira;o__Nitrospirales;f__Thermodesulfovibrionaceae	0.00544824	0.544824
Root;k__Bacteria;p__OP11;c__OP11-2;Other;Other	0.000495295	0.0495295
Root;k__Bacteria;p__OP3;c__PBS-25;o__;f__	0.000495295	0.0495295
Root;k__Bacteria;p__OP8;c__OP8_1;o__HMMVPog-54;f__	0.00148588	0.148588
Root;k__Bacteria;p__PAUC34f;c__;o__;f__	0.000495295	0.0495295
Root;k__Bacteria;p__Planctomycetes;Other;Other;Other	0.00198118	0.198118
Root;k__Bacteria;p__Planctomycetes;c__;o__;f__	0.00148588	0.148588
Root;k__Bacteria;p__Planctomycetes;c__028H05-P-BN-P5;o__;f__	0.000495295	0.0495295
Root;k__Bacteria;p__Planctomycetes;c__C6;o__Ucm1571;f__	0.000495295	0.0495295
Root;k__Bacteria;p__Planctomycetes;c__C6;o__d113;f__	0.000495295	0.0495295
Root;k__Bacteria;p__Planctomycetes;c__OM190;o__CL500-15;f__	0.000990589	0.0990589
Root;k__Bacteria;p__Planctomycetes;c__OM190;o__agg27;f__	0.00148588	0.148588
Root;k__Bacteria;p__Planctomycetes;c__Phycisphaerae;o__Phycisphaerales;Other	0.000495295	0.0495295
Root;k__Bacteria;p__Proteobacteria;Other;Other;Other	0.00445765	0.445765
Root;k__Bacteria;p__Proteobacteria;c__Alphaproteobacteria;Other;Other	0.0094106	0.94106
Root;k__Bacteria;p__Proteobacteria;c__Alphaproteobacteria;o__Rhizobiales;Other	0.013373	1.3373
Root;k__Bacteria;p__Proteobacteria;c__Alphaproteobacteria;o__Rhizobiales;f__	0.00247647	0.247647
Root;k__Bacteria;p__Proteobacteria;c__Alphaproteobacteria;o__Rhizobiales;f__Hyphomicrobiaceae	0.000495295	0.0495295
Root;k__Bacteria;p__Proteobacteria;c__Alphaproteobacteria;o__Rhizobiales;f__Phyllobacteriaceae	0.00198118	0.198118
Root;k__Bacteria;p__Proteobacteria;c__Alphaproteobacteria;o__Rhodobacterales;f__Rhodobacteraceae	0.0089153	0.89153
Root;k__Bacteria;p__Proteobacteria;c__Alphaproteobacteria;o__Rhodospirillales;f__	0.000495295	0.0495295
Root;k__Bacteria;p__Proteobacteria;c__Alphaproteobacteria;o__Rhodospirillales;f__Rhodospirillaceae	0.00297177	0.297177
Root;k__Bacteria;p__Proteobacteria;c__Alphaproteobacteria;o__Sphingomonadales;Other	0.000495295	0.0495295
Root;k__Bacteria;p__Proteobacteria;c__Betaproteobacteria;Other;Other	0.000495295	0.0495295
Root;k__Bacteria;p__Proteobacteria;c__Betaproteobacteria;o__Methylophilales;f__Methylophilaceae	0.000495295	0.0495295
Root;k__Bacteria;p__Proteobacteria;c__Betaproteobacteria;o__Nitrosomonadales;f__Nitrosomonadaceae	0.000990589	0.0990589
Root;k__Bacteria;p__Proteobacteria;c__Deltaproteobacteria;Other;Other	0.0113918	1.13918
Root;k__Bacteria;p__Proteobacteria;c__Deltaproteobacteria;o__;f__	0.0118871	1.18871
Root;k__Bacteria;p__Proteobacteria;c__Deltaproteobacteria;o__Bdellovibrionales;f__Bdellovibrionaceae	0.000990589	0.0990589
Root;k__Bacteria;p__Proteobacteria;c__Deltaproteobacteria;o__Desulfobacterales;f__Desulfobulbaceae	0.11788	11.788
Root;k__Bacteria;p__Proteobacteria;c__Deltaproteobacteria;o__Desulfobacterales;f__Nitrospinaceae	0.00495295	0.495295
Root;k__Bacteria;p__Proteobacteria;c__Deltaproteobacteria;o__Desulfuromonadales;Other	0.000990589	0.0990589
Root;k__Bacteria;p__Proteobacteria;c__Deltaproteobacteria;o__Desulfuromonadales;f__Desulfuromonadaceae	0.080733	8.0733
Root;k__Bacteria;p__Proteobacteria;c__Deltaproteobacteria;o__IndB3-24;f__	0.000495295	0.0495295
Root;k__Bacteria;p__Proteobacteria;c__Deltaproteobacteria;o__Myxococcales;Other	0.00247647	0.247647
Root;k__Bacteria;p__Proteobacteria;c__Deltaproteobacteria;o__Myxococcales;f__	0.00693413	0.693413
Root;k__Bacteria;p__Proteobacteria;c__Deltaproteobacteria;o__Myxococcales;f__Cystobacterineae	0.00198118	0.198118
Root;k__Bacteria;p__Proteobacteria;c__Deltaproteobacteria;o__Myxococcales;f__Haliangiaceae	0.000990589	0.0990589
Root;k__Bacteria;p__Proteobacteria;c__Deltaproteobacteria;o__Myxococcales;f__OM27	0.00247647	0.247647
Root;k__Bacteria;p__Proteobacteria;c__Deltaproteobacteria;o__NB1-j;Other	0.00643883	0.643883
Root;k__Bacteria;p__Proteobacteria;c__Deltaproteobacteria;o__NB1-j;f__	0.000495295	0.0495295
Root;k__Bacteria;p__Proteobacteria;c__Deltaproteobacteria;o__NB1-j;f__JTB38	0.00396236	0.396236
Root;k__Bacteria;p__Proteobacteria;c__Deltaproteobacteria;o__NB1-j;f__NB1-i	0.00247647	0.247647
Root;k__Bacteria;p__Proteobacteria;c__Deltaproteobacteria;o__Spirobacillales;f__	0.000990589	0.0990589
Root;k__Bacteria;p__Proteobacteria;c__Deltaproteobacteria;o__Sva0485;f__	0.000495295	0.0495295
Root;k__Bacteria;p__Proteobacteria;c__Deltaproteobacteria;o__Syntrophobacterales;f__Desulfobacteraceae	0.0678554	6.78554
Root;k__Bacteria;p__Proteobacteria;c__Deltaproteobacteria;o__Syntrophobacterales;f__Syntrophobacteraceae	0.000495295	0.0495295
Root;k__Bacteria;p__Proteobacteria;c__Epsilonproteobacteria;o__Campylobacterales;Other	0.000495295	0.0495295
Root;k__Bacteria;p__Proteobacteria;c__Epsilonproteobacteria;o__Campylobacterales;f__Helicobacteraceae	0.00148588	0.148588
Root;k__Bacteria;p__Proteobacteria;c__Gammaproteobacteria;Other;Other	0.0916295	9.16295
Root;k__Bacteria;p__Proteobacteria;c__Gammaproteobacteria;o__;f__	0.02526	2.526
Root;k__Bacteria;p__Proteobacteria;c__Gammaproteobacteria;o__Alteromonadales;Other	0.00198118	0.198118
Root;k__Bacteria;p__Proteobacteria;c__Gammaproteobacteria;o__Alteromonadales;f__Colwelliaceae	0.000495295	0.0495295
Root;k__Bacteria;p__Proteobacteria;c__Gammaproteobacteria;o__Alteromonadales;f__Ferrimonadaceae	0.000495295	0.0495295
Root;k__Bacteria;p__Proteobacteria;c__Gammaproteobacteria;o__Alteromonadales;f__OM60	0.03368	3.368
Root;k__Bacteria;p__Proteobacteria;c__Gammaproteobacteria;o__Alteromonadales;f__Psychromonadaceae	0.00346706	0.346706
Root;k__Bacteria;p__Proteobacteria;c__Gammaproteobacteria;o__Chromatiales;f__	0.0643883	6.43883
Root;k__Bacteria;p__Proteobacteria;c__Gammaproteobacteria;o__HOC36;f__	0.000990589	0.0990589
Root;k__Bacteria;p__Proteobacteria;c__Gammaproteobacteria;o__HTCC2188;f__HTCC2089	0.00297177	0.297177
Root;k__Bacteria;p__Proteobacteria;c__Gammaproteobacteria;o__HTCC2188;f__HTCC2188	0.00445765	0.445765
Root;k__Bacteria;p__Proteobacteria;c__Gammaproteobacteria;o__Legionellales;Other	0.00148588	0.148588
Root;k__Bacteria;p__Proteobacteria;c__Gammaproteobacteria;o__Legionellales;f__	0.000990589	0.0990589
Root;k__Bacteria;p__Proteobacteria;c__Gammaproteobacteria;o__Legionellales;f__Legionellaceae	0.000990589	0.0990589
Root;k__Bacteria;p__Proteobacteria;c__Gammaproteobacteria;o__Methylococcales;f__	0.00198118	0.198118
Root;k__Bacteria;p__Proteobacteria;c__Gammaproteobacteria;o__Methylococcales;f__Methylococcaceae	0.000495295	0.0495295
Root;k__Bacteria;p__Proteobacteria;c__Gammaproteobacteria;o__Oceanospirillales;f__OM182	0.00495295	0.495295
Root;k__Bacteria;p__Proteobacteria;c__Gammaproteobacteria;o__Thiotrichales;f__Piscirickettsiaceae	0.00346706	0.346706
Root;k__Bacteria;p__Proteobacteria;c__Gammaproteobacteria;o__Vibrionales;f__Vibrionaceae	0.000495295	0.0495295
Root;k__Bacteria;p__Proteobacteria;c__Gammaproteobacteria;o__Xanthomonadales;f__	0.0416048	4.16048
Root;k__Bacteria;p__Proteobacteria;c__Zetaproteobacteria;o__Mariprofundales;f__Mariprofundaceae	0.000990589	0.0990589
Root;k__Bacteria;p__Spirochaetes;Other;Other;Other	0.000990589	0.0990589
Root;k__Bacteria;p__Spirochaetes;c__Spirochaetes;Other;Other	0.00198118	0.198118
Root;k__Bacteria;p__Spirochaetes;c__Spirochaetes;o__;f__	0.00594354	0.594354
Root;k__Bacteria;p__Spirochaetes;c__Spirochaetes;o__M2PT2-76;f__	0.000495295	0.0495295
Root;k__Bacteria;p__Spirochaetes;c__[Brachyspirae];o__[Brachyspirales];f__Brachyspiraceae	0.000495295	0.0495295
Root;k__Bacteria;p__TM6;Other;Other;Other	0.00198118	0.198118
Root;k__Bacteria;p__Verrucomicrobia;Other;Other;Other	0.00297177	0.297177
Root;k__Bacteria;p__Verrucomicrobia;c__Opitutae;Other;Other	0.00148588	0.148588
Root;k__Bacteria;p__Verrucomicrobia;c__Opitutae;o__;f__	0.00198118	0.198118
Root;k__Bacteria;p__Verrucomicrobia;c__Opitutae;o__Puniceicoccales;f__Puniceicoccaceae	0.000495295	0.0495295
Root;k__Bacteria;p__Verrucomicrobia;c__Verruco-5;Other;Other	0.000495295	0.0495295
Root;k__Bacteria;p__Verrucomicrobia;c__Verruco-5;o__LD1-PB3;f__LD1-PA34	0.000495295	0.0495295
Root;k__Bacteria;p__Verrucomicrobia;c__Verruco-5;o__MSBL3;f__	0.00198118	0.198118
Root;k__Bacteria;p__Verrucomicrobia;c__Verruco-5;o__R76-B128;f__	0.0222883	2.22883
Root;k__Bacteria;p__Verrucomicrobia;c__Verruco-5;o__WCHB1-41;f__	0.00247647	0.247647
Root;k__Bacteria;p__Verrucomicrobia;c__Verrucomicrobiae;o__Verrucomicrobiales;f__Verrucomicrobiaceae	0.0094106	0.94106
Root;k__Bacteria;p__WS2;c__SHA-109;o__;f__	0.000990589	0.0990589
Root;k__Bacteria;p__WS3;c__PRR-12;o__;f__	0.000990589	0.0990589
Root;k__Bacteria;p__WS3;c__PRR-12;o__GN03;Other	0.000990589	0.0990589
Root;k__Bacteria;p__WS3;c__PRR-12;o__GN03;f__KSB4	0.00198118	0.198118
Root;k__Bacteria;p__WS3;c__PRR-12;o__LD1-PA13;f__	0.000495295	0.0495295
Root;k__Bacteria;p__WS3;c__PRR-12;o__PBS-III-9;f__	0.000990589	0.0990589
Root;k__Bacteria;p__WS3;c__PRR-12;o__Sediment-1;f__	0.000495295	0.0495295
Root;k__Bacteria;p__ZB3;Other;Other;Other	0.000495295	0.0495295
Root;k__Bacteria;p__[Caldithrix];c__KSB1;o__;f__	0.000990589	0.0990589
Root;k__Bacteria;p__[Caldithrix];c__KSB1;o__Ucn15732;f__	0.000495295	0.0495295

## Sheet: 2_Surface_5-10cm
Taxon	5-10cm	percentage
Root;Other;Other;Other;Other;Other	0.00113636	0.113636
Root;k__Bacteria;Other;Other;Other;Other	0.0534091	5.34091
Root;k__Bacteria;p__Acidobacteria;Other;Other;Other	0.00397727	0.397727
Root;k__Bacteria;p__Acidobacteria;c__AT-s2-57;o__;f__	0.000568182	0.0568182
Root;k__Bacteria;p__Acidobacteria;c__Acidobacteria-6;o__BPC015;f__	0.00170455	0.170455
Root;k__Bacteria;p__Acidobacteria;c__Acidobacteria-6;o__CCU21;f__	0.00625	0.625
Root;k__Bacteria;p__Acidobacteria;c__BPC102;o__;f__	0.00340909	0.340909
Root;k__Bacteria;p__Acidobacteria;c__Chloracidobacteria;o__;f__	0.000568182	0.0568182
Root;k__Bacteria;p__Acidobacteria;c__OS-K;o__;f__	0.00284091	0.284091
Root;k__Bacteria;p__Acidobacteria;c__RB25;o__;f__	0.00681818	0.681818
Root;k__Bacteria;p__Acidobacteria;c__Sva0725;o__Sva0725;f__	0.0102273	1.02273
Root;k__Bacteria;p__Actinobacteria;c__Acidimicrobiia;o__Acidimicrobiales;Other	0.000568182	0.0568182
Root;k__Bacteria;p__Actinobacteria;c__Acidimicrobiia;o__Acidimicrobiales;f__C111	0.000568182	0.0568182
Root;k__Bacteria;p__Actinobacteria;c__Acidimicrobiia;o__Acidimicrobiales;f__Microthrixaceae	0.00170455	0.170455
Root;k__Bacteria;p__Actinobacteria;c__Acidimicrobiia;o__Acidimicrobiales;f__koll13	0.00284091	0.284091
Root;k__Bacteria;p__Actinobacteria;c__Acidimicrobiia;o__Acidimicrobiales;f__ntu14	0.000568182	0.0568182
Root;k__Bacteria;p__Actinobacteria;c__Acidimicrobiia;o__Acidimicrobiales;f__wb1_P06	0.000568182	0.0568182
Root;k__Bacteria;p__Actinobacteria;c__Thermoleophilia;o__Solirubrobacterales;f__	0.000568182	0.0568182
Root;k__Bacteria;p__Bacteroidetes;Other;Other;Other	0.00170455	0.170455
Root;k__Bacteria;p__Bacteroidetes;c__Bacteroidia;o__Bacteroidales;Other	0.00113636	0.113636
Root;k__Bacteria;p__Bacteroidetes;c__Bacteroidia;o__Bacteroidales;f__	0.000568182	0.0568182
Root;k__Bacteria;p__Bacteroidetes;c__Bacteroidia;o__Bacteroidales;f__VC21_Bac22	0.000568182	0.0568182
Root;k__Bacteria;p__Bacteroidetes;c__Flavobacteriia;o__;f__	0.000568182	0.0568182
Root;k__Bacteria;p__Bacteroidetes;c__Flavobacteriia;o__Flavobacteriales;Other	0.00852273	0.852273
Root;k__Bacteria;p__Bacteroidetes;c__Flavobacteriia;o__Flavobacteriales;f__Flavobacteriaceae	0.0210227	2.10227
Root;k__Bacteria;p__Bacteroidetes;c__Sphingobacteriia;o__Sphingobacteriales;f__Ekhidnaceae	0.000568182	0.0568182
Root;k__Bacteria;p__Caldithrix;c__Caldithrixae;o__Caldithrixales;f__	0.00113636	0.113636
Root;k__Bacteria;p__Caldithrix;c__Caldithrixae;o__Caldithrixales;f__Caldithrixaceae	0.00454545	0.454545
Root;k__Bacteria;p__Chlorobi;c__Ignavibacteria;o__Ignavibacteriales;Other	0.00113636	0.113636
Root;k__Bacteria;p__Chlorobi;c__Ignavibacteria;o__Ignavibacteriales;f__Ignavibacteriaceae	0.00113636	0.113636
Root;k__Bacteria;p__Chlorobi;c__OPB56;o__;f__	0.000568182	0.0568182
Root;k__Bacteria;p__Chloroflexi;Other;Other;Other	0.00227273	0.227273
Root;k__Bacteria;p__Chloroflexi;c__Anaerolineae;Other;Other	0.000568182	0.0568182
Root;k__Bacteria;p__Chloroflexi;c__Anaerolineae;o__Anaerolineales;f__Anaerolinaceae	0.00113636	0.113636
Root;k__Bacteria;p__Chloroflexi;c__Anaerolineae;o__Caldilineales;f__Caldilineaceae	0.00340909	0.340909
Root;k__Bacteria;p__Chloroflexi;c__Anaerolineae;o__DRC31;f__	0.00340909	0.340909
Root;k__Bacteria;p__Chloroflexi;c__Anaerolineae;o__GCA004;f__	0.00284091	0.284091
Root;k__Bacteria;p__Chloroflexi;c__Anaerolineae;o__O4D2Z37;f__	0.00227273	0.227273
Root;k__Bacteria;p__Chloroflexi;c__Anaerolineae;o__OPB11;f__	0.00227273	0.227273
Root;k__Bacteria;p__Chloroflexi;c__Anaerolineae;o__SB-34;f__	0.00170455	0.170455
Root;k__Bacteria;p__Chloroflexi;c__Anaerolineae;o__SBR1031;f__A4b	0.000568182	0.0568182
Root;k__Bacteria;p__Chloroflexi;c__Anaerolineae;o__SHA-20;f__	0.00511364	0.511364
Root;k__Bacteria;p__Chloroflexi;c__Dehalococcoidetes;o__;f__	0.000568182	0.0568182
Root;k__Bacteria;p__Chloroflexi;c__Dehalococcoidetes;o__Dehalococcoidales;f__Dehalococcoidaceae	0.00340909	0.340909
Root;k__Bacteria;p__Chloroflexi;c__Dehalococcoidetes;o__GIF9;f__	0.000568182	0.0568182
Root;k__Bacteria;p__Chloroflexi;c__Ellin6529;o__;f__	0.00454545	0.454545
Root;k__Bacteria;p__Cyanobacteria;c__Chloroplast;o__Stramenopiles;f__	0.0215909	2.15909
Root;k__Bacteria;p__Fibrobacteres;c__Fibrobacteria;o__Ucp1540;f__	0.00113636	0.113636
Root;k__Bacteria;p__Fibrobacteres;c__TG3;o__TG3-1;f__	0.000568182	0.0568182
Root;k__Bacteria;p__Firmicutes;c__Bacilli;o__Bacillales;f__Paenibacillaceae	0.000568182	0.0568182
Root;k__Bacteria;p__Firmicutes;c__Clostridia;Other;Other	0.000568182	0.0568182
Root;k__Bacteria;p__Firmicutes;c__Clostridia;o__Clostridiales;Other	0.000568182	0.0568182
Root;k__Bacteria;p__Firmicutes;c__Clostridia;o__Clostridiales;f__	0.000568182	0.0568182
Root;k__Bacteria;p__Firmicutes;c__Clostridia;o__Clostridiales;f__Clostridiaceae	0.000568182	0.0568182
Root;k__Bacteria;p__Firmicutes;c__Clostridia;o__Clostridiales;f__Peptococcaceae	0.00227273	0.227273
Root;k__Bacteria;p__Firmicutes;c__Clostridia;o__Clostridiales;f__Veillonellaceae	0.000568182	0.0568182
Root;k__Bacteria;p__Fusobacteria;c__Fusobacteria;o__Fusobacteriales;f__Fusobacteriaceae	0.00511364	0.511364
Root;k__Bacteria;p__GN02;c__BB34;o__;f__	0.00113636	0.113636
Root;k__Bacteria;p__GN02;c__IIB17;o__;f__	0.00113636	0.113636
Root;k__Bacteria;p__GN04;c__GN15;o__;f__	0.00397727	0.397727
Root;k__Bacteria;p__Gemmatimonadetes;Other;Other;Other	0.000568182	0.0568182
Root;k__Bacteria;p__Gemmatimonadetes;c__Gemm-2;o__;f__	0.00113636	0.113636
Root;k__Bacteria;p__Gemmatimonadetes;c__Gemm-4;o__;f__	0.00625	0.625
Root;k__Bacteria;p__KSB3;c__;o__;f__	0.000568182	0.0568182
Root;k__Bacteria;p__Nitrospirae;c__Nitrospira;o__Nitrospirales;f__Thermodesulfovibrionaceae	0.00454545	0.454545
Root;k__Bacteria;p__OD1;c__ABY1;o__;f__	0.00113636	0.113636
Root;k__Bacteria;p__OP3;c__koll11;o__GIF10;f__kpj58rc	0.000568182	0.0568182
Root;k__Bacteria;p__OP8;c__OP8_1;o__HMMVPog-54;f__	0.00340909	0.340909
Root;k__Bacteria;p__OP9;c__JS1;o__SB-45;f__	0.000568182	0.0568182
Root;k__Bacteria;p__Planctomycetes;c__;o__;f__	0.000568182	0.0568182
Root;k__Bacteria;p__Planctomycetes;c__C6;o__d113;f__	0.000568182	0.0568182
Root;k__Bacteria;p__Planctomycetes;c__OM190;o__agg27;f__	0.000568182	0.0568182
Root;k__Bacteria;p__Planctomycetes;c__Planctomycetia;o__Pirellulales;f__Pirellulaceae	0.000568182	0.0568182
Root;k__Bacteria;p__Poribacteria;c__;o__;f__	0.000568182	0.0568182
Root;k__Bacteria;p__Proteobacteria;Other;Other;Other	0.00511364	0.511364
Root;k__Bacteria;p__Proteobacteria;c__Alphaproteobacteria;Other;Other	0.00625	0.625
Root;k__Bacteria;p__Proteobacteria;c__Alphaproteobacteria;o__Rhizobiales;Other	0.0176136	1.76136
Root;k__Bacteria;p__Proteobacteria;c__Alphaproteobacteria;o__Rhizobiales;f__	0.00397727	0.397727
Root;k__Bacteria;p__Proteobacteria;c__Alphaproteobacteria;o__Rhizobiales;f__Hyphomicrobiaceae	0.00170455	0.170455
Root;k__Bacteria;p__Proteobacteria;c__Alphaproteobacteria;o__Rhodobacterales;f__Rhodobacteraceae	0.00511364	0.511364
Root;k__Bacteria;p__Proteobacteria;c__Alphaproteobacteria;o__Rickettsiales;f__	0.000568182	0.0568182
Root;k__Bacteria;p__Proteobacteria;c__Betaproteobacteria;o__Burkholderiales;f__Burkholderiaceae	0.00113636	0.113636
Root;k__Bacteria;p__Proteobacteria;c__Betaproteobacteria;o__Burkholderiales;f__Oxalobacteraceae	0.00113636	0.113636
Root;k__Bacteria;p__Proteobacteria;c__Betaproteobacteria;o__Nitrosomonadales;f__Nitrosomonadaceae	0.00113636	0.113636
Root;k__Bacteria;p__Proteobacteria;c__Deltaproteobacteria;Other;Other	0.0386364	3.86364
Root;k__Bacteria;p__Proteobacteria;c__Deltaproteobacteria;o__;f__	0.00852273	0.852273
Root;k__Bacteria;p__Proteobacteria;c__Deltaproteobacteria;o__Bdellovibrionales;f__Bacteriovoracaceae	0.000568182	0.0568182
Root;k__Bacteria;p__Proteobacteria;c__Deltaproteobacteria;o__Desulfobacterales;f__Desulfobulbaceae	0.163068	16.3068
Root;k__Bacteria;p__Proteobacteria;c__Deltaproteobacteria;o__Desulfobacterales;f__Nitrospinaceae	0.00284091	0.284091
Root;k__Bacteria;p__Proteobacteria;c__Deltaproteobacteria;o__Desulfuromonadales;Other	0.00397727	0.397727
Root;k__Bacteria;p__Proteobacteria;c__Deltaproteobacteria;o__Desulfuromonadales;f__Desulfuromonadaceae	0.0306818	3.06818
Root;k__Bacteria;p__Proteobacteria;c__Deltaproteobacteria;o__Desulfuromonadales;f__Pelobacteraceae	0.000568182	0.0568182
Root;k__Bacteria;p__Proteobacteria;c__Deltaproteobacteria;o__GMD14H09;f__	0.000568182	0.0568182
Root;k__Bacteria;p__Proteobacteria;c__Deltaproteobacteria;o__IndB3-24;f__	0.000568182	0.0568182
Root;k__Bacteria;p__Proteobacteria;c__Deltaproteobacteria;o__Myxococcales;Other	0.00284091	0.284091
Root;k__Bacteria;p__Proteobacteria;c__Deltaproteobacteria;o__Myxococcales;f__	0.0119318	1.19318
Root;k__Bacteria;p__Proteobacteria;c__Deltaproteobacteria;o__Myxococcales;f__Cystobacterineae	0.00170455	0.170455
Root;k__Bacteria;p__Proteobacteria;c__Deltaproteobacteria;o__Myxococcales;f__Haliangiaceae	0.00227273	0.227273
Root;k__Bacteria;p__Proteobacteria;c__Deltaproteobacteria;o__NB1-j;Other	0.00227273	0.227273
Root;k__Bacteria;p__Proteobacteria;c__Deltaproteobacteria;o__NB1-j;f__	0.00227273	0.227273
Root;k__Bacteria;p__Proteobacteria;c__Deltaproteobacteria;o__NB1-j;f__JTB38	0.00227273	0.227273
Root;k__Bacteria;p__Proteobacteria;c__Deltaproteobacteria;o__NB1-j;f__NB1-i	0.00511364	0.511364
Root;k__Bacteria;p__Proteobacteria;c__Deltaproteobacteria;o__NKB15;f__	0.00170455	0.170455
Root;k__Bacteria;p__Proteobacteria;c__Deltaproteobacteria;o__Spirobacillales;f__	0.00227273	0.227273
Root;k__Bacteria;p__Proteobacteria;c__Deltaproteobacteria;o__Sva0485;f__	0.00170455	0.170455
Root;k__Bacteria;p__Proteobacteria;c__Deltaproteobacteria;o__Syntrophobacterales;f__Desulfobacteraceae	0.1375	13.75
Root;k__Bacteria;p__Proteobacteria;c__Epsilonproteobacteria;o__Campylobacterales;f__Helicobacteraceae	0.00795455	0.795455
Root;k__Bacteria;p__Proteobacteria;c__Gammaproteobacteria;Other;Other	0.0784091	7.84091
Root;k__Bacteria;p__Proteobacteria;c__Gammaproteobacteria;o__;f__	0.0267045	2.67045
Root;k__Bacteria;p__Proteobacteria;c__Gammaproteobacteria;o__Alteromonadales;Other	0.00113636	0.113636
Root;k__Bacteria;p__Proteobacteria;c__Gammaproteobacteria;o__Alteromonadales;f__Ferrimonadaceae	0.000568182	0.0568182
Root;k__Bacteria;p__Proteobacteria;c__Gammaproteobacteria;o__Alteromonadales;f__OM60	0.01875	1.875
Root;k__Bacteria;p__Proteobacteria;c__Gammaproteobacteria;o__Alteromonadales;f__Psychromonadaceae	0.00113636	0.113636
Root;k__Bacteria;p__Proteobacteria;c__Gammaproteobacteria;o__Chromatiales;f__	0.0778409	7.78409
Root;k__Bacteria;p__Proteobacteria;c__Gammaproteobacteria;o__HOC36;f__	0.00284091	0.284091
Root;k__Bacteria;p__Proteobacteria;c__Gammaproteobacteria;o__HTCC2188;Other	0.00170455	0.170455
Root;k__Bacteria;p__Proteobacteria;c__Gammaproteobacteria;o__HTCC2188;f__HTCC2089	0.00170455	0.170455
Root;k__Bacteria;p__Proteobacteria;c__Gammaproteobacteria;o__HTCC2188;f__HTCC2188	0.00340909	0.340909
Root;k__Bacteria;p__Proteobacteria;c__Gammaproteobacteria;o__Methylococcales;f__	0.00284091	0.284091
Root;k__Bacteria;p__Proteobacteria;c__Gammaproteobacteria;o__Methylococcales;f__Methylococcaceae	0.000568182	0.0568182
Root;k__Bacteria;p__Proteobacteria;c__Gammaproteobacteria;o__Oceanospirillales;f__Oceanospirillaceae	0.000568182	0.0568182
Root;k__Bacteria;p__Proteobacteria;c__Gammaproteobacteria;o__Pseudomonadales;f__Moraxellaceae	0.000568182	0.0568182
Root;k__Bacteria;p__Proteobacteria;c__Gammaproteobacteria;o__Thiotrichales;f__Piscirickettsiaceae	0.00170455	0.170455
Root;k__Bacteria;p__Proteobacteria;c__Gammaproteobacteria;o__Xanthomonadales;f__	0.0255682	2.55682
Root;k__Bacteria;p__Proteobacteria;c__Zetaproteobacteria;o__Mariprofundales;f__Mariprofundaceae	0.000568182	0.0568182
Root;k__Bacteria;p__SAR406;c__AB16;o__Arctic96B-7;f__A714017	0.00113636	0.113636
Root;k__Bacteria;p__SAR406;c__AB16;o__SSW63Au;f__SHAS460	0.000568182	0.0568182
Root;k__Bacteria;p__Spirochaetes;c__Spirochaetes;Other;Other	0.00113636	0.113636
Root;k__Bacteria;p__Spirochaetes;c__Spirochaetes;o__;f__	0.00909091	0.909091
Root;k__Bacteria;p__Spirochaetes;c__[Leptospirae];o__[Leptospirales];f__Sediment-4	0.000568182	0.0568182
Root;k__Bacteria;p__TM6;Other;Other;Other	0.000568182	0.0568182
Root;k__Bacteria;p__TM6;c__SJA-4;o__;f__	0.00113636	0.113636
Root;k__Bacteria;p__TM7;c__;o__;f__	0.000568182	0.0568182
Root;k__Bacteria;p__Verrucomicrobia;Other;Other;Other	0.000568182	0.0568182
Root;k__Bacteria;p__Verrucomicrobia;c__Opitutae;Other;Other	0.000568182	0.0568182
Root;k__Bacteria;p__Verrucomicrobia;c__Opitutae;o__[Pelagicoccales];f__[Pelagicoccaceae]	0.000568182	0.0568182
Root;k__Bacteria;p__Verrucomicrobia;c__Verruco-5;Other;Other	0.000568182	0.0568182
Root;k__Bacteria;p__Verrucomicrobia;c__Verruco-5;o__MSBL3;f__	0.00113636	0.113636
Root;k__Bacteria;p__Verrucomicrobia;c__Verruco-5;o__R76-B128;f__	0.00568182	0.568182
Root;k__Bacteria;p__Verrucomicrobia;c__Verruco-5;o__WCHB1-41;f__	0.00113636	0.113636
Root;k__Bacteria;p__Verrucomicrobia;c__Verrucomicrobiae;o__Verrucomicrobiales;f__Verrucomicrobiaceae	0.00454545	0.454545
Root;k__Bacteria;p__WPS-2;c__;o__;f__	0.000568182	0.0568182
Root;k__Bacteria;p__WS3;c__PRR-12;Other;Other	0.00170455	0.170455
Root;k__Bacteria;p__WS3;c__PRR-12;o__GN03;f__KSB4	0.00340909	0.340909
Root;k__Bacteria;p__WS3;c__PRR-12;o__LD1-PA13;f__	0.00170455	0.170455
Root;k__Bacteria;p__WS3;c__PRR-12;o__SSS58A;f__	0.000568182	0.0568182
Root;k__Bacteria;p__WS3;c__PRR-12;o__Sediment-1;f__	0.00170455	0.170455
Root;k__Bacteria;p__[Caldithrix];c__KSB1;o__MSB-5B5;f__	0.000568182	0.0568182

## Sheet: 3_SMTZ_30-55 cm
Taxon	30-55cm	percentages
Root;Other;Other;Other;Other;Other	0.00452565	0.452565
Root;k__Archaea;Other;Other;Other;Other	4.19041e-05	0.00419041
Root;k__Archaea;p__Crenarchaeota;c__MCG;o__B10;f__	0.000125712	0.0125712
Root;k__Archaea;p__Crenarchaeota;c__Thaumarchaeota;o__Cenarchaeales;f__Cenarchaeaceae	4.19041e-05	0.00419041
Root;k__Archaea;p__Euryarchaeota;c__ANME-1;o__;f__	0.0020114	0.20114
Root;k__Archaea;p__Euryarchaeota;c__Thermoplasmata;o__E2;f__20c-4	0.000167616	0.0167616
Root;k__Archaea;p__Euryarchaeota;c__Thermoplasmata;o__E2;f__DHVEG-1	4.19041e-05	0.00419041
Root;k__Archaea;p__Euryarchaeota;c__Thermoplasmata;o__E2;f__WCHD3-02	0.000796178	0.0796178
Root;k__Bacteria;Other;Other;Other;Other	0.0709018	7.09018
Root;k__Bacteria;p__AC1;c__B04R032;o__;f__	0.000209521	0.0209521
Root;k__Bacteria;p__AC1;c__HDBW-WB69;o__;f__	0.000838082	0.0838082
Root;k__Bacteria;p__AC1;c__SHA-114;o__;f__	8.38082e-05	0.00838082
Root;k__Bacteria;p__Acidobacteria;c__Acidobacteria;o__Acidobacteriales;f__Acidobacteriaceae	4.19041e-05	0.00419041
Root;k__Bacteria;p__Acidobacteria;c__Acidobacteria-6;o__BPC015;f__	0.000377137	0.0377137
Root;k__Bacteria;p__Acidobacteria;c__BPC102;o__;f__	0.000419041	0.0419041
Root;k__Bacteria;p__Acidobacteria;c__MVS-40;o__;f__	0.000209521	0.0209521
Root;k__Bacteria;p__Acidobacteria;c__OS-K;o__;f__	8.38082e-05	0.00838082
Root;k__Bacteria;p__Acidobacteria;c__RB25;o__;f__	0.000125712	0.0125712
Root;k__Bacteria;p__Acidobacteria;c__Solibacteres;o__Solibacterales;f__Solibacteraceae	0.000125712	0.0125712
Root;k__Bacteria;p__Actinobacteria;Other;Other;Other	0.00108951	0.108951
Root;k__Bacteria;p__Actinobacteria;c__Acidimicrobiia;o__Acidimicrobiales;Other	0.000209521	0.0209521
Root;k__Bacteria;p__Actinobacteria;c__Acidimicrobiia;o__Acidimicrobiales;f__C111	0.00108951	0.108951
Root;k__Bacteria;p__Actinobacteria;c__Acidimicrobiia;o__Acidimicrobiales;f__koll13	4.19041e-05	0.00419041
Root;k__Bacteria;p__Actinobacteria;c__Acidimicrobiia;o__Acidimicrobiales;f__wb1_P06	4.19041e-05	0.00419041
Root;k__Bacteria;p__Actinobacteria;c__Actinobacteria;Other;Other	4.19041e-05	0.00419041
Root;k__Bacteria;p__Actinobacteria;c__Actinobacteria;o__Actinomycetales;Other	0.0010057	0.10057
Root;k__Bacteria;p__Actinobacteria;c__Actinobacteria;o__Actinomycetales;f__Geodermatophilaceae	4.19041e-05	0.00419041
Root;k__Bacteria;p__Actinobacteria;c__Actinobacteria;o__Actinomycetales;f__Micrococcaceae	4.19041e-05	0.00419041
Root;k__Bacteria;p__Actinobacteria;c__Actinobacteria;o__Actinomycetales;f__Micromonosporaceae	0.000167616	0.0167616
Root;k__Bacteria;p__Actinobacteria;c__Actinobacteria;o__Actinomycetales;f__Mycobacteriaceae	0.0010057	0.10057
Root;k__Bacteria;p__Actinobacteria;c__Actinobacteria;o__Actinomycetales;f__Nocardiaceae	0.000879987	0.0879987
Root;k__Bacteria;p__Actinobacteria;c__Actinobacteria;o__Actinomycetales;f__Nocardioidaceae	0.000460945	0.0460945
Root;k__Bacteria;p__Actinobacteria;c__Actinobacteria;o__Actinomycetales;f__Propionibacteriaceae	0.000670466	0.0670466
Root;k__Bacteria;p__Actinobacteria;c__Actinobacteria;o__Actinomycetales;f__Streptomycetaceae	0.000335233	0.0335233
Root;k__Bacteria;p__Actinobacteria;c__Actinobacteria;o__Actinomycetales;f__Streptosporangiaceae	0.000167616	0.0167616
Root;k__Bacteria;p__Actinobacteria;c__Actinobacteria;o__WCHB1-81;f__55_st3	0.000125712	0.0125712
Root;k__Bacteria;p__Actinobacteria;c__Actinobacteria;o__WCHB1-81;f__At425_EubF1	0.00490278	0.490278
Root;k__Bacteria;p__Actinobacteria;c__MB-A2-108;o__0319-7L14;f__	0.000167616	0.0167616
Root;k__Bacteria;p__Actinobacteria;c__OPB41;o__;f__	4.19041e-05	0.00419041
Root;k__Bacteria;p__Actinobacteria;c__Thermoleophilia;o__Gaiellales;f__	0.00331043	0.331043
Root;k__Bacteria;p__Actinobacteria;c__Thermoleophilia;o__Gaiellales;f__Gaiellaceae	0.00456755	0.456755
Root;k__Bacteria;p__Actinobacteria;c__Thermoleophilia;o__Solirubrobacterales;Other	0.000209521	0.0209521
Root;k__Bacteria;p__Actinobacteria;c__Thermoleophilia;o__Solirubrobacterales;f__	0.000544754	0.0544754
Root;k__Bacteria;p__Armatimonadetes;c__;o__;f__	0.000125712	0.0125712
Root;k__Bacteria;p__Armatimonadetes;c__SJA-176;o__;f__	8.38082e-05	0.00838082
Root;k__Bacteria;p__BHI80-139;c__;o__;f__	0.000377137	0.0377137
Root;k__Bacteria;p__BHI80-139;c__MD2896-B26;o__;f__	0.00175997	0.175997
Root;k__Bacteria;p__BHI80-139;c__bOHTK-109;o__;f__	0.000251425	0.0251425
Root;k__Bacteria;p__Bacteria;c__;o__;f__	0.000167616	0.0167616
Root;k__Bacteria;p__Bacteroidetes;Other;Other;Other	0.00142474	0.142474
Root;k__Bacteria;p__Bacteroidetes;c__Flavobacteriia;o__Flavobacteriales;Other	0.000125712	0.0125712
Root;k__Bacteria;p__Bacteroidetes;c__Flavobacteriia;o__Flavobacteriales;f__Flavobacteriaceae	4.19041e-05	0.00419041
Root;k__Bacteria;p__Bacteroidetes;c__Sphingobacteriia;o__Sphingobacteriales;f__Saprospiraceae	4.19041e-05	0.00419041
Root;k__Bacteria;p__CD12;c__;o__;f__	0.0080875	0.80875
Root;k__Bacteria;p__Caldithrix;c__Caldithrixae;o__Caldithrixales;f__BA059	0.000125712	0.0125712
Root;k__Bacteria;p__Caldithrix;c__Caldithrixae;o__Caldithrixales;f__Caldithrixaceae	0.00142474	0.142474
Root;k__Bacteria;p__Chlamydiae;c__Chlamydiia;o__Chlamydiales;Other	0.000293329	0.0293329
Root;k__Bacteria;p__Chloroflexi;Other;Other;Other	0.0143731	1.43731
Root;k__Bacteria;p__Chloroflexi;c__Anaerolineae;Other;Other	0.00389708	0.389708
Root;k__Bacteria;p__Chloroflexi;c__Anaerolineae;o__;f__	0.00180188	0.180188
Root;k__Bacteria;p__Chloroflexi;c__Anaerolineae;o__Anaerolineales;f__Anaerolinaceae	0.000167616	0.0167616
Root;k__Bacteria;p__Chloroflexi;c__Anaerolineae;o__Caldilineales;f__Caldilineaceae	4.19041e-05	0.00419041
Root;k__Bacteria;p__Chloroflexi;c__Anaerolineae;o__DRC31;f__	4.19041e-05	0.00419041
Root;k__Bacteria;p__Chloroflexi;c__Anaerolineae;o__GCA004;f__	0.00230473	0.230473
Root;k__Bacteria;p__Chloroflexi;c__Anaerolineae;o__MSB-1E9;f__	4.19041e-05	0.00419041
Root;k__Bacteria;p__Chloroflexi;c__Anaerolineae;o__O4D2Z37;f__	0.00666276	0.666276
Root;k__Bacteria;p__Chloroflexi;c__Anaerolineae;o__OPB11;f__	0.0251425	2.51425
Root;k__Bacteria;p__Chloroflexi;c__Anaerolineae;o__SB-34;f__	0.00590848	0.590848
Root;k__Bacteria;p__Chloroflexi;c__Anaerolineae;o__SHA-20;f__	0.0123617	1.23617
Root;k__Bacteria;p__Chloroflexi;c__Bljii12;o__;f__	0.000167616	0.0167616
Root;k__Bacteria;p__Chloroflexi;c__Dehalococcoidetes;Other;Other	0.0186892	1.86892
Root;k__Bacteria;p__Chloroflexi;c__Dehalococcoidetes;o__;f__	0.0131579	1.31579
Root;k__Bacteria;p__Chloroflexi;c__Dehalococcoidetes;o__Dehalococcoidales;f__Dehalococcoidaceae	0.0615572	6.15572
Root;k__Bacteria;p__Chloroflexi;c__Dehalococcoidetes;o__FS117-23B-02;f__	0.00184378	0.184378
Root;k__Bacteria;p__Chloroflexi;c__Dehalococcoidetes;o__GIF9;f__	0.161498	16.1498
Root;k__Bacteria;p__Chloroflexi;c__Ellin6529;o__;f__	0.00184378	0.184378
Root;k__Bacteria;p__Chloroflexi;c__Ktedonobacteria;Other;Other	8.38082e-05	0.00838082
Root;k__Bacteria;p__Chloroflexi;c__S085;o__;f__	0.00490278	0.490278
Root;k__Bacteria;p__Chloroflexi;c__SAR202;o__;f__	0.000460945	0.0460945
Root;k__Bacteria;p__Chloroflexi;c__TK17;Other;Other	0.000125712	0.0125712
Root;k__Bacteria;p__Chloroflexi;c__TK17;o__S085;f__	0.000293329	0.0293329
Root;k__Bacteria;p__Chloroflexi;c__Thermomicrobia;Other;Other	0.000251425	0.0251425
Root;k__Bacteria;p__Chloroflexi;c__Thermomicrobia;o__JG30-KF-CM45;f__	8.38082e-05	0.00838082
Root;k__Bacteria;p__Cyanobacteria;c__4C0d-2;o__YS2;f__	0.000796178	0.0796178
Root;k__Bacteria;p__Cyanobacteria;c__Chloroplast;o__Chlorophyta;f__	0.000419041	0.0419041
Root;k__Bacteria;p__Cyanobacteria;c__Chloroplast;o__Haptophyceae;f__	0.000335233	0.0335233
Root;k__Bacteria;p__Cyanobacteria;c__Chloroplast;o__Stramenopiles;f__	0.000293329	0.0293329
Root;k__Bacteria;p__Cyanobacteria;c__Oscillatoriophycideae;o__Chroococcales;f__Cyanobacteriaceae	0.000167616	0.0167616
Root;k__Bacteria;p__Cyanobacteria;c__Synechococcophycideae;o__Synechococcales;f__Synechococcaceae	0.000502849	0.0502849
Root;k__Bacteria;p__Elusimicrobia;c__4-29;o__;f__	0.0142893	1.42893
Root;k__Bacteria;p__Fibrobacteres;c__TG3;Other;Other	4.19041e-05	0.00419041
Root;k__Bacteria;p__Fibrobacteres;c__TG3;o__TG3-1;Other	0.000209521	0.0209521
Root;k__Bacteria;p__Fibrobacteres;c__TG3;o__TG3-1;f__	0.000460945	0.0460945
Root;k__Bacteria;p__Fibrobacteres;c__TG3;o__TG3-1;f__TSCOR003-O20	8.38082e-05	0.00838082
Root;k__Bacteria;p__Firmicutes;Other;Other;Other	0.000167616	0.0167616
Root;k__Bacteria;p__Firmicutes;c__Bacilli;Other;Other	0.000335233	0.0335233
Root;k__Bacteria;p__Firmicutes;c__Bacilli;o__Bacillales;Other	0.000586658	0.0586658
Root;k__Bacteria;p__Firmicutes;c__Bacilli;o__Bacillales;f__	4.19041e-05	0.00419041
Root;k__Bacteria;p__Firmicutes;c__Bacilli;o__Bacillales;f__Alicyclobacillaceae	0.000125712	0.0125712
Root;k__Bacteria;p__Firmicutes;c__Bacilli;o__Bacillales;f__Bacillaceae	0.00268186	0.268186
Root;k__Bacteria;p__Firmicutes;c__Bacilli;o__Bacillales;f__Paenibacillaceae	0.000963795	0.0963795
Root;k__Bacteria;p__Firmicutes;c__Bacilli;o__Bacillales;f__Planococcaceae	0.000419041	0.0419041
Root;k__Bacteria;p__Firmicutes;c__Bacilli;o__Bacillales;f__Thermoactinomycetaceae	0.000293329	0.0293329
Root;k__Bacteria;p__Firmicutes;c__Bacilli;o__Haloplasmatales;f__Haloplasmataceae	0.000167616	0.0167616
Root;k__Bacteria;p__Firmicutes;c__Bacilli;o__Turicibacterales;f__Turicibacteraceae	0.000251425	0.0251425
Root;k__Bacteria;p__Firmicutes;c__Clostridia;Other;Other	0.00121522	0.121522
Root;k__Bacteria;p__Firmicutes;c__Clostridia;o__;f__	8.38082e-05	0.00838082
Root;k__Bacteria;p__Firmicutes;c__Clostridia;o__Clostridiales;Other	0.000377137	0.0377137
Root;k__Bacteria;p__Firmicutes;c__Clostridia;o__Clostridiales;f__	0.000125712	0.0125712
Root;k__Bacteria;p__Firmicutes;c__Clostridia;o__Clostridiales;f__Clostridiaceae	0.00121522	0.121522
Root;k__Bacteria;p__Firmicutes;c__Clostridia;o__Clostridiales;f__Dehalobacteriaceae	0.000167616	0.0167616
Root;k__Bacteria;p__Firmicutes;c__Clostridia;o__Clostridiales;f__EtOH8	4.19041e-05	0.00419041
Root;k__Bacteria;p__Firmicutes;c__Clostridia;o__Clostridiales;f__Lachnospiraceae	0.000125712	0.0125712
Root;k__Bacteria;p__Firmicutes;c__Clostridia;o__Clostridiales;f__Peptococcaceae	0.000125712	0.0125712
Root;k__Bacteria;p__Firmicutes;c__Clostridia;o__Clostridiales;f__Peptostreptococcaceae	0.000419041	0.0419041
Root;k__Bacteria;p__Firmicutes;c__Clostridia;o__Clostridiales;f__Ruminococcaceae	4.19041e-05	0.00419041
Root;k__Bacteria;p__Firmicutes;c__Clostridia;o__Clostridiales;f__Syntrophomonadaceae	0.000125712	0.0125712
Root;k__Bacteria;p__Firmicutes;c__Clostridia;o__Clostridiales;f__Veillonellaceae	0.000167616	0.0167616
Root;k__Bacteria;p__Firmicutes;c__Clostridia;o__Coriobacteriales;f__Coriobacteriaceae	0.000125712	0.0125712
Root;k__Bacteria;p__Firmicutes;c__Clostridia;o__MBA08;f__	4.19041e-05	0.00419041
Root;k__Bacteria;p__Firmicutes;c__Clostridia;o__OPB54;f__	4.19041e-05	0.00419041
Root;k__Bacteria;p__Firmicutes;c__Negativicutes;o__Selemonadales;f__BSV43	4.19041e-05	0.00419041
Root;k__Bacteria;p__GN04;Other;Other;Other	0.000335233	0.0335233
Root;k__Bacteria;p__GN04;c__GN15;o__;f__	0.000125712	0.0125712
Root;k__Bacteria;p__GN04;c__MSB-5A5;o__;f__	0.00121522	0.121522
Root;k__Bacteria;p__Gemmatimonadetes;c__Gemm-2;o__;f__	0.000209521	0.0209521
Root;k__Bacteria;p__Gemmatimonadetes;c__Gemm-4;o__;f__	0.00125712	0.125712
Root;k__Bacteria;p__Gemmatimonadetes;c__JL-ETNP-Z39;o__;f__	0.000502849	0.0502849
Root;k__Bacteria;p__LCP-89;c__;o__;f__	0.0216644	2.16644
Root;k__Bacteria;p__LCP-89;c__SAW1_B44;o__;f__	4.19041e-05	0.00419041
Root;k__Bacteria;p__MVS-104;c__;o__;f__	0.000419041	0.0419041
Root;k__Bacteria;p__NKB19;c__;o__;f__	8.38082e-05	0.00838082
Root;k__Bacteria;p__Nitrospirae;c__Nitrospira;o__Nitrospirales;f__Thermodesulfovibrionaceae	0.000209521	0.0209521
Root;k__Bacteria;p__OD1;Other;Other;Other	4.19041e-05	0.00419041
Root;k__Bacteria;p__OD1;c__;o__;f__	0.00213711	0.213711
Root;k__Bacteria;p__OD1;c__ABY1;o__;f__	0.000670466	0.0670466
Root;k__Bacteria;p__OP1;c__MSBL6;o__;f__	0.0108951	1.08951
Root;k__Bacteria;p__OP11;Other;Other;Other	0.000419041	0.0419041
Root;k__Bacteria;p__OP11;c__OP11-4;o__;f__	8.38082e-05	0.00838082
Root;k__Bacteria;p__OP11;c__WCHB1-64;o__;f__	0.00134093	0.134093
Root;k__Bacteria;p__OP3;Other;Other;Other	4.19041e-05	0.00419041
Root;k__Bacteria;p__OP3;c__;o__;f__	0.000544754	0.0544754
Root;k__Bacteria;p__OP3;c__BD4-9;o__;f__	4.19041e-05	0.00419041
Root;k__Bacteria;p__OP3;c__koll11;o__;f__	8.38082e-05	0.00838082
Root;k__Bacteria;p__OP3;c__koll11;o__GIF10;f__	0.000167616	0.0167616
Root;k__Bacteria;p__OP8;c__OP8_1;Other;Other	0.000460945	0.0460945
Root;k__Bacteria;p__OP8;c__OP8_1;o__;f__	0.0160493	1.60493
Root;k__Bacteria;p__OP8;c__OP8_1;o__HMMVPog-54;f__	0.00351995	0.351995
Root;k__Bacteria;p__OP8;c__OP8_2;o__;f__	0.000209521	0.0209521
Root;k__Bacteria;p__OP8;c__SAW1_B6;o__;f__	0.000335233	0.0335233
Root;k__Bacteria;p__OP9;c__JS1;Other;Other	0.00155045	0.155045
Root;k__Bacteria;p__OP9;c__JS1;o__SB-45;f__	0.173818	17.3818
Root;k__Bacteria;p__Planctomycetes;Other;Other;Other	0.000251425	0.0251425
Root;k__Bacteria;p__Planctomycetes;c__;o__;f__	0.000586658	0.0586658
Root;k__Bacteria;p__Planctomycetes;c__Phycisphaerae;Other;Other	4.19041e-05	0.00419041
Root;k__Bacteria;p__Planctomycetes;c__Phycisphaerae;o__;f__	0.0105179	1.05179
Root;k__Bacteria;p__Planctomycetes;c__Pla3;o__;f__	4.19041e-05	0.00419041
Root;k__Bacteria;p__Planctomycetes;c__Planctomycetia;o__Pirellulales;f__Pirellulaceae	0.000251425	0.0251425
Root;k__Bacteria;p__Planctomycetes;c__vadinHA49;o__p04_C01;f__	0.000125712	0.0125712
Root;k__Bacteria;p__Poribacteria;c__;o__;f__	0.00159236	0.159236
Root;k__Bacteria;p__Proteobacteria;Other;Other;Other	0.000963795	0.0963795
Root;k__Bacteria;p__Proteobacteria;c__Alphaproteobacteria;Other;Other	0.0131579	1.31579
Root;k__Bacteria;p__Proteobacteria;c__Alphaproteobacteria;o__Caulobacterales;f__Caulobacteraceae	0.00310091	0.310091
Root;k__Bacteria;p__Proteobacteria;c__Alphaproteobacteria;o__Rhizobiales;Other	0.0518773	5.18773
Root;k__Bacteria;p__Proteobacteria;c__Alphaproteobacteria;o__Rhizobiales;f__	0.000377137	0.0377137
Root;k__Bacteria;p__Proteobacteria;c__Alphaproteobacteria;o__Rhizobiales;f__Beijerinckiaceae	0.000125712	0.0125712
Root;k__Bacteria;p__Proteobacteria;c__Alphaproteobacteria;o__Rhizobiales;f__Hyphomicrobiaceae	0.0144988	1.44988
Root;k__Bacteria;p__Proteobacteria;c__Alphaproteobacteria;o__Rhizobiales;f__Methylocystaceae	4.19041e-05	0.00419041
Root;k__Bacteria;p__Proteobacteria;c__Alphaproteobacteria;o__Rhizobiales;f__Phyllobacteriaceae	0.000544754	0.0544754
Root;k__Bacteria;p__Proteobacteria;c__Alphaproteobacteria;o__Rhizobiales;f__Rhodobiaceae	0.0041066	0.41066
Root;k__Bacteria;p__Proteobacteria;c__Alphaproteobacteria;o__Rhodobacterales;f__Rhodobacteraceae	0.00113141	0.113141
Root;k__Bacteria;p__Proteobacteria;c__Alphaproteobacteria;o__Rhodospirillales;f__Rhodospirillaceae	8.38082e-05	0.00838082
Root;k__Bacteria;p__Proteobacteria;c__Alphaproteobacteria;o__Rickettsiales;f__	4.19041e-05	0.00419041
Root;k__Bacteria;p__Proteobacteria;c__Alphaproteobacteria;o__Rickettsiales;f__mitochondria	0.000125712	0.0125712
Root;k__Bacteria;p__Proteobacteria;c__Alphaproteobacteria;o__Sphingomonadales;f__Sphingomonadaceae	0.000544754	0.0544754
Root;k__Bacteria;p__Proteobacteria;c__Betaproteobacteria;Other;Other	4.19041e-05	0.00419041
Root;k__Bacteria;p__Proteobacteria;c__Betaproteobacteria;o__Burkholderiales;f__Oxalobacteraceae	0.0081713	0.81713
Root;k__Bacteria;p__Proteobacteria;c__Betaproteobacteria;o__Methylophilales;f__Methylophilaceae	0.000293329	0.0293329
Root;k__Bacteria;p__Proteobacteria;c__Betaproteobacteria;o__Nitrosomonadales;f__Nitrosomonadaceae	0.00071237	0.071237
Root;k__Bacteria;p__Proteobacteria;c__Betaproteobacteria;o__SC-I-84;f__	0.000502849	0.0502849
Root;k__Bacteria;p__Proteobacteria;c__Deltaproteobacteria;Other;Other	0.00188569	0.188569
Root;k__Bacteria;p__Proteobacteria;c__Deltaproteobacteria;o__;f__	0.000502849	0.0502849
Root;k__Bacteria;p__Proteobacteria;c__Deltaproteobacteria;o__BPC076;f__	0.00146664	0.146664
Root;k__Bacteria;p__Proteobacteria;c__Deltaproteobacteria;o__Desulfobacterales;f__Desulfobulbaceae	0.00117332	0.117332
Root;k__Bacteria;p__Proteobacteria;c__Deltaproteobacteria;o__Desulfobacterales;f__Nitrospinaceae	0.000209521	0.0209521
Root;k__Bacteria;p__Proteobacteria;c__Deltaproteobacteria;o__Desulfovibrionales;f__Desulfovibrionaceae	0.000251425	0.0251425
Root;k__Bacteria;p__Proteobacteria;c__Deltaproteobacteria;o__IndB3-24;f__	0.000838082	0.0838082
Root;k__Bacteria;p__Proteobacteria;c__Deltaproteobacteria;o__Myxococcales;Other	0.000167616	0.0167616
Root;k__Bacteria;p__Proteobacteria;c__Deltaproteobacteria;o__Myxococcales;f__	0.000628562	0.0628562
Root;k__Bacteria;p__Proteobacteria;c__Deltaproteobacteria;o__Myxococcales;f__Cystobacterineae	0.000293329	0.0293329
Root;k__Bacteria;p__Proteobacteria;c__Deltaproteobacteria;o__NB1-j;Other	0.0010057	0.10057
Root;k__Bacteria;p__Proteobacteria;c__Deltaproteobacteria;o__NB1-j;f__JTB38	0.000125712	0.0125712
Root;k__Bacteria;p__Proteobacteria;c__Deltaproteobacteria;o__NB1-j;f__NB1-i	0.000419041	0.0419041
Root;k__Bacteria;p__Proteobacteria;c__Deltaproteobacteria;o__NKB15;f__	0.000293329	0.0293329
Root;k__Bacteria;p__Proteobacteria;c__Deltaproteobacteria;o__Sva0485;f__	0.000209521	0.0209521
Root;k__Bacteria;p__Proteobacteria;c__Deltaproteobacteria;o__Syntrophobacterales;Other	0.000963795	0.0963795
Root;k__Bacteria;p__Proteobacteria;c__Deltaproteobacteria;o__Syntrophobacterales;f__Desulfobacteraceae	0.0615153	6.15153
Root;k__Bacteria;p__Proteobacteria;c__Deltaproteobacteria;o__Syntrophobacterales;f__Syntrophaceae	0.0010057	0.10057
Root;k__Bacteria;p__Proteobacteria;c__Gammaproteobacteria;Other;Other	0.00238854	0.238854
Root;k__Bacteria;p__Proteobacteria;c__Gammaproteobacteria;o__;f__	0.000125712	0.0125712
Root;k__Bacteria;p__Proteobacteria;c__Gammaproteobacteria;o__Chromatiales;f__	0.000963795	0.0963795
Root;k__Bacteria;p__Proteobacteria;c__Gammaproteobacteria;o__Legionellales;Other	0.00167616	0.167616
Root;k__Bacteria;p__Proteobacteria;c__Gammaproteobacteria;o__Legionellales;f__	4.19041e-05	0.00419041
Root;k__Bacteria;p__Proteobacteria;c__Gammaproteobacteria;o__Legionellales;f__Coxiellaceae	0.000544754	0.0544754
Root;k__Bacteria;p__Proteobacteria;c__Gammaproteobacteria;o__Legionellales;f__Legionellaceae	0.000502849	0.0502849
Root;k__Bacteria;p__Proteobacteria;c__Gammaproteobacteria;o__Pseudomonadales;f__Moraxellaceae	0.00314281	0.314281
Root;k__Bacteria;p__Proteobacteria;c__Gammaproteobacteria;o__Xanthomonadales;f__	0.000167616	0.0167616
Root;k__Bacteria;p__Proteobacteria;c__Gammaproteobacteria;o__Xanthomonadales;f__Sinobacteraceae	4.19041e-05	0.00419041
Root;k__Bacteria;p__SAR406;c__AB16;o__ZA3648c;f__5bav_B4	0.000460945	0.0460945
Root;k__Bacteria;p__SC4;c__;o__;f__	0.000377137	0.0377137
Root;k__Bacteria;p__Spirochaetes;Other;Other;Other	0.000125712	0.0125712
Root;k__Bacteria;p__Spirochaetes;c__Spirochaetes;Other;Other	0.012655	1.2655
Root;k__Bacteria;p__Spirochaetes;c__Spirochaetes;o__;f__	0.000293329	0.0293329
Root;k__Bacteria;p__Spirochaetes;c__Spirochaetes;o__Spirochaetales;f__Spirochaetaceae	0.0112303	1.12303
Root;k__Bacteria;p__Spirochaetes;c__[Brachyspirae];o__[Brachyspirales];f__A0-023	0.0285367	2.85367
Root;k__Bacteria;p__Synergistetes;c__Synergistia;o__;f__	4.19041e-05	0.00419041
Root;k__Bacteria;p__TM6;Other;Other;Other	0.00188569	0.188569
Root;k__Bacteria;p__TM6;c__SBRH58;o__;f__	4.19041e-05	0.00419041
Root;k__Bacteria;p__TM6;c__SJA-4;o__;f__	0.00473517	0.473517
Root;k__Bacteria;p__TM7;c__TM7-1;o__;f__	8.38082e-05	0.00838082
Root;k__Bacteria;p__Tenericutes;c__Mollicutes;Other;Other	4.19041e-05	0.00419041
Root;k__Bacteria;p__Tenericutes;c__Mollicutes;o__;f__	0.000125712	0.0125712
Root;k__Bacteria;p__Thermi;c__Deinococci;o__Deinococcales;f__Deinococcaceae	0.000251425	0.0251425
Root;k__Bacteria;p__VHS-B3-43;c__;o__;f__	0.00255615	0.255615
Root;k__Bacteria;p__Verrucomicrobia;Other;Other;Other	8.38082e-05	0.00838082
Root;k__Bacteria;p__Verrucomicrobia;c__Verruco-5;o__WCHB1-41;f__	8.38082e-05	0.00838082
Root;k__Bacteria;p__Verrucomicrobia;c__Verrucomicrobiae;o__Verrucomicrobiales;f__Verrucomicrobiaceae	0.000293329	0.0293329
Root;k__Bacteria;p__WS1;c__;o__;f__	0.000293329	0.0293329
Root;k__Bacteria;p__WS2;c__Kazan-3B-09;o__;f__	8.38082e-05	0.00838082
Root;k__Bacteria;p__WS3;c__PRR-12;Other;Other	0.00255615	0.255615
Root;k__Bacteria;p__WS3;c__PRR-12;o__;f__	0.000293329	0.0293329
Root;k__Bacteria;p__WS3;c__PRR-12;o__LD1-PA13;f__	4.19041e-05	0.00419041
Root;k__Bacteria;p__WS3;c__PRR-12;o__PBS-III-9;f__	0.00343614	0.343614
Root;k__Bacteria;p__WS3;c__PRR-12;o__SSS58A;f__	0.0110627	1.10627
Root;k__Bacteria;p__WS3;c__PRR-12;o__Sediment-1;f__MSB-4E2	0.000209521	0.0209521
Root;k__Bacteria;p__[Caldithrix];c__KSB1;o__;f__	4.19041e-05	0.00419041
Root;k__Bacteria;p__[Caldithrix];c__KSB1;o__MSB-5B5;f__	0.00071237	0.071237

## Sheet: 4_Deep_180-205 cm
Taxon	180-205cm	percentages
Root;Other;Other;Other;Other;Other	0.00374722	0.374722
Root;k__Archaea;Other;Other;Other;Other	0.000185048	0.0185048
Root;k__Archaea;p__Crenarchaeota;c__MCG;o__;f__	0.000138786	0.0138786
Root;k__Archaea;p__Crenarchaeota;c__MCG;o__B10;f__	9.25241e-05	0.00925241
Root;k__Archaea;p__Crenarchaeota;c__MHVG;o__;f__	0.000323834	0.0323834
Root;k__Archaea;p__Crenarchaeota;c__Thaumarchaeota;o__Nitrososphaerales;f__Nitrososphaeraceae	4.6262e-05	0.0046262
Root;k__Archaea;p__Euryarchaeota;c__Thermoplasmata;o__E2;f__WCHD3-02	0.00476499	0.476499
Root;k__Bacteria;Other;Other;Other;Other	0.058614	5.8614
Root;k__Bacteria;p__AC1;c__HDBW-WB69;o__;f__	0.00023131	0.023131
Root;k__Bacteria;p__AC1;c__SHA-114;o__;f__	0.000138786	0.0138786
Root;k__Bacteria;p__Acidobacteria;Other;Other;Other	4.6262e-05	0.0046262
Root;k__Bacteria;p__Acidobacteria;c__Acidobacteria-6;o__BPC015;f__	0.000971503	0.0971503
Root;k__Bacteria;p__Acidobacteria;c__Acidobacteria-6;o__CCU21;f__	0.000185048	0.0185048
Root;k__Bacteria;p__Acidobacteria;c__BPC102;o__;f__	0.00166543	0.166543
Root;k__Bacteria;p__Acidobacteria;c__MVS-40;o__;f__	9.25241e-05	0.00925241
Root;k__Bacteria;p__Acidobacteria;c__OS-K;o__;f__	0.00023131	0.023131
Root;k__Bacteria;p__Acidobacteria;c__RB25;o__;f__	0.000786454	0.0786454
Root;k__Bacteria;p__Acidobacteria;c__Solibacteres;o__Solibacterales;f__Solibacteraceae	9.25241e-05	0.00925241
Root;k__Bacteria;p__Actinobacteria;c__Acidimicrobiia;o__Acidimicrobiales;Other	0.000647668	0.0647668
Root;k__Bacteria;p__Actinobacteria;c__Acidimicrobiia;o__Acidimicrobiales;f__C111	0.00152665	0.152665
Root;k__Bacteria;p__Actinobacteria;c__Acidimicrobiia;o__Acidimicrobiales;f__JdFBGBact	0.000878979	0.0878979
Root;k__Bacteria;p__Actinobacteria;c__Acidimicrobiia;o__Acidimicrobiales;f__Microthrixaceae	4.6262e-05	0.0046262
Root;k__Bacteria;p__Actinobacteria;c__Acidimicrobiia;o__Acidimicrobiales;f__koll13	0.00023131	0.023131
Root;k__Bacteria;p__Actinobacteria;c__Acidimicrobiia;o__Acidimicrobiales;f__wb1_P06	0.00675426	0.675426
Root;k__Bacteria;p__Actinobacteria;c__Actinobacteria;Other;Other	0.000370096	0.0370096
Root;k__Bacteria;p__Actinobacteria;c__Actinobacteria;o__Actinomycetales;Other	0.00259067	0.259067
Root;k__Bacteria;p__Actinobacteria;c__Actinobacteria;o__Actinomycetales;f__Corynebacteriaceae	0.00023131	0.023131
Root;k__Bacteria;p__Actinobacteria;c__Actinobacteria;o__Actinomycetales;f__Geodermatophilaceae	0.000138786	0.0138786
Root;k__Bacteria;p__Actinobacteria;c__Actinobacteria;o__Actinomycetales;f__Intrasporangiaceae	4.6262e-05	0.0046262
Root;k__Bacteria;p__Actinobacteria;c__Actinobacteria;o__Actinomycetales;f__Micrococcaceae	0.000416358	0.0416358
Root;k__Bacteria;p__Actinobacteria;c__Actinobacteria;o__Actinomycetales;f__Micromonosporaceae	0.000416358	0.0416358
Root;k__Bacteria;p__Actinobacteria;c__Actinobacteria;o__Actinomycetales;f__Mycobacteriaceae	0.00393227	0.393227
Root;k__Bacteria;p__Actinobacteria;c__Actinobacteria;o__Actinomycetales;f__Nocardiaceae	0.000277572	0.0277572
Root;k__Bacteria;p__Actinobacteria;c__Actinobacteria;o__Actinomycetales;f__Nocardioidaceae	0.00023131	0.023131
Root;k__Bacteria;p__Actinobacteria;c__Actinobacteria;o__Actinomycetales;f__Propionibacteriaceae	0.000323834	0.0323834
Root;k__Bacteria;p__Actinobacteria;c__Actinobacteria;o__Actinomycetales;f__Pseudonocardiaceae	0.00023131	0.023131
Root;k__Bacteria;p__Actinobacteria;c__Actinobacteria;o__Actinomycetales;f__Streptomycetaceae	0.000925241	0.0925241
Root;k__Bacteria;p__Actinobacteria;c__Actinobacteria;o__WCHB1-81;f__At425_EubF1	0.00254441	0.254441
Root;k__Bacteria;p__Actinobacteria;c__MB-A2-108;o__0319-7L14;f__	0.000323834	0.0323834
Root;k__Bacteria;p__Actinobacteria;c__Thermoleophilia;o__Gaiellales;Other	4.6262e-05	0.0046262
Root;k__Bacteria;p__Actinobacteria;c__Thermoleophilia;o__Gaiellales;f__	0.00883605	0.883605
Root;k__Bacteria;p__Actinobacteria;c__Thermoleophilia;o__Gaiellales;f__Gaiellaceae	0.00212805	0.212805
Root;k__Bacteria;p__Actinobacteria;c__Thermoleophilia;o__Solirubrobacterales;Other	4.6262e-05	0.0046262
Root;k__Bacteria;p__Actinobacteria;c__Thermoleophilia;o__Solirubrobacterales;f__	0.000786454	0.0786454
Root;k__Bacteria;p__BHI80-139;c__;o__;f__	9.25241e-05	0.00925241
Root;k__Bacteria;p__BHI80-139;c__MD2896-B26;o__;f__	0.00346965	0.346965
Root;k__Bacteria;p__Bacteria;c__;o__;f__	0.00046262	0.046262
Root;k__Bacteria;p__Bacteroidetes;Other;Other;Other	0.000878979	0.0878979
Root;k__Bacteria;p__Bacteroidetes;c__Bacteroidia;o__Bacteroidales;Other	0.000185048	0.0185048
Root;k__Bacteria;p__Bacteroidetes;c__Bacteroidia;o__Bacteroidales;f__	0.000138786	0.0138786
Root;k__Bacteria;p__Bacteroidetes;c__Flavobacteriia;o__Flavobacteriales;Other	0.000740192	0.0740192
Root;k__Bacteria;p__Bacteroidetes;c__Flavobacteriia;o__Flavobacteriales;f__Flavobacteriaceae	0.00023131	0.023131
Root;k__Bacteria;p__Bacteroidetes;c__Sphingobacteriia;o__Sphingobacteriales;f__Ekhidnaceae	9.25241e-05	0.00925241
Root;k__Bacteria;p__CD12;c__;o__;f__	0.00495004	0.495004
Root;k__Bacteria;p__Caldithrix;c__Caldithrixae;o__Caldithrixales;f__Caldithrixaceae	0.000647668	0.0647668
Root;k__Bacteria;p__Chloroflexi;Other;Other;Other	0.00878979	0.878979
Root;k__Bacteria;p__Chloroflexi;c__Anaerolineae;Other;Other	0.00425611	0.425611
Root;k__Bacteria;p__Chloroflexi;c__Anaerolineae;o__;f__	0.00138786	0.138786
Root;k__Bacteria;p__Chloroflexi;c__Anaerolineae;o__A31;f__	4.6262e-05	0.0046262
Root;k__Bacteria;p__Chloroflexi;c__Anaerolineae;o__Anaerolineales;f__Anaerolinaceae	0.000508882	0.0508882
Root;k__Bacteria;p__Chloroflexi;c__Anaerolineae;o__Caldilineales;f__Caldilineaceae	0.000647668	0.0647668
Root;k__Bacteria;p__Chloroflexi;c__Anaerolineae;o__DRC31;f__	9.25241e-05	0.00925241
Root;k__Bacteria;p__Chloroflexi;c__Anaerolineae;o__GCA004;f__	0.00670799	0.670799
Root;k__Bacteria;p__Chloroflexi;c__Anaerolineae;o__MSB-1E9;f__	9.25241e-05	0.00925241
Root;k__Bacteria;p__Chloroflexi;c__Anaerolineae;o__O4D2Z37;f__	0.00624537	0.624537
Root;k__Bacteria;p__Chloroflexi;c__Anaerolineae;o__OPB11;f__	0.0266007	2.66007
Root;k__Bacteria;p__Chloroflexi;c__Anaerolineae;o__S0208;f__	0.000508882	0.0508882
Root;k__Bacteria;p__Chloroflexi;c__Anaerolineae;o__SB-34;f__	0.00444115	0.444115
Root;k__Bacteria;p__Chloroflexi;c__Anaerolineae;o__SHA-20;f__	0.0119819	1.19819
Root;k__Bacteria;p__Chloroflexi;c__Bljii12;o__AKYG885;f__Dolo_23	4.6262e-05	0.0046262
Root;k__Bacteria;p__Chloroflexi;c__Dehalococcoidetes;Other;Other	0.0194301	1.94301
Root;k__Bacteria;p__Chloroflexi;c__Dehalococcoidetes;o__;f__	0.00758697	0.758697
Root;k__Bacteria;p__Chloroflexi;c__Dehalococcoidetes;o__Dehalococcoidales;f__Dehalococcoidaceae	0.0367783	3.67783
Root;k__Bacteria;p__Chloroflexi;c__Dehalococcoidetes;o__FS117-23B-02;f__	0.00120281	0.120281
Root;k__Bacteria;p__Chloroflexi;c__Dehalococcoidetes;o__GIF9;f__	0.122271	12.2271
Root;k__Bacteria;p__Chloroflexi;c__Ellin6529;o__;f__	0.00370096	0.370096
Root;k__Bacteria;p__Chloroflexi;c__S085;o__;f__	0.00254441	0.254441
Root;k__Bacteria;p__Chloroflexi;c__SAR202;o__;f__	4.6262e-05	0.0046262
Root;k__Bacteria;p__Chloroflexi;c__TK17;o__S085;f__	0.00023131	0.023131
Root;k__Bacteria;p__Chloroflexi;c__Thermomicrobia;o__JG30-KF-CM45;f__	9.25241e-05	0.00925241
Root;k__Bacteria;p__Cyanobacteria;c__Chloroplast;Other;Other	0.000138786	0.0138786
Root;k__Bacteria;p__Cyanobacteria;c__Chloroplast;o__Chlorophyta;Other	0.000138786	0.0138786
Root;k__Bacteria;p__Cyanobacteria;c__Chloroplast;o__Chlorophyta;f__	0.0013416	0.13416
Root;k__Bacteria;p__Cyanobacteria;c__Chloroplast;o__Cryptophyta;f__	0.000138786	0.0138786
Root;k__Bacteria;p__Cyanobacteria;c__Chloroplast;o__Haptophyceae;f__	0.00111029	0.111029
Root;k__Bacteria;p__Cyanobacteria;c__Chloroplast;o__Stramenopiles;f__	0.00111029	0.111029
Root;k__Bacteria;p__Cyanobacteria;c__Chloroplast;o__Streptophyta;f__	4.6262e-05	0.0046262
Root;k__Bacteria;p__Cyanobacteria;c__Oscillatoriophycideae;o__Chroococcales;f__Cyanobacteriaceae	4.6262e-05	0.0046262
Root;k__Bacteria;p__Cyanobacteria;c__Synechococcophycideae;o__Synechococcales;f__Synechococcaceae	0.000416358	0.0416358
Root;k__Bacteria;p__Elusimicrobia;c__4-29;o__;f__	0.0247502	2.47502
Root;k__Bacteria;p__Fibrobacteres;c__TG3;o__TG3-1;f__TSCOR003-O20	4.6262e-05	0.0046262
Root;k__Bacteria;p__Firmicutes;Other;Other;Other	0.000323834	0.0323834
Root;k__Bacteria;p__Firmicutes;c__Bacilli;Other;Other	0.000740192	0.0740192
Root;k__Bacteria;p__Firmicutes;c__Bacilli;o__;f__	0.000185048	0.0185048
Root;k__Bacteria;p__Firmicutes;c__Bacilli;o__Bacillales;Other	0.00874352	0.874352
Root;k__Bacteria;p__Firmicutes;c__Bacilli;o__Bacillales;f__	0.000138786	0.0138786
Root;k__Bacteria;p__Firmicutes;c__Bacilli;o__Bacillales;f__Alicyclobacillaceae	0.000601406	0.0601406
Root;k__Bacteria;p__Firmicutes;c__Bacilli;o__Bacillales;f__Bacillaceae	0.0082809	0.82809
Root;k__Bacteria;p__Firmicutes;c__Bacilli;o__Bacillales;f__Paenibacillaceae	0.00124907	0.124907
Root;k__Bacteria;p__Firmicutes;c__Bacilli;o__Bacillales;f__Planococcaceae	0.000971503	0.0971503
Root;k__Bacteria;p__Firmicutes;c__Bacilli;o__Bacillales;f__Staphylococcaceae	0.000416358	0.0416358
Root;k__Bacteria;p__Firmicutes;c__Bacilli;o__Bacillales;f__Thermoactinomycetaceae	0.000508882	0.0508882
Root;k__Bacteria;p__Firmicutes;c__Bacilli;o__Haloplasmatales;f__Haloplasmataceae	4.6262e-05	0.0046262
Root;k__Bacteria;p__Firmicutes;c__Bacilli;o__Lactobacillales;f__Carnobacteriaceae	4.6262e-05	0.0046262
Root;k__Bacteria;p__Firmicutes;c__Bacilli;o__Turicibacterales;f__Turicibacteraceae	4.6262e-05	0.0046262
Root;k__Bacteria;p__Firmicutes;c__Clostridia;Other;Other	0.00120281	0.120281
Root;k__Bacteria;p__Firmicutes;c__Clostridia;o__;f__	4.6262e-05	0.0046262
Root;k__Bacteria;p__Firmicutes;c__Clostridia;o__Clostridiales;Other	0.00115655	0.115655
Root;k__Bacteria;p__Firmicutes;c__Clostridia;o__Clostridiales;f__	0.000277572	0.0277572
Root;k__Bacteria;p__Firmicutes;c__Clostridia;o__Clostridiales;f__Clostridiaceae	0.00420984	0.420984
Root;k__Bacteria;p__Firmicutes;c__Clostridia;o__Clostridiales;f__Dehalobacteriaceae	9.25241e-05	0.00925241
Root;k__Bacteria;p__Firmicutes;c__Clostridia;o__Clostridiales;f__Lachnospiraceae	4.6262e-05	0.0046262
Root;k__Bacteria;p__Firmicutes;c__Clostridia;o__Clostridiales;f__Peptococcaceae	0.000832717	0.0832717
Root;k__Bacteria;p__Firmicutes;c__Clostridia;o__Clostridiales;f__Peptostreptococcaceae	0.00143412	0.143412
Root;k__Bacteria;p__Firmicutes;c__Clostridia;o__Clostridiales;f__Symbiobacteriaceae	4.6262e-05	0.0046262
Root;k__Bacteria;p__Firmicutes;c__Clostridia;o__Clostridiales;f__Syntrophomonadaceae	4.6262e-05	0.0046262
Root;k__Bacteria;p__Firmicutes;c__Clostridia;o__Clostridiales;f__Veillonellaceae	0.000555144	0.0555144
Root;k__Bacteria;p__Firmicutes;c__Clostridia;o__Halanaerobiales;f__Halanaerobiaceae	9.25241e-05	0.00925241
Root;k__Bacteria;p__Firmicutes;c__Clostridia;o__Halanaerobiales;f__Halobacteroidaceae	4.6262e-05	0.0046262
Root;k__Bacteria;p__Firmicutes;c__Clostridia;o__OPB54;f__	0.00046262	0.046262
Root;k__Bacteria;p__Firmicutes;c__Clostridia;o__Thermoanaerobacterales;f__Thermoanaerobacteraceae	0.00023131	0.023131
Root;k__Bacteria;p__Firmicutes;c__Negativicutes;o__Selemonadales;f__BSV43	4.6262e-05	0.0046262
Root;k__Bacteria;p__Fusobacteria;c__Fusobacteria;o__Fusobacteriales;f__Fusobacteriaceae	4.6262e-05	0.0046262
Root;k__Bacteria;p__GN02;Other;Other;Other	4.6262e-05	0.0046262
Root;k__Bacteria;p__GN02;c__3BR-5F;o__;f__	0.000370096	0.0370096
Root;k__Bacteria;p__GN04;c__GN15;o__;f__	0.000185048	0.0185048
Root;k__Bacteria;p__GN04;c__MSB-5A5;o__;f__	0.00189674	0.189674
Root;k__Bacteria;p__GOUTA4;c__;o__;f__	0.00023131	0.023131
Root;k__Bacteria;p__Gemmatimonadetes;c__Gemm-2;o__;f__	0.00046262	0.046262
Root;k__Bacteria;p__Gemmatimonadetes;c__Gemm-4;o__;f__	0.00166543	0.166543
Root;k__Bacteria;p__Gemmatimonadetes;c__JL-ETNP-Z39;o__;f__	0.000647668	0.0647668
Root;k__Bacteria;p__LCP-89;c__;o__;f__	0.0198001	1.98001
Root;k__Bacteria;p__LCP-89;c__SAW1_B44;o__;f__	4.6262e-05	0.0046262
Root;k__Bacteria;p__Nitrospirae;c__Nitrospira;o__Nitrospirales;f__Thermodesulfovibrionaceae	0.000647668	0.0647668
Root;k__Bacteria;p__OD1;c__;o__;f__	0.00434863	0.434863
Root;k__Bacteria;p__OD1;c__ABY1;o__;f__	0.000185048	0.0185048
Root;k__Bacteria;p__OP1;c__MSBL6;o__;f__	0.00703183	0.703183
Root;k__Bacteria;p__OP11;Other;Other;Other	0.000185048	0.0185048
Root;k__Bacteria;p__OP11;c__OP11-3;o__;f__	0.00046262	0.046262
Root;k__Bacteria;p__OP11;c__WCHB1-64;o__;f__	0.00138786	0.138786
Root;k__Bacteria;p__OP3;Other;Other;Other	0.000138786	0.0138786
Root;k__Bacteria;p__OP3;c__;o__;f__	0.000601406	0.0601406
Root;k__Bacteria;p__OP3;c__BD4-9;o__;f__	9.25241e-05	0.00925241
Root;k__Bacteria;p__OP3;c__PBS-25;o__;f__	0.00069393	0.069393
Root;k__Bacteria;p__OP3;c__koll11;o__GIF10;f__	0.000138786	0.0138786
Root;k__Bacteria;p__OP8;c__OP8_1;Other;Other	0.000416358	0.0416358
Root;k__Bacteria;p__OP8;c__OP8_1;o__;f__	0.0177646	1.77646
Root;k__Bacteria;p__OP8;c__OP8_1;o__HMMVPog-54;f__	0.00411732	0.411732
Root;k__Bacteria;p__OP8;c__OP8_2;o__;f__	0.000138786	0.0138786
Root;k__Bacteria;p__OP8;c__SAW1_B6;o__;f__	0.000555144	0.0555144
Root;k__Bacteria;p__OP9;c__JS1;Other;Other	0.00180422	0.180422
Root;k__Bacteria;p__OP9;c__JS1;o__;f__	0.000138786	0.0138786
Root;k__Bacteria;p__OP9;c__JS1;o__SB-45;f__	0.202489	20.2489
Root;k__Bacteria;p__Planctomycetes;Other;Other;Other	0.000277572	0.0277572
Root;k__Bacteria;p__Planctomycetes;c__;o__;f__	4.6262e-05	0.0046262
Root;k__Bacteria;p__Planctomycetes;c__C6;o__d113;f__	4.6262e-05	0.0046262
Root;k__Bacteria;p__Planctomycetes;c__Phycisphaerae;o__;f__	0.0191987	1.91987
Root;k__Bacteria;p__Planctomycetes;c__Pla3;o__;f__	0.000185048	0.0185048
Root;k__Bacteria;p__Planctomycetes;c__Planctomycetia;o__Pirellulales;f__Pirellulaceae	0.000185048	0.0185048
Root;k__Bacteria;p__Planctomycetes;c__vadinHA49;o__PeHg47;f__	0.000185048	0.0185048
Root;k__Bacteria;p__Planctomycetes;c__vadinHA49;o__p04_C01;f__	4.6262e-05	0.0046262
Root;k__Bacteria;p__Poribacteria;c__;o__;f__	0.0017117	0.17117
Root;k__Bacteria;p__Proteobacteria;Other;Other;Other	0.00106403	0.106403
Root;k__Bacteria;p__Proteobacteria;c__Alphaproteobacteria;Other;Other	0.0127683	1.27683
Root;k__Bacteria;p__Proteobacteria;c__Alphaproteobacteria;o__;f__	4.6262e-05	0.0046262
Root;k__Bacteria;p__Proteobacteria;c__Alphaproteobacteria;o__Caulobacterales;f__Caulobacteraceae	0.00661547	0.661547
Root;k__Bacteria;p__Proteobacteria;c__Alphaproteobacteria;o__Rhizobiales;Other	0.0598168	5.98168
Root;k__Bacteria;p__Proteobacteria;c__Alphaproteobacteria;o__Rhizobiales;f__	0.000508882	0.0508882
Root;k__Bacteria;p__Proteobacteria;c__Alphaproteobacteria;o__Rhizobiales;f__Bartonellaceae	4.6262e-05	0.0046262
Root;k__Bacteria;p__Proteobacteria;c__Alphaproteobacteria;o__Rhizobiales;f__Beijerinckiaceae	0.000138786	0.0138786
Root;k__Bacteria;p__Proteobacteria;c__Alphaproteobacteria;o__Rhizobiales;f__Bradyrhizobiaceae	0.00138786	0.138786
Root;k__Bacteria;p__Proteobacteria;c__Alphaproteobacteria;o__Rhizobiales;f__Cohaesibacteraceae	0.000323834	0.0323834
Root;k__Bacteria;p__Proteobacteria;c__Alphaproteobacteria;o__Rhizobiales;f__Hyphomicrobiaceae	0.0105477	1.05477
Root;k__Bacteria;p__Proteobacteria;c__Alphaproteobacteria;o__Rhizobiales;f__Methylocystaceae	0.000323834	0.0323834
Root;k__Bacteria;p__Proteobacteria;c__Alphaproteobacteria;o__Rhizobiales;f__Phyllobacteriaceae	0.000878979	0.0878979
Root;k__Bacteria;p__Proteobacteria;c__Alphaproteobacteria;o__Rhizobiales;f__Rhodobiaceae	0.00680052	0.680052
Root;k__Bacteria;p__Proteobacteria;c__Alphaproteobacteria;o__Rhodobacterales;f__Rhodobacteraceae	0.00180422	0.180422
Root;k__Bacteria;p__Proteobacteria;c__Alphaproteobacteria;o__Rhodospirillales;Other	4.6262e-05	0.0046262
Root;k__Bacteria;p__Proteobacteria;c__Alphaproteobacteria;o__Rhodospirillales;f__	9.25241e-05	0.00925241
Root;k__Bacteria;p__Proteobacteria;c__Alphaproteobacteria;o__Rhodospirillales;f__Rhodospirillaceae	0.00023131	0.023131
Root;k__Bacteria;p__Proteobacteria;c__Alphaproteobacteria;o__Rickettsiales;f__	0.000138786	0.0138786
Root;k__Bacteria;p__Proteobacteria;c__Alphaproteobacteria;o__Rickettsiales;f__mitochondria	0.000647668	0.0647668
Root;k__Bacteria;p__Proteobacteria;c__Alphaproteobacteria;o__Sphingomonadales;f__Sphingomonadaceae	4.6262e-05	0.0046262
Root;k__Bacteria;p__Proteobacteria;c__Betaproteobacteria;Other;Other	9.25241e-05	0.00925241
Root;k__Bacteria;p__Proteobacteria;c__Betaproteobacteria;o__Burkholderiales;Other	4.6262e-05	0.0046262
Root;k__Bacteria;p__Proteobacteria;c__Betaproteobacteria;o__Burkholderiales;f__Burkholderiaceae	9.25241e-05	0.00925241
Root;k__Bacteria;p__Proteobacteria;c__Betaproteobacteria;o__Burkholderiales;f__Oxalobacteraceae	0.0151277	1.51277
Root;k__Bacteria;p__Proteobacteria;c__Betaproteobacteria;o__Methylophilales;f__Methylophilaceae	9.25241e-05	0.00925241
Root;k__Bacteria;p__Proteobacteria;c__Betaproteobacteria;o__Nitrosomonadales;f__Nitrosomonadaceae	0.000277572	0.0277572
Root;k__Bacteria;p__Proteobacteria;c__Deltaproteobacteria;Other;Other	0.00319208	0.319208
Root;k__Bacteria;p__Proteobacteria;c__Deltaproteobacteria;o__BPC076;f__	0.00138786	0.138786
Root;k__Bacteria;p__Proteobacteria;c__Deltaproteobacteria;o__Bdellovibrionales;f__Bdellovibrionaceae	4.6262e-05	0.0046262
Root;k__Bacteria;p__Proteobacteria;c__Deltaproteobacteria;o__Desulfobacterales;Other	0.000323834	0.0323834
Root;k__Bacteria;p__Proteobacteria;c__Deltaproteobacteria;o__Desulfobacterales;f__Desulfobulbaceae	0.00360844	0.360844
Root;k__Bacteria;p__Proteobacteria;c__Deltaproteobacteria;o__Desulfobacterales;f__Nitrospinaceae	0.000323834	0.0323834
Root;k__Bacteria;p__Proteobacteria;c__Deltaproteobacteria;o__Desulfuromonadales;f__Desulfuromonadaceae	0.00101776	0.101776
Root;k__Bacteria;p__Proteobacteria;c__Deltaproteobacteria;o__IndB3-24;f__	0.00152665	0.152665
Root;k__Bacteria;p__Proteobacteria;c__Deltaproteobacteria;o__MIZ46;f__	0.000185048	0.0185048
Root;k__Bacteria;p__Proteobacteria;c__Deltaproteobacteria;o__Myxococcales;Other	9.25241e-05	0.00925241
Root;k__Bacteria;p__Proteobacteria;c__Deltaproteobacteria;o__Myxococcales;f__	0.00453368	0.453368
Root;k__Bacteria;p__Proteobacteria;c__Deltaproteobacteria;o__NB1-j;Other	0.00208179	0.208179
Root;k__Bacteria;p__Proteobacteria;c__Deltaproteobacteria;o__NB1-j;f__	9.25241e-05	0.00925241
Root;k__Bacteria;p__Proteobacteria;c__Deltaproteobacteria;o__NB1-j;f__NB1-i	0.000323834	0.0323834
Root;k__Bacteria;p__Proteobacteria;c__Deltaproteobacteria;o__NKB15;f__	4.6262e-05	0.0046262
Root;k__Bacteria;p__Proteobacteria;c__Deltaproteobacteria;o__Spirobacillales;f__	4.6262e-05	0.0046262
Root;k__Bacteria;p__Proteobacteria;c__Deltaproteobacteria;o__Syntrophobacterales;Other	0.000555144	0.0555144
Root;k__Bacteria;p__Proteobacteria;c__Deltaproteobacteria;o__Syntrophobacterales;f__Desulfobacteraceae	0.0239175	2.39175
Root;k__Bacteria;p__Proteobacteria;c__Deltaproteobacteria;o__Syntrophobacterales;f__Syntrophaceae	0.00203553	0.203553
Root;k__Bacteria;p__Proteobacteria;c__Gammaproteobacteria;Other;Other	0.00791081	0.791081
Root;k__Bacteria;p__Proteobacteria;c__Gammaproteobacteria;o__;f__	0.000370096	0.0370096
Root;k__Bacteria;p__Proteobacteria;c__Gammaproteobacteria;o__Alteromonadales;Other	9.25241e-05	0.00925241
Root;k__Bacteria;p__Proteobacteria;c__Gammaproteobacteria;o__Alteromonadales;f__OM60	0.000185048	0.0185048
Root;k__Bacteria;p__Proteobacteria;c__Gammaproteobacteria;o__Alteromonadales;f__Psychromonadaceae	0.000370096	0.0370096
Root;k__Bacteria;p__Proteobacteria;c__Gammaproteobacteria;o__Chromatiales;f__	0.00323834	0.323834
Root;k__Bacteria;p__Proteobacteria;c__Gammaproteobacteria;o__Enterobacteriales;f__Enterobacteriaceae	4.6262e-05	0.0046262
Root;k__Bacteria;p__Proteobacteria;c__Gammaproteobacteria;o__HOC36;f__	0.000647668	0.0647668
Root;k__Bacteria;p__Proteobacteria;c__Gammaproteobacteria;o__Legionellales;Other	0.00346965	0.346965
Root;k__Bacteria;p__Proteobacteria;c__Gammaproteobacteria;o__Legionellales;f__Coxiellaceae	0.00148038	0.148038
Root;k__Bacteria;p__Proteobacteria;c__Gammaproteobacteria;o__Legionellales;f__Legionellaceae	9.25241e-05	0.00925241
Root;k__Bacteria;p__Proteobacteria;c__Gammaproteobacteria;o__Methylococcales;f__	0.000508882	0.0508882
Root;k__Bacteria;p__Proteobacteria;c__Gammaproteobacteria;o__Methylococcales;f__Methylococcaceae	9.25241e-05	0.00925241
Root;k__Bacteria;p__Proteobacteria;c__Gammaproteobacteria;o__Pseudomonadales;f__Moraxellaceae	0.00485751	0.485751
Root;k__Bacteria;p__Proteobacteria;c__Gammaproteobacteria;o__Thiotrichales;f__	0.000138786	0.0138786
Root;k__Bacteria;p__Proteobacteria;c__Gammaproteobacteria;o__Xanthomonadales;f__	0.00254441	0.254441
Root;k__Bacteria;p__SAR406;c__AB16;o__ZA3648c;f__5bav_B4	0.00046262	0.046262
Root;k__Bacteria;p__SBR1093;c__VHS-B5-50;o__;f__	4.6262e-05	0.0046262
Root;k__Bacteria;p__SBZP_4958;c__;o__;f__	0.000138786	0.0138786
Root;k__Bacteria;p__SC4;c__;o__;f__	0.000555144	0.0555144
Root;k__Bacteria;p__Spirochaetes;Other;Other;Other	9.25241e-05	0.00925241
Root;k__Bacteria;p__Spirochaetes;c__Spirochaetes;Other;Other	0.0133235	1.33235
Root;k__Bacteria;p__Spirochaetes;c__Spirochaetes;o__;f__	0.000370096	0.0370096
Root;k__Bacteria;p__Spirochaetes;c__Spirochaetes;o__Spirochaetales;f__Spirochaetaceae	0.00841969	0.841969
Root;k__Bacteria;p__Spirochaetes;c__[Brachyspirae];o__[Brachyspirales];f__A0-023	0.0212805	2.12805
Root;k__Bacteria;p__Spirochaetes;c__[Leptospirae];o__[Leptospirales];f__Sediment-4	4.6262e-05	0.0046262
Root;k__Bacteria;p__TM6;Other;Other;Other	0.00240563	0.240563
Root;k__Bacteria;p__TM6;c__SBRH58;o__;f__	0.000508882	0.0508882
Root;k__Bacteria;p__TM6;c__SJA-4;o__;f__	0.00471873	0.471873
Root;k__Bacteria;p__TM7;c__TM7-1;o__;f__	9.25241e-05	0.00925241
Root;k__Bacteria;p__Tenericutes;c__Mollicutes;o__;f__	0.000323834	0.0323834
Root;k__Bacteria;p__VHS-B3-43;c__;o__;f__	0.00212805	0.212805
Root;k__Bacteria;p__Verrucomicrobia;c__Opitutae;Other;Other	4.6262e-05	0.0046262
Root;k__Bacteria;p__Verrucomicrobia;c__Verrucomicrobiae;o__Verrucomicrobiales;f__Verrucomicrobiaceae	0.000277572	0.0277572
Root;k__Bacteria;p__Verrucomicrobia;c__[Spartobacteria];o__[Chthoniobacterales];Other	9.25241e-05	0.00925241
Root;k__Bacteria;p__Verrucomicrobia;c__[Spartobacteria];o__[Chthoniobacterales];f__[Chthoniobacteraceae]	9.25241e-05	0.00925241
Root;k__Bacteria;p__WS1;c__;o__;f__	0.000416358	0.0416358
Root;k__Bacteria;p__WS2;c__Kazan-3B-09;o__;f__	0.00023131	0.023131
Root;k__Bacteria;p__WS3;c__PRR-12;Other;Other	0.00180422	0.180422
Root;k__Bacteria;p__WS3;c__PRR-12;o__;f__	0.00101776	0.101776
Root;k__Bacteria;p__WS3;c__PRR-12;o__LD1-PA13;f__	4.6262e-05	0.0046262
Root;k__Bacteria;p__WS3;c__PRR-12;o__PBS-III-9;f__	0.00189674	0.189674
Root;k__Bacteria;p__WS3;c__PRR-12;o__SSS58A;f__	0.00721688	0.721688
Root;k__Bacteria;p__WS3;c__PRR-12;o__Sediment-1;f__MSB-4E2	0.000786454	0.0786454
Root;k__Bacteria;p__ZB3;c__BS119;o__;f__	0.00023131	0.023131
Root;k__Bacteria;p__[Caldithrix];c__KSB1;o__;f__	9.25241e-05	0.00925241
Root;k__Bacteria;p__[Caldithrix];c__KSB1;o__MSB-5B5;f__	0.00101776	0.101776

## Sheet: 5_Deep_230-255 cm
Taxon	230-255cm_Mn_peak_II_16Sbac_otu_table_suppl	percentages
Root;Other;Other;Other;Other;Other	0.000899218	0.0899218
Root;k__Archaea;p__Euryarchaeota;Other;Other;Other	0.000207512	0.0207512
Root;k__Archaea;p__Euryarchaeota;c__Thermoplasmata;o__E2;f__WCHD3-02	0.00338936	0.338936
Root;k__Bacteria;Other;Other;Other;Other	0.0585875	5.85875
Root;k__Bacteria;p__AC1;c__B04R032;o__;f__	0.000207512	0.0207512
Root;k__Bacteria;p__AC1;c__HDBW-WB69;o__;f__	0.000138341	0.0138341
Root;k__Bacteria;p__AC1;c__SHA-114;o__;f__	0.000276683	0.0276683
Root;k__Bacteria;p__Acidobacteria;Other;Other;Other	0.000207512	0.0207512
Root;k__Bacteria;p__Acidobacteria;c__AT-s2-57;o__;f__	6.91706e-05	0.00691706
Root;k__Bacteria;p__Acidobacteria;c__Acidobacteria-6;o__BPC015;f__	6.91706e-05	0.00691706
Root;k__Bacteria;p__Acidobacteria;c__Acidobacteria-6;o__iii1-15;f__	0.000276683	0.0276683
Root;k__Bacteria;p__Acidobacteria;c__BPC102;o__;f__	0.00131424	0.131424
Root;k__Bacteria;p__Acidobacteria;c__MVS-40;o__;f__	0.000345853	0.0345853
Root;k__Bacteria;p__Acidobacteria;c__OS-K;o__;f__	0.000138341	0.0138341
Root;k__Bacteria;p__Acidobacteria;c__RB25;o__;f__	0.000968389	0.0968389
Root;k__Bacteria;p__Acidobacteria;c__Solibacteres;o__Solibacterales;f__Solibacteraceae	6.91706e-05	0.00691706
Root;k__Bacteria;p__Acidobacteria;c__Sva0725;o__Sva0725;f__	6.91706e-05	0.00691706
Root;k__Bacteria;p__Actinobacteria;Other;Other;Other	0.000138341	0.0138341
Root;k__Bacteria;p__Actinobacteria;c__Acidimicrobiia;o__Acidimicrobiales;Other	0.000138341	0.0138341
Root;k__Bacteria;p__Actinobacteria;c__Acidimicrobiia;o__Acidimicrobiales;f__JdFBGBact	6.91706e-05	0.00691706
Root;k__Bacteria;p__Actinobacteria;c__Acidimicrobiia;o__Acidimicrobiales;f__koll13	6.91706e-05	0.00691706
Root;k__Bacteria;p__Actinobacteria;c__Actinobacteria;o__Actinomycetales;Other	0.000276683	0.0276683
Root;k__Bacteria;p__Actinobacteria;c__Actinobacteria;o__Actinomycetales;f__Actinosynnemataceae	6.91706e-05	0.00691706
Root;k__Bacteria;p__Actinobacteria;c__Actinobacteria;o__Actinomycetales;f__Intrasporangiaceae	0.000484195	0.0484195
Root;k__Bacteria;p__Actinobacteria;c__Actinobacteria;o__Actinomycetales;f__Microbacteriaceae	0.000484195	0.0484195
Root;k__Bacteria;p__Actinobacteria;c__Actinobacteria;o__Actinomycetales;f__Micrococcaceae	0.000207512	0.0207512
Root;k__Bacteria;p__Actinobacteria;c__Actinobacteria;o__Actinomycetales;f__Micromonosporaceae	0.000138341	0.0138341
Root;k__Bacteria;p__Actinobacteria;c__Actinobacteria;o__Actinomycetales;f__Mycobacteriaceae	0.00366604	0.366604
Root;k__Bacteria;p__Actinobacteria;c__Actinobacteria;o__Actinomycetales;f__Nocardiaceae	0.000138341	0.0138341
Root;k__Bacteria;p__Actinobacteria;c__Actinobacteria;o__Actinomycetales;f__Nocardioidaceae	0.000138341	0.0138341
Root;k__Bacteria;p__Actinobacteria;c__Actinobacteria;o__Actinomycetales;f__Propionibacteriaceae	6.91706e-05	0.00691706
Root;k__Bacteria;p__Actinobacteria;c__Actinobacteria;o__Actinomycetales;f__Streptomycetaceae	0.000345853	0.0345853
Root;k__Bacteria;p__Actinobacteria;c__Actinobacteria;o__WCHB1-81;f__55_st3	6.91706e-05	0.00691706
Root;k__Bacteria;p__Actinobacteria;c__Actinobacteria;o__WCHB1-81;f__At425_EubF1	0.00152175	0.152175
Root;k__Bacteria;p__Actinobacteria;c__MB-A2-108;o__0319-7L14;f__	6.91706e-05	0.00691706
Root;k__Bacteria;p__Actinobacteria;c__Thermoleophilia;o__Gaiellales;f__	0.000484195	0.0484195
Root;k__Bacteria;p__Actinobacteria;c__Thermoleophilia;o__Gaiellales;f__Gaiellaceae	0.000138341	0.0138341
Root;k__Bacteria;p__Actinobacteria;c__Thermoleophilia;o__Solirubrobacterales;Other	0.000345853	0.0345853
Root;k__Bacteria;p__Actinobacteria;c__Thermoleophilia;o__Solirubrobacterales;f__	0.000345853	0.0345853
Root;k__Bacteria;p__BHI80-139;c__;o__;f__	0.000415024	0.0415024
Root;k__Bacteria;p__BHI80-139;c__MD2896-B26;o__;f__	0.000622536	0.0622536
Root;k__Bacteria;p__BHI80-139;c__bOHTK-109;o__;f__	6.91706e-05	0.00691706
Root;k__Bacteria;p__Bacteria;c__;o__;f__	6.91706e-05	0.00691706
Root;k__Bacteria;p__Bacteroidetes;Other;Other;Other	0.000553365	0.0553365
Root;k__Bacteria;p__Bacteroidetes;c__Flavobacteriia;o__Flavobacteriales;Other	0.000207512	0.0207512
Root;k__Bacteria;p__Bacteroidetes;c__Flavobacteriia;o__Flavobacteriales;f__Flavobacteriaceae	0.000138341	0.0138341
Root;k__Bacteria;p__Bacteroidetes;c__Sphingobacteriia;o__Sphingobacteriales;f__Ekhidnaceae	6.91706e-05	0.00691706
Root;k__Bacteria;p__CD12;c__;o__;f__	0.00532614	0.532614
Root;k__Bacteria;p__Caldithrix;c__Caldithrixae;o__Caldithrixales;f__Caldithrixaceae	0.000622536	0.0622536
Root;k__Bacteria;p__Chloroflexi;Other;Other;Other	0.00594868	0.594868
Root;k__Bacteria;p__Chloroflexi;c__Anaerolineae;Other;Other	0.00809297	0.809297
Root;k__Bacteria;p__Chloroflexi;c__Anaerolineae;o__;f__	0.00262848	0.262848
Root;k__Bacteria;p__Chloroflexi;c__Anaerolineae;o__Anaerolineales;Other	6.91706e-05	0.00691706
Root;k__Bacteria;p__Chloroflexi;c__Anaerolineae;o__Anaerolineales;f__Anaerolinaceae	0.000276683	0.0276683
Root;k__Bacteria;p__Chloroflexi;c__Anaerolineae;o__GCA004;f__	0.00504946	0.504946
Root;k__Bacteria;p__Chloroflexi;c__Anaerolineae;o__O4D2Z37;f__	0.00629453	0.629453
Root;k__Bacteria;p__Chloroflexi;c__Anaerolineae;o__OPB11;f__	0.0295359	2.95359
Root;k__Bacteria;p__Chloroflexi;c__Anaerolineae;o__S0208;f__	6.91706e-05	0.00691706
Root;k__Bacteria;p__Chloroflexi;c__Anaerolineae;o__SB-34;f__	0.00325102	0.325102
Root;k__Bacteria;p__Chloroflexi;c__Anaerolineae;o__SHA-20;f__	0.00906135	0.906135
Root;k__Bacteria;p__Chloroflexi;c__Dehalococcoidetes;Other;Other	0.0244864	2.44864
Root;k__Bacteria;p__Chloroflexi;c__Dehalococcoidetes;o__;f__	0.0100297	1.00297
Root;k__Bacteria;p__Chloroflexi;c__Dehalococcoidetes;o__Dehalococcoidales;f__Dehalococcoidaceae	0.0659888	6.59888
Root;k__Bacteria;p__Chloroflexi;c__Dehalococcoidetes;o__FS117-23B-02;f__	0.00214429	0.214429
Root;k__Bacteria;p__Chloroflexi;c__Dehalococcoidetes;o__GIF9;f__	0.16511	16.511
Root;k__Bacteria;p__Chloroflexi;c__Ellin6529;o__;f__	0.000691706	0.0691706
Root;k__Bacteria;p__Chloroflexi;c__Ktedonobacteria;o__Thermogemmatisporales;f__Thermogemmatisporaceae	0.000276683	0.0276683
Root;k__Bacteria;p__Chloroflexi;c__S085;o__;f__	0.00415024	0.415024
Root;k__Bacteria;p__Chloroflexi;c__TK17;o__S085;f__	0.000138341	0.0138341
Root;k__Bacteria;p__Cyanobacteria;Other;Other;Other	6.91706e-05	0.00691706
Root;k__Bacteria;p__Cyanobacteria;c__4C0d-2;o__YS2;f__	6.91706e-05	0.00691706
Root;k__Bacteria;p__Cyanobacteria;c__Chloroplast;o__Chlorophyta;f__	0.000899218	0.0899218
Root;k__Bacteria;p__Cyanobacteria;c__Chloroplast;o__Chlorophyta;f__Trebouxiophyceae	6.91706e-05	0.00691706
Root;k__Bacteria;p__Cyanobacteria;c__Chloroplast;o__Haptophyceae;f__	0.000345853	0.0345853
Root;k__Bacteria;p__Cyanobacteria;c__Chloroplast;o__Stramenopiles;f__	0.000553365	0.0553365
Root;k__Bacteria;p__Cyanobacteria;c__Chloroplast;o__Streptophyta;f__	0.000207512	0.0207512
Root;k__Bacteria;p__Cyanobacteria;c__Oscillatoriophycideae;o__Chroococcales;f__Cyanobacteriaceae	0.000138341	0.0138341
Root;k__Bacteria;p__Cyanobacteria;c__Synechococcophycideae;o__Synechococcales;f__Synechococcaceae	6.91706e-05	0.00691706
Root;k__Bacteria;p__Elusimicrobia;c__4-29;o__;f__	0.0211662	2.11662
Root;k__Bacteria;p__Elusimicrobia;c__OP2;o__;f__	0.000415024	0.0415024
Root;k__Bacteria;p__Fibrobacteres;c__TG3;o__TG3-1;f__	6.91706e-05	0.00691706
Root;k__Bacteria;p__Firmicutes;c__Bacilli;Other;Other	0.000138341	0.0138341
Root;k__Bacteria;p__Firmicutes;c__Bacilli;o__Bacillales;Other	0.00179844	0.179844
Root;k__Bacteria;p__Firmicutes;c__Bacilli;o__Bacillales;f__Alicyclobacillaceae	0.000207512	0.0207512
Root;k__Bacteria;p__Firmicutes;c__Bacilli;o__Bacillales;f__Bacillaceae	0.00200595	0.200595
Root;k__Bacteria;p__Firmicutes;c__Bacilli;o__Bacillales;f__Paenibacillaceae	0.000484195	0.0484195
Root;k__Bacteria;p__Firmicutes;c__Bacilli;o__Bacillales;f__Planococcaceae	0.000899218	0.0899218
Root;k__Bacteria;p__Firmicutes;c__Bacilli;o__Haloplasmatales;f__Haloplasmataceae	0.000138341	0.0138341
Root;k__Bacteria;p__Firmicutes;c__Bacilli;o__Turicibacterales;f__Turicibacteraceae	6.91706e-05	0.00691706
Root;k__Bacteria;p__Firmicutes;c__Clostridia;Other;Other	0.000484195	0.0484195
Root;k__Bacteria;p__Firmicutes;c__Clostridia;o__Clostridiales;Other	0.000622536	0.0622536
Root;k__Bacteria;p__Firmicutes;c__Clostridia;o__Clostridiales;f__Clostridiaceae	0.00138341	0.138341
Root;k__Bacteria;p__Firmicutes;c__Clostridia;o__Clostridiales;f__Dehalobacteriaceae	6.91706e-05	0.00691706
Root;k__Bacteria;p__Firmicutes;c__Clostridia;o__Clostridiales;f__Peptococcaceae	0.00103756	0.103756
Root;k__Bacteria;p__Firmicutes;c__Clostridia;o__Clostridiales;f__Peptostreptococcaceae	0.000415024	0.0415024
Root;k__Bacteria;p__Firmicutes;c__Clostridia;o__Clostridiales;f__Syntrophomonadaceae	6.91706e-05	0.00691706
Root;k__Bacteria;p__Firmicutes;c__Clostridia;o__Clostridiales;f__Veillonellaceae	0.000345853	0.0345853
Root;k__Bacteria;p__Firmicutes;c__Clostridia;o__Halanaerobiales;f__Halanaerobiaceae	0.000138341	0.0138341
Root;k__Bacteria;p__Firmicutes;c__Clostridia;o__SHA-98;f__D2	6.91706e-05	0.00691706
Root;k__Bacteria;p__GN04;Other;Other;Other	0.000207512	0.0207512
Root;k__Bacteria;p__GN04;c__GN15;o__;f__	6.91706e-05	0.00691706
Root;k__Bacteria;p__GN04;c__MSB-5A5;o__;f__	0.000691706	0.0691706
Root;k__Bacteria;p__Gemmatimonadetes;c__Gemm-2;o__;f__	0.000345853	0.0345853
Root;k__Bacteria;p__Gemmatimonadetes;c__Gemm-4;o__;f__	0.00456526	0.456526
Root;k__Bacteria;p__Gemmatimonadetes;c__JL-ETNP-Z39;o__;f__	0.000553365	0.0553365
Root;k__Bacteria;p__KSB3;c__GN06;o__;f__	6.91706e-05	0.00691706
Root;k__Bacteria;p__LCP-89;c__;o__;f__	0.0145258	1.45258
Root;k__Bacteria;p__LCP-89;c__SAW1_B44;o__;f__	0.000138341	0.0138341
Root;k__Bacteria;p__NKB19;c__;o__;f__	6.91706e-05	0.00691706
Root;k__Bacteria;p__Nitrospirae;c__Nitrospira;o__Nitrospirales;f__Thermodesulfovibrionaceae	0.00179844	0.179844
Root;k__Bacteria;p__OD1;Other;Other;Other	0.000138341	0.0138341
Root;k__Bacteria;p__OD1;c__;o__;f__	0.00242097	0.242097
Root;k__Bacteria;p__OP1;c__MSBL6;o__;f__	0.0118282	1.18282
Root;k__Bacteria;p__OP11;c__OP11-2;o__;f__	0.000138341	0.0138341
Root;k__Bacteria;p__OP11;c__WCHB1-64;Other;Other	6.91706e-05	0.00691706
Root;k__Bacteria;p__OP11;c__WCHB1-64;o__;f__	0.000415024	0.0415024
Root;k__Bacteria;p__OP3;c__;o__;f__	0.000345853	0.0345853
Root;k__Bacteria;p__OP3;c__PBS-25;o__;f__	6.91706e-05	0.00691706
Root;k__Bacteria;p__OP8;c__OP8_1;Other;Other	0.000553365	0.0553365
Root;k__Bacteria;p__OP8;c__OP8_1;o__;f__	0.0154942	1.54942
Root;k__Bacteria;p__OP8;c__OP8_1;o__HMMVPog-54;f__	0.00103756	0.103756
Root;k__Bacteria;p__OP8;c__OP8_2;o__;f__	6.91706e-05	0.00691706
Root;k__Bacteria;p__OP8;c__SAW1_B6;o__;f__	0.00172927	0.172927
Root;k__Bacteria;p__OP9;c__JS1;Other;Other	0.00276683	0.276683
Root;k__Bacteria;p__OP9;c__JS1;o__SB-45;f__	0.249914	24.9914
Root;k__Bacteria;p__Planctomycetes;Other;Other;Other	0.000138341	0.0138341
Root;k__Bacteria;p__Planctomycetes;c__Phycisphaerae;o__;f__	0.0134883	1.34883
Root;k__Bacteria;p__Planctomycetes;c__Planctomycetia;o__Pirellulales;f__Pirellulaceae	0.000345853	0.0345853
Root;k__Bacteria;p__Poribacteria;c__;o__;f__	0.000484195	0.0484195
Root;k__Bacteria;p__Proteobacteria;Other;Other;Other	0.000760877	0.0760877
Root;k__Bacteria;p__Proteobacteria;c__Alphaproteobacteria;Other;Other	0.00415024	0.415024
Root;k__Bacteria;p__Proteobacteria;c__Alphaproteobacteria;o__Caulobacterales;f__Caulobacteraceae	0.00899218	0.899218
Root;k__Bacteria;p__Proteobacteria;c__Alphaproteobacteria;o__Rhizobiales;Other	0.041364	4.1364
Root;k__Bacteria;p__Proteobacteria;c__Alphaproteobacteria;o__Rhizobiales;f__	0.00186761	0.186761
Root;k__Bacteria;p__Proteobacteria;c__Alphaproteobacteria;o__Rhizobiales;f__Bradyrhizobiaceae	0.00138341	0.138341
Root;k__Bacteria;p__Proteobacteria;c__Alphaproteobacteria;o__Rhizobiales;f__Hyphomicrobiaceae	0.00733209	0.733209
Root;k__Bacteria;p__Proteobacteria;c__Alphaproteobacteria;o__Rhizobiales;f__Phyllobacteriaceae	0.00145258	0.145258
Root;k__Bacteria;p__Proteobacteria;c__Alphaproteobacteria;o__Rhizobiales;f__Rhodobiaceae	0.00255931	0.255931
Root;k__Bacteria;p__Proteobacteria;c__Alphaproteobacteria;o__Rhodobacterales;f__Rhodobacteraceae	0.00242097	0.242097
Root;k__Bacteria;p__Proteobacteria;c__Alphaproteobacteria;o__Rhodospirillales;Other	6.91706e-05	0.00691706
Root;k__Bacteria;p__Proteobacteria;c__Alphaproteobacteria;o__Rhodospirillales;f__Rhodospirillaceae	0.000415024	0.0415024
Root;k__Bacteria;p__Proteobacteria;c__Alphaproteobacteria;o__Rickettsiales;f__mitochondria	0.000138341	0.0138341
Root;k__Bacteria;p__Proteobacteria;c__Alphaproteobacteria;o__Sphingomonadales;f__Sphingomonadaceae	0.000415024	0.0415024
Root;k__Bacteria;p__Proteobacteria;c__Betaproteobacteria;Other;Other	0.000553365	0.0553365
Root;k__Bacteria;p__Proteobacteria;c__Betaproteobacteria;o__Burkholderiales;f__Burkholderiaceae	0.000968389	0.0968389
Root;k__Bacteria;p__Proteobacteria;c__Betaproteobacteria;o__Burkholderiales;f__Oxalobacteraceae	0.011759	1.1759
Root;k__Bacteria;p__Proteobacteria;c__Betaproteobacteria;o__Methylophilales;f__Methylophilaceae	0.000207512	0.0207512
Root;k__Bacteria;p__Proteobacteria;c__Betaproteobacteria;o__Nitrosomonadales;f__Nitrosomonadaceae	6.91706e-05	0.00691706
Root;k__Bacteria;p__Proteobacteria;c__Deltaproteobacteria;Other;Other	0.00373521	0.373521
Root;k__Bacteria;p__Proteobacteria;c__Deltaproteobacteria;o__BPC076;f__	0.00110673	0.110673
Root;k__Bacteria;p__Proteobacteria;c__Deltaproteobacteria;o__Desulfobacterales;Other	6.91706e-05	0.00691706
Root;k__Bacteria;p__Proteobacteria;c__Deltaproteobacteria;o__Desulfobacterales;f__Desulfobulbaceae	0.000415024	0.0415024
Root;k__Bacteria;p__Proteobacteria;c__Deltaproteobacteria;o__Desulfobacterales;f__Nitrospinaceae	6.91706e-05	0.00691706
Root;k__Bacteria;p__Proteobacteria;c__Deltaproteobacteria;o__Desulfuromonadales;f__Geobacteraceae	0.000484195	0.0484195
Root;k__Bacteria;p__Proteobacteria;c__Deltaproteobacteria;o__IndB3-24;f__	0.00255931	0.255931
Root;k__Bacteria;p__Proteobacteria;c__Deltaproteobacteria;o__Myxococcales;f__	0.000345853	0.0345853
Root;k__Bacteria;p__Proteobacteria;c__Deltaproteobacteria;o__NB1-j;Other	0.00262848	0.262848
Root;k__Bacteria;p__Proteobacteria;c__Deltaproteobacteria;o__NB1-j;f__	0.000138341	0.0138341
Root;k__Bacteria;p__Proteobacteria;c__Deltaproteobacteria;o__NB1-j;f__NB1-i	0.000207512	0.0207512
Root;k__Bacteria;p__Proteobacteria;c__Deltaproteobacteria;o__Syntrophobacterales;Other	0.000276683	0.0276683
Root;k__Bacteria;p__Proteobacteria;c__Deltaproteobacteria;o__Syntrophobacterales;f__Desulfobacteraceae	0.0217888	2.17888
Root;k__Bacteria;p__Proteobacteria;c__Deltaproteobacteria;o__Syntrophobacterales;f__Syntrophaceae	0.000899218	0.0899218
Root;k__Bacteria;p__Proteobacteria;c__Gammaproteobacteria;Other;Other	0.00359687	0.359687
Root;k__Bacteria;p__Proteobacteria;c__Gammaproteobacteria;o__;f__	0.000622536	0.0622536
Root;k__Bacteria;p__Proteobacteria;c__Gammaproteobacteria;o__Chromatiales;f__	0.00338936	0.338936
Root;k__Bacteria;p__Proteobacteria;c__Gammaproteobacteria;o__Legionellales;Other	0.00809297	0.809297
Root;k__Bacteria;p__Proteobacteria;c__Gammaproteobacteria;o__Legionellales;f__	6.91706e-05	0.00691706
Root;k__Bacteria;p__Proteobacteria;c__Gammaproteobacteria;o__Legionellales;f__Coxiellaceae	0.000830048	0.0830048
Root;k__Bacteria;p__Proteobacteria;c__Gammaproteobacteria;o__Legionellales;f__Legionellaceae	0.000276683	0.0276683
Root;k__Bacteria;p__Proteobacteria;c__Gammaproteobacteria;o__Pseudomonadales;f__Moraxellaceae	0.00373521	0.373521
Root;k__Bacteria;p__Proteobacteria;c__Gammaproteobacteria;o__Xanthomonadales;f__	0.000830048	0.0830048
Root;k__Bacteria;p__SAR406;c__AB16;o__ZA3648c;f__5bav_B4	0.000276683	0.0276683
Root;k__Bacteria;p__SBR1093;c__VHS-B5-50;o__;f__	0.000345853	0.0345853
Root;k__Bacteria;p__SC4;c__;o__;f__	0.000553365	0.0553365
Root;k__Bacteria;p__Spirochaetes;Other;Other;Other	0.00179844	0.179844
Root;k__Bacteria;p__Spirochaetes;c__Spirochaetes;Other;Other	0.00892301	0.892301
Root;k__Bacteria;p__Spirochaetes;c__Spirochaetes;o__;f__	0.000415024	0.0415024
Root;k__Bacteria;p__Spirochaetes;c__Spirochaetes;o__Spirochaetales;f__Spirochaetaceae	0.00449609	0.449609
Root;k__Bacteria;p__Spirochaetes;c__[Brachyspirae];o__[Brachyspirales];f__A0-023	0.0163934	1.63934
Root;k__Bacteria;p__TM6;Other;Other;Other	0.00318185	0.318185
Root;k__Bacteria;p__TM6;c__SBRH58;o__;f__	0.000484195	0.0484195
Root;k__Bacteria;p__TM6;c__SJA-4;o__;f__	0.00504946	0.504946
Root;k__Bacteria;p__Thermi;c__Deinococci;o__Deinococcales;f__Deinococcaceae	6.91706e-05	0.00691706
Root;k__Bacteria;p__VHS-B3-43;c__;o__;f__	0.000622536	0.0622536
Root;k__Bacteria;p__Verrucomicrobia;c__Verruco-5;Other;Other	6.91706e-05	0.00691706
Root;k__Bacteria;p__Verrucomicrobia;c__Verrucomicrobiae;o__Verrucomicrobiales;f__Verrucomicrobiaceae	6.91706e-05	0.00691706
Root;k__Bacteria;p__WS1;c__;o__;f__	0.000830048	0.0830048
Root;k__Bacteria;p__WS3;c__PRR-12;Other;Other	0.002836	0.2836
Root;k__Bacteria;p__WS3;c__PRR-12;o__;f__	0.00103756	0.103756
Root;k__Bacteria;p__WS3;c__PRR-12;o__LD1-PA13;f__	0.000138341	0.0138341
Root;k__Bacteria;p__WS3;c__PRR-12;o__PBS-III-9;f__	0.00262848	0.262848
Root;k__Bacteria;p__WS3;c__PRR-12;o__SSS58A;f__	0.0181227	1.81227
Root;k__Bacteria;p__WS3;c__PRR-12;o__Sediment-1;Other	6.91706e-05	0.00691706
Root;k__Bacteria;p__WS3;c__PRR-12;o__Sediment-1;f__MSB-4E2	0.000830048	0.0830048
Root;k__Bacteria;p__ZB3;c__BS119;o__;f__	0.000276683	0.0276683
Root;k__Bacteria;p__[Caldithrix];c__KSB1;o__MSB-5B5;f__	0.000484195	0.0484195

## Sheet: 6_Deep_305-330cm
Taxon	305-330cm	percentage
Root;Other;Other;Other;Other;Other	0.00087786	0.087786
Root;k__Archaea;p__Crenarchaeota;c__MCG;o__B10;f__	0.000234096	0.0234096
Root;k__Archaea;p__Crenarchaeota;c__MHVG;o__;f__	0.000117048	0.0117048
Root;k__Archaea;p__Euryarchaeota;c__Methanomicrobia;o__Methanosarcinales;Other	0.000117048	0.0117048
Root;k__Archaea;p__Euryarchaeota;c__Thermoplasmata;o__E2;f__20c-4	5.85e-05	0.0058524
Root;k__Archaea;p__Euryarchaeota;c__Thermoplasmata;o__E2;f__WCHD3-02	0.00251653	0.251653
Root;k__Bacteria;Other;Other;Other;Other	0.064552	6.4552
Root;k__Bacteria;p__AC1;c__SHA-114;o__;f__	5.85e-05	0.0058524
Root;k__Bacteria;p__Acidobacteria;Other;Other;Other	0.000175572	0.0175572
Root;k__Bacteria;p__Acidobacteria;c__Acidobacteria-6;o__BPC015;f__	0.000819336	0.0819336
Root;k__Bacteria;p__Acidobacteria;c__Acidobacteria-6;o__CCU21;f__	0.000351144	0.0351144
Root;k__Bacteria;p__Acidobacteria;c__BPC102;o__;f__	0.00058524	0.058524
Root;k__Bacteria;p__Acidobacteria;c__MVS-40;o__;f__	0.000175572	0.0175572
Root;k__Bacteria;p__Acidobacteria;c__OS-K;o__;f__	0.000702288	0.0702288
Root;k__Bacteria;p__Acidobacteria;c__RB25;o__;f__	0.000351144	0.0351144
Root;k__Bacteria;p__Acidobacteria;c__Sva0725;o__Sva0725;f__	5.85e-05	0.0058524
Root;k__Bacteria;p__Actinobacteria;Other;Other;Other	0.000117048	0.0117048
Root;k__Bacteria;p__Actinobacteria;c__Acidimicrobiia;o__Acidimicrobiales;Other	0.000468192	0.0468192
Root;k__Bacteria;p__Actinobacteria;c__Acidimicrobiia;o__Acidimicrobiales;f__C111	0.000468192	0.0468192
Root;k__Bacteria;p__Actinobacteria;c__Acidimicrobiia;o__Acidimicrobiales;f__JdFBGBact	0.00087786	0.087786
Root;k__Bacteria;p__Actinobacteria;c__Acidimicrobiia;o__Acidimicrobiales;f__koll13	5.85e-05	0.0058524
Root;k__Bacteria;p__Actinobacteria;c__Acidimicrobiia;o__Acidimicrobiales;f__wb1_P06	0.0165623	1.65623
Root;k__Bacteria;p__Actinobacteria;c__Actinobacteria;o__Actinomycetales;Other	0.00111196	0.111196
Root;k__Bacteria;p__Actinobacteria;c__Actinobacteria;o__Actinomycetales;f__Micrococcaceae	0.000409668	0.0409668
Root;k__Bacteria;p__Actinobacteria;c__Actinobacteria;o__Actinomycetales;f__Micromonosporaceae	5.85e-05	0.0058524
Root;k__Bacteria;p__Actinobacteria;c__Actinobacteria;o__Actinomycetales;f__Mycobacteriaceae	0.000702288	0.0702288
Root;k__Bacteria;p__Actinobacteria;c__Actinobacteria;o__Actinomycetales;f__Nocardiaceae	0.000175572	0.0175572
Root;k__Bacteria;p__Actinobacteria;c__Actinobacteria;o__Actinomycetales;f__Nocardioidaceae	0.00058524	0.058524
Root;k__Bacteria;p__Actinobacteria;c__Actinobacteria;o__Actinomycetales;f__Propionibacteriaceae	5.85e-05	0.0058524
Root;k__Bacteria;p__Actinobacteria;c__Actinobacteria;o__Actinomycetales;f__Streptomycetaceae	0.00029262	0.029262
Root;k__Bacteria;p__Actinobacteria;c__Actinobacteria;o__Micrococcales;f__	0.000117048	0.0117048
Root;k__Bacteria;p__Actinobacteria;c__Actinobacteria;o__WCHB1-81;f__55_st3	5.85e-05	0.0058524
Root;k__Bacteria;p__Actinobacteria;c__Actinobacteria;o__WCHB1-81;f__At425_EubF1	0.00187277	0.187277
Root;k__Bacteria;p__Actinobacteria;c__Thermoleophilia;Other;Other	0.00210686	0.210686
Root;k__Bacteria;p__Actinobacteria;c__Thermoleophilia;o__Gaiellales;f__	0.00304325	0.304325
Root;k__Bacteria;p__Actinobacteria;c__Thermoleophilia;o__Gaiellales;f__Gaiellaceae	0.00198982	0.198982
Root;k__Bacteria;p__Actinobacteria;c__Thermoleophilia;o__Solirubrobacterales;f__	5.85e-05	0.0058524
Root;k__Bacteria;p__Armatimonadetes;Other;Other;Other	0.000117048	0.0117048
Root;k__Bacteria;p__BHI80-139;c__;o__;f__	0.000234096	0.0234096
Root;k__Bacteria;p__BHI80-139;c__MD2896-B26;o__;f__	0.00087786	0.087786
Root;k__Bacteria;p__Bacteria;c__;o__;f__	0.000760812	0.0760812
Root;k__Bacteria;p__Bacteroidetes;Other;Other;Other	0.000409668	0.0409668
Root;k__Bacteria;p__Bacteroidetes;c__Flavobacteriia;o__Flavobacteriales;Other	0.000175572	0.0175572
Root;k__Bacteria;p__Bacteroidetes;c__Flavobacteriia;o__Flavobacteriales;f__Flavobacteriaceae	0.000117048	0.0117048
Root;k__Bacteria;p__CD12;c__;o__;f__	0.00760812	0.760812
Root;k__Bacteria;p__Chloroflexi;Other;Other;Other	0.00573535	0.573535
Root;k__Bacteria;p__Chloroflexi;c__Anaerolineae;Other;Other	0.00673026	0.673026
Root;k__Bacteria;p__Chloroflexi;c__Anaerolineae;o__;f__	0.00158015	0.158015
Root;k__Bacteria;p__Chloroflexi;c__Anaerolineae;o__A31;f__	0.000117048	0.0117048
Root;k__Bacteria;p__Chloroflexi;c__Anaerolineae;o__Anaerolineales;f__Anaerolinaceae	0.000409668	0.0409668
Root;k__Bacteria;p__Chloroflexi;c__Anaerolineae;o__Caldilineales;f__Caldilineaceae	0.000234096	0.0234096
Root;k__Bacteria;p__Chloroflexi;c__Anaerolineae;o__GCA004;f__	0.00474045	0.474045
Root;k__Bacteria;p__Chloroflexi;c__Anaerolineae;o__O4D2Z37;f__	0.00696436	0.696436
Root;k__Bacteria;p__Chloroflexi;c__Anaerolineae;o__OPB11;f__	0.0285012	2.85012
Root;k__Bacteria;p__Chloroflexi;c__Anaerolineae;o__S0208;f__	0.000117048	0.0117048
Root;k__Bacteria;p__Chloroflexi;c__Anaerolineae;o__SB-34;f__	0.00374554	0.374554
Root;k__Bacteria;p__Chloroflexi;c__Anaerolineae;o__SHA-20;f__	0.0105928	1.05928
Root;k__Bacteria;p__Chloroflexi;c__Dehalococcoidetes;Other;Other	0.0117633	1.17633
Root;k__Bacteria;p__Chloroflexi;c__Dehalococcoidetes;o__;f__	0.00766665	0.766665
Root;k__Bacteria;p__Chloroflexi;c__Dehalococcoidetes;o__Dehalococcoidales;f__Dehalococcoidaceae	0.0571194	5.71194
Root;k__Bacteria;p__Chloroflexi;c__Dehalococcoidetes;o__FS117-23B-02;f__	0.00117048	0.117048
Root;k__Bacteria;p__Chloroflexi;c__Dehalococcoidetes;o__GIF9;f__	0.148124	14.8124
Root;k__Bacteria;p__Chloroflexi;c__Ellin6529;o__;f__	0.00105343	0.105343
Root;k__Bacteria;p__Chloroflexi;c__S085;o__;f__	0.00509159	0.509159
Root;k__Bacteria;p__Cyanobacteria;Other;Other;Other	0.000234096	0.0234096
Root;k__Bacteria;p__Cyanobacteria;c__Chloroplast;Other;Other	5.85e-05	0.0058524
Root;k__Bacteria;p__Cyanobacteria;c__Chloroplast;o__;f__	0.000175572	0.0175572
Root;k__Bacteria;p__Cyanobacteria;c__Chloroplast;o__Chlorophyta;f__	0.000819336	0.0819336
Root;k__Bacteria;p__Cyanobacteria;c__Chloroplast;o__Haptophyceae;f__	0.000526716	0.0526716
Root;k__Bacteria;p__Cyanobacteria;c__Chloroplast;o__Stramenopiles;f__	0.00163867	0.163867
Root;k__Bacteria;p__Cyanobacteria;c__Synechococcophycideae;o__Pseudanabaenales;f__Pseudanabaenaceae	0.000234096	0.0234096
Root;k__Bacteria;p__Cyanobacteria;c__Synechococcophycideae;o__Synechococcales;f__Chamaesiphonaceae	0.00087786	0.087786
Root;k__Bacteria;p__Cyanobacteria;c__Synechococcophycideae;o__Synechococcales;f__Synechococcaceae	0.00257506	0.257506
Root;k__Bacteria;p__Elusimicrobia;c__4-29;o__;f__	0.0260432	2.60432
Root;k__Bacteria;p__Elusimicrobia;c__OP2;o__;f__	0.000175572	0.0175572
Root;k__Bacteria;p__Firmicutes;c__Bacilli;Other;Other	0.000351144	0.0351144
Root;k__Bacteria;p__Firmicutes;c__Bacilli;o__;f__	0.000175572	0.0175572
Root;k__Bacteria;p__Firmicutes;c__Bacilli;o__Bacillales;Other	0.00058524	0.058524
Root;k__Bacteria;p__Firmicutes;c__Bacilli;o__Bacillales;f__Alicyclobacillaceae	0.000117048	0.0117048
Root;k__Bacteria;p__Firmicutes;c__Bacilli;o__Bacillales;f__Bacillaceae	0.00591093	0.591093
Root;k__Bacteria;p__Firmicutes;c__Bacilli;o__Bacillales;f__Paenibacillaceae	0.00122901	0.1229
Root;k__Bacteria;p__Firmicutes;c__Bacilli;o__Bacillales;f__Planococcaceae	0.000643764	0.0643764
Root;k__Bacteria;p__Firmicutes;c__Bacilli;o__Bacillales;f__Thermoactinomycetaceae	5.85e-05	0.0058524
Root;k__Bacteria;p__Firmicutes;c__Bacilli;o__Haloplasmatales;f__Haloplasmataceae	0.000234096	0.0234096
Root;k__Bacteria;p__Firmicutes;c__Bacilli;o__Lactobacillales;f__Streptococcaceae	0.000117048	0.0117048
Root;k__Bacteria;p__Firmicutes;c__CK-1C4-19;o__;f__	0.000117048	0.0117048
Root;k__Bacteria;p__Firmicutes;c__Clostridia;Other;Other	0.000409668	0.0409668
Root;k__Bacteria;p__Firmicutes;c__Clostridia;o__Clostridiales;Other	0.00087786	0.087786
Root;k__Bacteria;p__Firmicutes;c__Clostridia;o__Clostridiales;f__Clostridiaceae	0.00140458	0.140458
Root;k__Bacteria;p__Firmicutes;c__Clostridia;o__Clostridiales;f__Peptococcaceae	0.000175572	0.0175572
Root;k__Bacteria;p__Firmicutes;c__Clostridia;o__Clostridiales;f__Peptostreptococcaceae	0.000702288	0.0702288
Root;k__Bacteria;p__Firmicutes;c__Clostridia;o__Clostridiales;f__Ruminococcaceae	5.85e-05	0.0058524
Root;k__Bacteria;p__Firmicutes;c__Clostridia;o__Clostridiales;f__Veillonellaceae	0.000117048	0.0117048
Root;k__Bacteria;p__Firmicutes;c__Clostridia;o__Desulfitobacterales;f__Desulfitobacteraceae	0.000234096	0.0234096
Root;k__Bacteria;p__Firmicutes;c__Clostridia;o__OPB54;f__	0.000702288	0.0702288
Root;k__Bacteria;p__Firmicutes;c__Clostridia;o__SHA-98;f__D2	5.85e-05	0.0058524
Root;k__Bacteria;p__Firmicutes;c__Negativicutes;o__Selemonadales;f__BSV43	5.85e-05	0.0058524
Root;k__Bacteria;p__GN04;c__GN15;o__;f__	5.85e-05	0.0058524
Root;k__Bacteria;p__GN04;c__MSB-5A5;o__;f__	0.000234096	0.0234096
Root;k__Bacteria;p__Gemmatimonadetes;c__Gemm-2;o__;f__	0.000175572	0.0175572
Root;k__Bacteria;p__Gemmatimonadetes;c__Gemm-4;o__;f__	0.000702288	0.0702288
Root;k__Bacteria;p__Gemmatimonadetes;c__JL-ETNP-Z39;o__;f__	0.000468192	0.0468192
Root;k__Bacteria;p__LCP-89;c__;o__;f__	0.012173	1.2173
Root;k__Bacteria;p__MVS-104;c__;o__;f__	0.000351144	0.0351144
Root;k__Bacteria;p__NKB19;Other;Other;Other	5.85e-05	0.0058524
Root;k__Bacteria;p__NKB19;c__;o__;f__	0.000117048	0.0117048
Root;k__Bacteria;p__Nitrospirae;c__Nitrospira;o__Nitrospirales;f__Thermodesulfovibrionaceae	0.000117048	0.0117048
Root;k__Bacteria;p__OD1;Other;Other;Other	5.85e-05	0.0058524
Root;k__Bacteria;p__OD1;c__;o__;f__	0.00912975	0.912975
Root;k__Bacteria;p__OP1;c__MSBL6;o__;f__	0.0123486	1.23486
Root;k__Bacteria;p__OP11;Other;Other;Other	0.000702288	0.0702288
Root;k__Bacteria;p__OP11;c__OP11-3;o__;f__	0.000234096	0.0234096
Root;k__Bacteria;p__OP11;c__WCHB1-64;o__;f__	0.000819336	0.0819336
Root;k__Bacteria;p__OP3;c__PBS-25;o__;f__	0.000526716	0.0526716
Root;k__Bacteria;p__OP8;c__OP8_1;Other;Other	0.000468192	0.0468192
Root;k__Bacteria;p__OP8;c__OP8_1;o__;f__	0.0150407	1.50407
Root;k__Bacteria;p__OP8;c__OP8_1;o__HMMVPog-54;f__	0.000760812	0.0760812
Root;k__Bacteria;p__OP8;c__SAW1_B6;o__;f__	0.000409668	0.0409668
Root;k__Bacteria;p__OP9;c__JS1;Other;Other	0.00351144	0.351144
Root;k__Bacteria;p__OP9;c__JS1;o__SB-45;f__	0.268099	26.8099
Root;k__Bacteria;p__Planctomycetes;Other;Other;Other	0.000409668	0.0409668
Root;k__Bacteria;p__Planctomycetes;c__ODP123;o__T8-B82;f__	0.000175572	0.0175572
Root;k__Bacteria;p__Planctomycetes;c__Phycisphaerae;o__;f__	0.013285	1.3285
Root;k__Bacteria;p__Planctomycetes;c__Planctomycetia;Other;Other	0.000175572	0.0175572
Root;k__Bacteria;p__Poribacteria;c__;o__;f__	0.00134605	0.134605
Root;k__Bacteria;p__Proteobacteria;Other;Other;Other	0.000643764	0.0643764
Root;k__Bacteria;p__Proteobacteria;c__Alphaproteobacteria;Other;Other	0.00795927	0.795927
Root;k__Bacteria;p__Proteobacteria;c__Alphaproteobacteria;o__Caulobacterales;f__Caulobacteraceae	0.0103002	1.03002
Root;k__Bacteria;p__Proteobacteria;c__Alphaproteobacteria;o__Rhizobiales;Other	0.0241119	2.41119
Root;k__Bacteria;p__Proteobacteria;c__Alphaproteobacteria;o__Rhizobiales;f__	0.00228244	0.228244
Root;k__Bacteria;p__Proteobacteria;c__Alphaproteobacteria;o__Rhizobiales;f__Beijerinckiaceae	0.000234096	0.0234096
Root;k__Bacteria;p__Proteobacteria;c__Alphaproteobacteria;o__Rhizobiales;f__Bradyrhizobiaceae	0.00087786	0.087786
Root;k__Bacteria;p__Proteobacteria;c__Alphaproteobacteria;o__Rhizobiales;f__Hyphomicrobiaceae	0.0104173	1.04173
Root;k__Bacteria;p__Proteobacteria;c__Alphaproteobacteria;o__Rhizobiales;f__Methylocystaceae	0.000702288	0.0702288
Root;k__Bacteria;p__Proteobacteria;c__Alphaproteobacteria;o__Rhizobiales;f__Phyllobacteriaceae	0.000936384	0.0936384
Root;k__Bacteria;p__Proteobacteria;c__Alphaproteobacteria;o__Rhizobiales;f__Rhodobiaceae	0.00234096	0.234096
Root;k__Bacteria;p__Proteobacteria;c__Alphaproteobacteria;o__Rhodobacterales;Other	0.000117048	0.0117048
Root;k__Bacteria;p__Proteobacteria;c__Alphaproteobacteria;o__Rhodobacterales;f__Rhodobacteraceae	0.00491602	0.491602
Root;k__Bacteria;p__Proteobacteria;c__Alphaproteobacteria;o__Rhodospirillales;f__	5.85e-05	0.0058524
Root;k__Bacteria;p__Proteobacteria;c__Alphaproteobacteria;o__Rickettsiales;f__mitochondria	5.85e-05	0.0058524
Root;k__Bacteria;p__Proteobacteria;c__Alphaproteobacteria;o__Sphingomonadales;Other	0.000351144	0.0351144
Root;k__Bacteria;p__Proteobacteria;c__Alphaproteobacteria;o__Sphingomonadales;f__Sphingomonadaceae	0.000351144	0.0351144
Root;k__Bacteria;p__Proteobacteria;c__Betaproteobacteria;Other;Other	0.000117048	0.0117048
Root;k__Bacteria;p__Proteobacteria;c__Betaproteobacteria;o__Burkholderiales;f__Burkholderiaceae	0.000526716	0.0526716
Root;k__Bacteria;p__Proteobacteria;c__Betaproteobacteria;o__Burkholderiales;f__Oxalobacteraceae	0.0159771	1.59771
Root;k__Bacteria;p__Proteobacteria;c__Betaproteobacteria;o__Methylophilales;f__Methylophilaceae	0.00029262	0.029262
Root;k__Bacteria;p__Proteobacteria;c__Betaproteobacteria;o__Nitrosomonadales;f__Nitrosomonadaceae	0.000117048	0.0117048
Root;k__Bacteria;p__Proteobacteria;c__Deltaproteobacteria;Other;Other	0.000760812	0.0760812
Root;k__Bacteria;p__Proteobacteria;c__Deltaproteobacteria;o__BPC076;f__	0.00198982	0.198982
Root;k__Bacteria;p__Proteobacteria;c__Deltaproteobacteria;o__Bdellovibrionales;f__Bdellovibrionaceae	0.000175572	0.0175572
Root;k__Bacteria;p__Proteobacteria;c__Deltaproteobacteria;o__Desulfobacterales;Other	0.000175572	0.0175572
Root;k__Bacteria;p__Proteobacteria;c__Deltaproteobacteria;o__Desulfobacterales;f__Desulfobulbaceae	0.000526716	0.0526716
Root;k__Bacteria;p__Proteobacteria;c__Deltaproteobacteria;o__Desulfobacterales;f__Nitrospinaceae	0.000175572	0.0175572
Root;k__Bacteria;p__Proteobacteria;c__Deltaproteobacteria;o__Desulfuromonadales;f__Desulfuromonadaceae	0.000117048	0.0117048
Root;k__Bacteria;p__Proteobacteria;c__Deltaproteobacteria;o__GW-28;f__	0.000175572	0.0175572
Root;k__Bacteria;p__Proteobacteria;c__Deltaproteobacteria;o__IndB3-24;f__	0.000468192	0.0468192
Root;k__Bacteria;p__Proteobacteria;c__Deltaproteobacteria;o__Myxococcales;f__	0.00450635	0.450635
Root;k__Bacteria;p__Proteobacteria;c__Deltaproteobacteria;o__NB1-j;Other	0.000409668	0.0409668
Root;k__Bacteria;p__Proteobacteria;c__Deltaproteobacteria;o__Spirobacillales;f__	0.000175572	0.0175572
Root;k__Bacteria;p__Proteobacteria;c__Deltaproteobacteria;o__Sva0485;f__	5.85e-05	0.0058524
Root;k__Bacteria;p__Proteobacteria;c__Deltaproteobacteria;o__Syntrophobacterales;Other	5.85e-05	0.0058524
Root;k__Bacteria;p__Proteobacteria;c__Deltaproteobacteria;o__Syntrophobacterales;f__Desulfobacteraceae	0.0185521	1.85521
Root;k__Bacteria;p__Proteobacteria;c__Deltaproteobacteria;o__Syntrophobacterales;f__Syntrophaceae	0.00175572	0.175572
Root;k__Bacteria;p__Proteobacteria;c__Deltaproteobacteria;o__Syntrophobacterales;f__Syntrophobacteraceae	0.000117048	0.0117048
Root;k__Bacteria;p__Proteobacteria;c__Gammaproteobacteria;Other;Other	0.0104173	1.04173
Root;k__Bacteria;p__Proteobacteria;c__Gammaproteobacteria;o__;f__	5.85e-05	0.0058524
Root;k__Bacteria;p__Proteobacteria;c__Gammaproteobacteria;o__Alteromonadales;f__OM60	0.000409668	0.0409668
Root;k__Bacteria;p__Proteobacteria;c__Gammaproteobacteria;o__Chromatiales;f__	0.00397963	0.397963
Root;k__Bacteria;p__Proteobacteria;c__Gammaproteobacteria;o__HOC36;f__	0.00029262	0.029262
Root;k__Bacteria;p__Proteobacteria;c__Gammaproteobacteria;o__HTCC2188;f__HTCC2089	0.000351144	0.0351144
Root;k__Bacteria;p__Proteobacteria;c__Gammaproteobacteria;o__Legionellales;Other	0.00433078	0.433078
Root;k__Bacteria;p__Proteobacteria;c__Gammaproteobacteria;o__Legionellales;f__Coxiellaceae	5.85e-05	0.0058524
Root;k__Bacteria;p__Proteobacteria;c__Gammaproteobacteria;o__Legionellales;f__Legionellaceae	5.85e-05	0.0058524
Root;k__Bacteria;p__Proteobacteria;c__Gammaproteobacteria;o__Methylococcales;f__	0.00140458	0.140458
Root;k__Bacteria;p__Proteobacteria;c__Gammaproteobacteria;o__Pseudomonadales;f__Moraxellaceae	0.00801779	0.801779
Root;k__Bacteria;p__Proteobacteria;c__Gammaproteobacteria;o__Thiotrichales;f__Piscirickettsiaceae	5.85e-05	0.0058524
Root;k__Bacteria;p__Proteobacteria;c__Gammaproteobacteria;o__Xanthomonadales;f__	0.00105343	0.105343
Root;k__Bacteria;p__Proteobacteria;c__Gammaproteobacteria;o__Xanthomonadales;f__Sinobacteraceae	0.00029262	0.029262
Root;k__Bacteria;p__SAR406;c__AB16;o__ZA3648c;f__5bav_B4	0.00029262	0.029262
Root;k__Bacteria;p__SC4;c__;o__;f__	0.00117048	0.117048
Root;k__Bacteria;p__Spirochaetes;Other;Other;Other	5.85e-05	0.0058524
Root;k__Bacteria;p__Spirochaetes;c__Spirochaetes;Other;Other	0.00661322	0.661321
Root;k__Bacteria;p__Spirochaetes;c__Spirochaetes;o__;f__	0.000175572	0.0175572
Root;k__Bacteria;p__Spirochaetes;c__Spirochaetes;o__Spirochaetales;f__Spirochaetaceae	0.00234096	0.234096
Root;k__Bacteria;p__Spirochaetes;c__[Brachyspirae];o__[Brachyspirales];f__A0-023	0.0138702	1.38702
Root;k__Bacteria;p__TM6;Other;Other;Other	0.000994908	0.0994908
Root;k__Bacteria;p__TM6;c__SJA-4;o__;f__	0.00175572	0.175572
Root;k__Bacteria;p__TM7;Other;Other;Other	5.85e-05	0.0058524
Root;k__Bacteria;p__TM7;c__TM7-1;o__;f__	5.85e-05	0.0058524
Root;k__Bacteria;p__VHS-B3-43;c__;o__;f__	0.0016972	0.16972
Root;k__Bacteria;p__Verrucomicrobia;c__Verrucomicrobiae;o__Verrucomicrobiales;f__Verrucomicrobiaceae	0.000351144	0.0351144
Root;k__Bacteria;p__WS1;c__;o__;f__	0.00152162	0.152162
Root;k__Bacteria;p__WS2;c__SHA-109;o__;f__	0.000175572	0.0175572
Root;k__Bacteria;p__WS3;c__PRR-12;Other;Other	0.00427225	0.427225
Root;k__Bacteria;p__WS3;c__PRR-12;o__PBS-III-9;f__	0.0014631	0.14631
Root;k__Bacteria;p__WS3;c__PRR-12;o__SSS58A;f__	0.0131094	1.31094
Root;k__Bacteria;p__WS3;c__PRR-12;o__Sediment-1;f__MSB-4E2	0.000526716	0.0526716
Root;k__Bacteria;p__ZB3;c__BS119;o__;f__	5.85e-05	0.0058524
Root;k__Bacteria;p__[Caldithrix];c__KSB1;Other;Other	0.000117048	0.0117048
Root;k__Bacteria;p__[Caldithrix];c__KSB1;o__MSB-5B5;f__	0.00029262	0.029262

## Sheet: 7_Deep_355-380 cm
Taxon	355-380cm	percentages
Root;Other;Other;Other;Other;Other	0.000882714	0.0882714
Root;k__Archaea;Other;Other;Other;Other	7.67578e-05	0.00767578
Root;k__Archaea;p__Crenarchaeota;c__MCG;o__B10;f__	0.000191894	0.0191894
Root;k__Archaea;p__Crenarchaeota;c__MHVG;o__;f__	0.000153516	0.0153516
Root;k__Archaea;p__Euryarchaeota;c__Thermoplasmata;o__E2;f__20c-4	7.67578e-05	0.00767578
Root;k__Archaea;p__Euryarchaeota;c__Thermoplasmata;o__E2;f__WCHD3-02	0.00840497	0.840497
Root;k__Bacteria;Other;Other;Other;Other	0.0468606	4.68606
Root;k__Bacteria;p__AC1;c__HDBW-WB69;o__;f__	0.000153516	0.0153516
Root;k__Bacteria;p__AC1;c__SHA-114;o__;f__	0.000383789	0.0383789
Root;k__Bacteria;p__Acidobacteria;Other;Other;Other	0.000115137	0.0115137
Root;k__Bacteria;p__Acidobacteria;c__AT-s2-57;o__;f__	0.000460547	0.0460547
Root;k__Bacteria;p__Acidobacteria;c__Acidobacteria-6;o__BPC015;f__	0.000805956	0.0805956
Root;k__Bacteria;p__Acidobacteria;c__BPC102;o__;f__	0.00195732	0.195732
Root;k__Bacteria;p__Acidobacteria;c__MVS-40;o__;f__	0.000383789	0.0383789
Root;k__Bacteria;p__Acidobacteria;c__OS-K;o__;f__	0.000614062	0.0614062
Root;k__Bacteria;p__Acidobacteria;c__RB25;o__;f__	0.00138164	0.138164
Root;k__Bacteria;p__Acidobacteria;c__Solibacteres;o__Solibacterales;f__Solibacteraceae	3.83789e-05	0.00383789
Root;k__Bacteria;p__Acidobacteria;c__Sva0725;o__Sva0725;f__	0.000153516	0.0153516
Root;k__Bacteria;p__Acidobacteria;c__iii1-8;o__DS-18;f__	0.000307031	0.0307031
Root;k__Bacteria;p__Actinobacteria;c__Acidimicrobiia;o__Acidimicrobiales;Other	0.000191894	0.0191894
Root;k__Bacteria;p__Actinobacteria;c__Acidimicrobiia;o__Acidimicrobiales;f__C111	7.67578e-05	0.00767578
Root;k__Bacteria;p__Actinobacteria;c__Acidimicrobiia;o__Acidimicrobiales;f__JdFBGBact	0.00069082	0.069082
Root;k__Bacteria;p__Actinobacteria;c__Acidimicrobiia;o__Acidimicrobiales;f__koll13	0.000498925	0.0498925
Root;k__Bacteria;p__Actinobacteria;c__Acidimicrobiia;o__Acidimicrobiales;f__wb1_P06	3.83789e-05	0.00383789
Root;k__Bacteria;p__Actinobacteria;c__Actinobacteria;o__Actinomycetales;Other	0.000230273	0.0230273
Root;k__Bacteria;p__Actinobacteria;c__Actinobacteria;o__Actinomycetales;f__Micrococcaceae	0.000115137	0.0115137
Root;k__Bacteria;p__Actinobacteria;c__Actinobacteria;o__Actinomycetales;f__Micromonosporaceae	3.83789e-05	0.00383789
Root;k__Bacteria;p__Actinobacteria;c__Actinobacteria;o__Actinomycetales;f__Mycobacteriaceae	0.000191894	0.0191894
Root;k__Bacteria;p__Actinobacteria;c__Actinobacteria;o__Actinomycetales;f__Nocardiaceae	0.000268652	0.0268652
Root;k__Bacteria;p__Actinobacteria;c__Actinobacteria;o__Actinomycetales;f__Nocardioidaceae	7.67578e-05	0.00767578
Root;k__Bacteria;p__Actinobacteria;c__Actinobacteria;o__Actinomycetales;f__Propionibacteriaceae	0.000191894	0.0191894
Root;k__Bacteria;p__Actinobacteria;c__Actinobacteria;o__Actinomycetales;f__Streptomycetaceae	0.000115137	0.0115137
Root;k__Bacteria;p__Actinobacteria;c__Actinobacteria;o__WCHB1-81;f__55_st3	3.83789e-05	0.00383789
Root;k__Bacteria;p__Actinobacteria;c__Actinobacteria;o__WCHB1-81;f__At425_EubF1	0.00130488	0.130488
Root;k__Bacteria;p__Actinobacteria;c__Thermoleophilia;Other;Other	0.000882714	0.0882714
Root;k__Bacteria;p__Actinobacteria;c__Thermoleophilia;o__Gaiellales;f__	0.00191894	0.191894
Root;k__Bacteria;p__Actinobacteria;c__Thermoleophilia;o__Gaiellales;f__Gaiellaceae	0.000537304	0.0537304
Root;k__Bacteria;p__Actinobacteria;c__Thermoleophilia;o__Solirubrobacterales;f__	0.00034541	0.034541
Root;k__Bacteria;p__Armatimonadetes;c__;o__;f__	0.000153516	0.0153516
Root;k__Bacteria;p__BHI80-139;c__;o__;f__	0.000805956	0.0805956
Root;k__Bacteria;p__BHI80-139;c__MD2896-B26;o__;f__	0.00341572	0.341572
Root;k__Bacteria;p__BRC1;c__NPL-UPA2;o__;f__	3.83789e-05	0.00383789
Root;k__Bacteria;p__BRC1;c__PRR-11;o__;f__	3.83789e-05	0.00383789
Root;k__Bacteria;p__Bacteria;c__;o__;f__	0.000230273	0.0230273
Root;k__Bacteria;p__Bacteroidetes;Other;Other;Other	0.0014584	0.14584
Root;k__Bacteria;p__Bacteroidetes;c__Bacteroidia;o__Bacteroidales;Other	3.83789e-05	0.00383789
Root;k__Bacteria;p__Bacteroidetes;c__Flavobacteriia;o__Flavobacteriales;Other	7.67578e-05	0.00767578
Root;k__Bacteria;p__Bacteroidetes;c__Flavobacteriia;o__Flavobacteriales;f__Flavobacteriaceae	0.000383789	0.0383789
Root;k__Bacteria;p__Bacteroidetes;c__Sphingobacteriia;o__Sphingobacteriales;f__Ekhidnaceae	3.83789e-05	0.00383789
Root;k__Bacteria;p__CD12;c__;o__;f__	0.00614062	0.614062
Root;k__Bacteria;p__Caldithrix;c__Caldithrixae;o__Caldithrixales;f__Caldithrixaceae	0.000844335	0.0844335
Root;k__Bacteria;p__Chlamydiae;c__Chlamydiia;o__Chlamydiales;Other	0.000115137	0.0115137
Root;k__Bacteria;p__Chloroflexi;Other;Other;Other	0.00575683	0.575683
Root;k__Bacteria;p__Chloroflexi;c__Anaerolineae;Other;Other	0.00318545	0.318545
Root;k__Bacteria;p__Chloroflexi;c__Anaerolineae;o__;f__	0.000959472	0.0959472
Root;k__Bacteria;p__Chloroflexi;c__Anaerolineae;o__Anaerolineales;f__Anaerolinaceae	0.000383789	0.0383789
Root;k__Bacteria;p__Chloroflexi;c__Anaerolineae;o__GCA004;f__	0.00506601	0.506601
Root;k__Bacteria;p__Chloroflexi;c__Anaerolineae;o__O4D2Z37;f__	0.00548818	0.548818
Root;k__Bacteria;p__Chloroflexi;c__Anaerolineae;o__OPB11;f__	0.0399908	3.99908
Root;k__Bacteria;p__Chloroflexi;c__Anaerolineae;o__S0208;f__	0.000268652	0.0268652
Root;k__Bacteria;p__Chloroflexi;c__Anaerolineae;o__SB-34;f__	0.00387627	0.387627
Root;k__Bacteria;p__Chloroflexi;c__Anaerolineae;o__SHA-20;f__	0.00541142	0.541142
Root;k__Bacteria;p__Chloroflexi;c__Dehalococcoidetes;Other;Other	0.0105158	1.05158
Root;k__Bacteria;p__Chloroflexi;c__Dehalococcoidetes;o__;f__	0.00848173	0.848173
Root;k__Bacteria;p__Chloroflexi;c__Dehalococcoidetes;o__Dehalococcoidales;f__Dehalococcoidaceae	0.0492785	4.92785
Root;k__Bacteria;p__Chloroflexi;c__Dehalococcoidetes;o__FS117-23B-02;f__	0.00257138	0.257138
Root;k__Bacteria;p__Chloroflexi;c__Dehalococcoidetes;o__GIF9;f__	0.168099	16.8099
Root;k__Bacteria;p__Chloroflexi;c__Ellin6529;o__;f__	0.00118975	0.118975
Root;k__Bacteria;p__Chloroflexi;c__Ktedonobacteria;o__Thermogemmatisporales;f__	0.000115137	0.0115137
Root;k__Bacteria;p__Chloroflexi;c__S085;o__;f__	0.00376113	0.376113
Root;k__Bacteria;p__Chloroflexi;c__SAR202;o__;f__	3.83789e-05	0.00383789
Root;k__Bacteria;p__Cyanobacteria;Other;Other;Other	3.83789e-05	0.00383789
Root;k__Bacteria;p__Cyanobacteria;c__Chloroplast;Other;Other	3.83789e-05	0.00383789
Root;k__Bacteria;p__Cyanobacteria;c__Chloroplast;o__Chlorophyta;Other	3.83789e-05	0.00383789
Root;k__Bacteria;p__Cyanobacteria;c__Chloroplast;o__Chlorophyta;f__	0.000767578	0.0767578
Root;k__Bacteria;p__Cyanobacteria;c__Chloroplast;o__Haptophyceae;f__	0.000422168	0.0422168
Root;k__Bacteria;p__Cyanobacteria;c__Chloroplast;o__Stramenopiles;f__	0.00452871	0.452871
Root;k__Bacteria;p__Cyanobacteria;c__Oscillatoriophycideae;o__Chroococcales;f__Cyanobacteriaceae	0.000307031	0.0307031
Root;k__Bacteria;p__Cyanobacteria;c__Synechococcophycideae;o__Synechococcales;f__Synechococcaceae	0.0021876	0.21876
Root;k__Bacteria;p__Elusimicrobia;c__4-29;o__;f__	0.0220295	2.20295
Root;k__Bacteria;p__Fibrobacteres;c__Fibrobacteria;o__Ucp1540;f__	3.83789e-05	0.00383789
Root;k__Bacteria;p__Firmicutes;c__Bacilli;o__;f__	3.83789e-05	0.00383789
Root;k__Bacteria;p__Firmicutes;c__Bacilli;o__Bacillales;Other	0.000115137	0.0115137
Root;k__Bacteria;p__Firmicutes;c__Bacilli;o__Bacillales;f__Bacillaceae	0.00149678	0.149678
Root;k__Bacteria;p__Firmicutes;c__Bacilli;o__Bacillales;f__Paenibacillaceae	0.000422168	0.0422168
Root;k__Bacteria;p__Firmicutes;c__Bacilli;o__Bacillales;f__Planococcaceae	0.000268652	0.0268652
Root;k__Bacteria;p__Firmicutes;c__Bacilli;o__Lactobacillales;f__Streptococcaceae	3.83789e-05	0.00383789
Root;k__Bacteria;p__Firmicutes;c__Bacilli;o__Turicibacterales;f__Turicibacteraceae	7.67578e-05	0.00767578
Root;k__Bacteria;p__Firmicutes;c__Clostridia;Other;Other	0.000997851	0.0997851
Root;k__Bacteria;p__Firmicutes;c__Clostridia;o__Clostridiales;Other	0.000230273	0.0230273
Root;k__Bacteria;p__Firmicutes;c__Clostridia;o__Clostridiales;f__Clostridiaceae	0.000805956	0.0805956
Root;k__Bacteria;p__Firmicutes;c__Clostridia;o__Clostridiales;f__Dehalobacteriaceae	3.83789e-05	0.00383789
Root;k__Bacteria;p__Firmicutes;c__Clostridia;o__Clostridiales;f__Peptococcaceae	0.000882714	0.0882714
Root;k__Bacteria;p__Firmicutes;c__Clostridia;o__Clostridiales;f__Peptostreptococcaceae	0.000307031	0.0307031
Root;k__Bacteria;p__Firmicutes;c__Clostridia;o__Clostridiales;f__Veillonellaceae	0.000115137	0.0115137
Root;k__Bacteria;p__Firmicutes;c__Clostridia;o__Halanaerobiales;f__	0.000153516	0.0153516
Root;k__Bacteria;p__Firmicutes;c__Clostridia;o__Natranaerobiales;f__Anaerobrancaceae	0.000307031	0.0307031
Root;k__Bacteria;p__Firmicutes;c__Clostridia;o__OPB54;f__	0.000230273	0.0230273
Root;k__Bacteria;p__Firmicutes;c__Clostridia;o__SHA-98;f__D2	7.67578e-05	0.00767578
Root;k__Bacteria;p__Firmicutes;c__Negativicutes;o__Selemonadales;f__BSV43	0.000383789	0.0383789
Root;k__Bacteria;p__GN02;Other;Other;Other	3.83789e-05	0.00383789
Root;k__Bacteria;p__GN04;c__GN15;o__;f__	0.000307031	0.0307031
Root;k__Bacteria;p__GN04;c__MSB-5A5;o__;f__	0.00130488	0.130488
Root;k__Bacteria;p__GOUTA4;c__;o__;f__	7.67578e-05	0.00767578
Root;k__Bacteria;p__Gemmatimonadetes;c__Gemm-2;o__;f__	0.000575683	0.0575683
Root;k__Bacteria;p__Gemmatimonadetes;c__Gemm-4;o__;f__	0.00299355	0.299355
Root;k__Bacteria;p__Gemmatimonadetes;c__JL-ETNP-Z39;o__;f__	0.000921093	0.0921093
Root;k__Bacteria;p__LCP-89;c__;o__;f__	0.0142769	1.42769
Root;k__Bacteria;p__LCP-89;c__SAW1_B44;o__;f__	3.83789e-05	0.00383789
Root;k__Bacteria;p__NKB19;Other;Other;Other	3.83789e-05	0.00383789
Root;k__Bacteria;p__Nitrospirae;c__Nitrospira;o__Nitrospirales;f__Thermodesulfovibrionaceae	0.000460547	0.0460547
Root;k__Bacteria;p__OD1;c__;o__;f__	0.00498925	0.498925
Root;k__Bacteria;p__OD1;c__ABY1;o__;f__	0.000115137	0.0115137
Root;k__Bacteria;p__OP1;c__MSBL6;o__;f__	0.0154283	1.54283
Root;k__Bacteria;p__OP11;Other;Other;Other	3.83789e-05	0.00383789
Root;k__Bacteria;p__OP11;c__OP11-3;o__;f__	3.83789e-05	0.00383789
Root;k__Bacteria;p__OP11;c__WCHB1-64;o__;f__	0.000268652	0.0268652
Root;k__Bacteria;p__OP3;c__;o__;f__	0.0012665	0.12665
Root;k__Bacteria;p__OP3;c__PBS-25;o__;f__	0.000230273	0.0230273
Root;k__Bacteria;p__OP8;c__OP8_1;Other;Other	0.000115137	0.0115137
Root;k__Bacteria;p__OP8;c__OP8_1;o__;f__	0.0262128	2.62128
Root;k__Bacteria;p__OP8;c__OP8_1;o__HMMVPog-54;f__	0.00433681	0.433681
Root;k__Bacteria;p__OP8;c__OP8_2;o__;f__	0.000115137	0.0115137
Root;k__Bacteria;p__OP8;c__SAW1_B6;o__;f__	0.000921093	0.0921093
Root;k__Bacteria;p__OP9;c__JS1;Other;Other	0.00180381	0.180381
Root;k__Bacteria;p__OP9;c__JS1;o__;f__	0.000921093	0.0921093
Root;k__Bacteria;p__OP9;c__JS1;o__SB-45;f__	0.261015	26.1015
Root;k__Bacteria;p__Planctomycetes;Other;Other;Other	3.83789e-05	0.00383789
Root;k__Bacteria;p__Planctomycetes;c__;o__;f__	0.000575683	0.0575683
Root;k__Bacteria;p__Planctomycetes;c__C6;o__d113;f__	0.000115137	0.0115137
Root;k__Bacteria;p__Planctomycetes;c__OM190;o__agg27;f__	3.83789e-05	0.00383789
Root;k__Bacteria;p__Planctomycetes;c__Phycisphaerae;o__;f__	0.0139699	1.39699
Root;k__Bacteria;p__Planctomycetes;c__Pla3;o__;f__	0.000115137	0.0115137
Root;k__Bacteria;p__Planctomycetes;c__Planctomycetia;o__Pirellulales;f__Pirellulaceae	7.67578e-05	0.00767578
Root;k__Bacteria;p__Planctomycetes;c__vadinHA49;o__p04_C01;f__	0.000268652	0.0268652
Root;k__Bacteria;p__Poribacteria;c__;o__;f__	0.0012665	0.12665
Root;k__Bacteria;p__Proteobacteria;Other;Other;Other	0.000767578	0.0767578
Root;k__Bacteria;p__Proteobacteria;c__Alphaproteobacteria;Other;Other	0.00314707	0.314707
Root;k__Bacteria;p__Proteobacteria;c__Alphaproteobacteria;o__Caulobacterales;f__Caulobacteraceae	0.00387627	0.387627
Root;k__Bacteria;p__Proteobacteria;c__Alphaproteobacteria;o__Rhizobiales;Other	0.0201489	2.01489
Root;k__Bacteria;p__Proteobacteria;c__Alphaproteobacteria;o__Rhizobiales;f__	0.00168867	0.168867
Root;k__Bacteria;p__Proteobacteria;c__Alphaproteobacteria;o__Rhizobiales;f__Cohaesibacteraceae	0.000115137	0.0115137
Root;k__Bacteria;p__Proteobacteria;c__Alphaproteobacteria;o__Rhizobiales;f__Hyphomicrobiaceae	0.00426006	0.426006
Root;k__Bacteria;p__Proteobacteria;c__Alphaproteobacteria;o__Rhizobiales;f__Methylocystaceae	0.000383789	0.0383789
Root;k__Bacteria;p__Proteobacteria;c__Alphaproteobacteria;o__Rhizobiales;f__Phyllobacteriaceae	0.000537304	0.0537304
Root;k__Bacteria;p__Proteobacteria;c__Alphaproteobacteria;o__Rhizobiales;f__Rhodobiaceae	0.00245625	0.245625
Root;k__Bacteria;p__Proteobacteria;c__Alphaproteobacteria;o__Rhodobacterales;f__Rhodobacteraceae	0.00518115	0.518115
Root;k__Bacteria;p__Proteobacteria;c__Alphaproteobacteria;o__Rickettsiales;Other	0.000230273	0.0230273
Root;k__Bacteria;p__Proteobacteria;c__Alphaproteobacteria;o__Rickettsiales;f__	0.000383789	0.0383789
Root;k__Bacteria;p__Proteobacteria;c__Alphaproteobacteria;o__Rickettsiales;f__mitochondria	0.000422168	0.0422168
Root;k__Bacteria;p__Proteobacteria;c__Alphaproteobacteria;o__Sphingomonadales;Other	3.83789e-05	0.00383789
Root;k__Bacteria;p__Proteobacteria;c__Alphaproteobacteria;o__Sphingomonadales;f__Sphingomonadaceae	3.83789e-05	0.00383789
Root;k__Bacteria;p__Proteobacteria;c__Betaproteobacteria;o__Burkholderiales;Other	0.000268652	0.0268652
Root;k__Bacteria;p__Proteobacteria;c__Betaproteobacteria;o__Burkholderiales;f__Burkholderiaceae	0.000153516	0.0153516
Root;k__Bacteria;p__Proteobacteria;c__Betaproteobacteria;o__Burkholderiales;f__Oxalobacteraceae	0.0140467	1.40467
Root;k__Bacteria;p__Proteobacteria;c__Betaproteobacteria;o__Methylophilales;f__Methylophilaceae	0.000115137	0.0115137
Root;k__Bacteria;p__Proteobacteria;c__Deltaproteobacteria;Other;Other	0.00211084	0.211084
Root;k__Bacteria;p__Proteobacteria;c__Deltaproteobacteria;o__BPC076;f__	0.00195732	0.195732
Root;k__Bacteria;p__Proteobacteria;c__Deltaproteobacteria;o__Desulfobacterales;f__Desulfobulbaceae	0.00537304	0.537304
Root;k__Bacteria;p__Proteobacteria;c__Deltaproteobacteria;o__Desulfobacterales;f__Nitrospinaceae	0.00142002	0.142002
Root;k__Bacteria;p__Proteobacteria;c__Deltaproteobacteria;o__Desulfuromonadales;f__Desulfuromonadaceae	0.000383789	0.0383789
Root;k__Bacteria;p__Proteobacteria;c__Deltaproteobacteria;o__IndB3-24;f__	0.000614062	0.0614062
Root;k__Bacteria;p__Proteobacteria;c__Deltaproteobacteria;o__Myxococcales;f__	0.000191894	0.0191894
Root;k__Bacteria;p__Proteobacteria;c__Deltaproteobacteria;o__Myxococcales;f__OM27	0.000498925	0.0498925
Root;k__Bacteria;p__Proteobacteria;c__Deltaproteobacteria;o__NB1-j;Other	0.00234111	0.234111
Root;k__Bacteria;p__Proteobacteria;c__Deltaproteobacteria;o__NB1-j;f__	0.000575683	0.0575683
Root;k__Bacteria;p__Proteobacteria;c__Deltaproteobacteria;o__NB1-j;f__NB1-i	0.000230273	0.0230273
Root;k__Bacteria;p__Proteobacteria;c__Deltaproteobacteria;o__Syntrophobacterales;Other	0.000575683	0.0575683
Root;k__Bacteria;p__Proteobacteria;c__Deltaproteobacteria;o__Syntrophobacterales;f__Desulfobacteraceae	0.024409	2.4409
Root;k__Bacteria;p__Proteobacteria;c__Deltaproteobacteria;o__Syntrophobacterales;f__Syntrophaceae	0.00142002	0.142002
Root;k__Bacteria;p__Proteobacteria;c__Epsilonproteobacteria;o__Campylobacterales;f__Helicobacteraceae	0.000115137	0.0115137
Root;k__Bacteria;p__Proteobacteria;c__Gammaproteobacteria;Other;Other	0.00426006	0.426006
Root;k__Bacteria;p__Proteobacteria;c__Gammaproteobacteria;o__;f__	0.00203408	0.203408
Root;k__Bacteria;p__Proteobacteria;c__Gammaproteobacteria;o__Alteromonadales;f__OM60	0.000191894	0.0191894
Root;k__Bacteria;p__Proteobacteria;c__Gammaproteobacteria;o__Chromatiales;f__	0.000921093	0.0921093
Root;k__Bacteria;p__Proteobacteria;c__Gammaproteobacteria;o__HOC36;f__	3.83789e-05	0.00383789
Root;k__Bacteria;p__Proteobacteria;c__Gammaproteobacteria;o__HTCC2188;f__HTCC2089	7.67578e-05	0.00767578
Root;k__Bacteria;p__Proteobacteria;c__Gammaproteobacteria;o__Legionellales;Other	0.00456709	0.456709
Root;k__Bacteria;p__Proteobacteria;c__Gammaproteobacteria;o__Legionellales;f__	0.000115137	0.0115137
Root;k__Bacteria;p__Proteobacteria;c__Gammaproteobacteria;o__Legionellales;f__Coxiellaceae	0.00034541	0.034541
Root;k__Bacteria;p__Proteobacteria;c__Gammaproteobacteria;o__Legionellales;f__Legionellaceae	0.000115137	0.0115137
Root;k__Bacteria;p__Proteobacteria;c__Gammaproteobacteria;o__Methylococcales;f__	7.67578e-05	0.00767578
Root;k__Bacteria;p__Proteobacteria;c__Gammaproteobacteria;o__Oceanospirillales;Other	3.83789e-05	0.00383789
Root;k__Bacteria;p__Proteobacteria;c__Gammaproteobacteria;o__Pseudomonadales;f__Moraxellaceae	0.00660117	0.660117
Root;k__Bacteria;p__Proteobacteria;c__Gammaproteobacteria;o__Thiotrichales;f__	3.83789e-05	0.00383789
Root;k__Bacteria;p__Proteobacteria;c__Gammaproteobacteria;o__Xanthomonadales;f__	0.00211084	0.211084
Root;k__Bacteria;p__Proteobacteria;c__Gammaproteobacteria;o__Xanthomonadales;f__Sinobacteraceae	0.000153516	0.0153516
Root;k__Bacteria;p__SAR406;c__AB16;o__ZA3648c;f__5bav_B4	0.000153516	0.0153516
Root;k__Bacteria;p__SBR1093;c__VHS-B5-50;o__;f__	0.000191894	0.0191894
Root;k__Bacteria;p__SC4;c__;o__;f__	0.000268652	0.0268652
Root;k__Bacteria;p__Spirochaetes;Other;Other;Other	0.000115137	0.0115137
Root;k__Bacteria;p__Spirochaetes;c__Spirochaetes;Other;Other	0.00951796	0.951796
Root;k__Bacteria;p__Spirochaetes;c__Spirochaetes;o__;f__	0.000307031	0.0307031
Root;k__Bacteria;p__Spirochaetes;c__Spirochaetes;o__Spirochaetales;f__Spirochaetaceae	0.0049125	0.49125
Root;k__Bacteria;p__Spirochaetes;c__[Brachyspirae];o__[Brachyspirales];f__A0-023	0.016004	1.6004
Root;k__Bacteria;p__TM6;Other;Other;Other	0.000997851	0.0997851
Root;k__Bacteria;p__TM6;c__SBRH58;o__;f__	0.000422168	0.0422168
Root;k__Bacteria;p__TM6;c__SJA-4;o__;f__	0.00406816	0.406816
Root;k__Bacteria;p__VHS-B3-43;c__;o__;f__	0.00230273	0.230273
Root;k__Bacteria;p__Verrucomicrobia;c__Verruco-5;o__R76-B128;f__	0.000230273	0.0230273
Root;k__Bacteria;p__Verrucomicrobia;c__Verrucomicrobiae;o__Verrucomicrobiales;f__Verrucomicrobiaceae	0.000383789	0.0383789
Root;k__Bacteria;p__WS1;c__;o__;f__	0.00165029	0.165029
Root;k__Bacteria;p__WS2;c__Kazan-3B-09;o__;f__	3.83789e-05	0.00383789
Root;k__Bacteria;p__WS3;c__PRR-12;Other;Other	0.0027249	0.27249
Root;k__Bacteria;p__WS3;c__PRR-12;o__;f__	0.00149678	0.149678
Root;k__Bacteria;p__WS3;c__PRR-12;o__GN03;f__KSB4	7.67578e-05	0.00767578
Root;k__Bacteria;p__WS3;c__PRR-12;o__LD1-PA13;f__	0.000153516	0.0153516
Root;k__Bacteria;p__WS3;c__PRR-12;o__PBS-III-9;f__	0.00161191	0.161191
Root;k__Bacteria;p__WS3;c__PRR-12;o__SSS58A;f__	0.0364983	3.64983
Root;k__Bacteria;p__WS3;c__PRR-12;o__Sediment-1;Other	0.000191894	0.0191894
Root;k__Bacteria;p__WS3;c__PRR-12;o__Sediment-1;f__MSB-4E2	0.000805956	0.0805956
Root;k__Bacteria;p__WS4;c__;o__;f__	7.67578e-05	0.00767578
Root;k__Bacteria;p__[Caldithrix];c__KSB1;Other;Other	3.83789e-05	0.00383789
Root;k__Bacteria;p__[Caldithrix];c__KSB1;o__;f__	0.000115137	0.0115137
Root;k__Bacteria;p__[Caldithrix];c__KSB1;o__MSB-5B5;f__	0.000422168	0.0422168

## Sheet: 8_Deep_480-505 cm
Taxon	480-505cm	percentages
Root;Other;Other;Other;Other;Other	0.00106025	0.106025
Root;k__Archaea;Other;Other;Other;Other	4.61e-05	0.00460978
Root;k__Archaea;p__Crenarchaeota;c__MCG;o__B10;f__	4.61e-05	0.00460978
Root;k__Archaea;p__Crenarchaeota;c__MHVG;o__;f__	4.61e-05	0.00460978
Root;k__Archaea;p__Euryarchaeota;Other;Other;Other	9.22e-05	0.00921956
Root;k__Archaea;p__Euryarchaeota;c__ANME-1;o__;f__	9.22e-05	0.00921956
Root;k__Archaea;p__Euryarchaeota;c__Thermoplasmata;o__E2;f__20c-4	0.000138293	0.0138293
Root;k__Archaea;p__Euryarchaeota;c__Thermoplasmata;o__E2;f__WCHD3-02	0.0084359	0.84359
Root;k__Bacteria;Other;Other;Other;Other	0.0637533	6.37533
Root;k__Bacteria;p__AC1;c__B04R032;o__;f__	4.61e-05	0.00460978
Root;k__Bacteria;p__AC1;c__HDBW-WB69;o__;f__	0.000553174	0.0553174
Root;k__Bacteria;p__AC1;c__SHA-114;o__;f__	0.000184391	0.0184391
Root;k__Bacteria;p__Acidobacteria;c__Acidobacteria;o__Acidobacteriales;f__Acidobacteriaceae	0.000276587	0.0276587
Root;k__Bacteria;p__Acidobacteria;c__Acidobacteria-6;o__BPC015;f__	0.000368783	0.0368783
Root;k__Bacteria;p__Acidobacteria;c__Acidobacteria-6;o__CCU21;f__	4.61e-05	0.00460978
Root;k__Bacteria;p__Acidobacteria;c__BPC102;o__;f__	4.61e-05	0.00460978
Root;k__Bacteria;p__Acidobacteria;c__OS-K;o__;f__	0.000276587	0.0276587
Root;k__Bacteria;p__Acidobacteria;c__RB25;o__;f__	9.22e-05	0.00921956
Root;k__Bacteria;p__Acidobacteria;c__Sva0725;o__Sva0725;f__	4.61e-05	0.00460978
Root;k__Bacteria;p__Actinobacteria;Other;Other;Other	4.61e-05	0.00460978
Root;k__Bacteria;p__Actinobacteria;c__Acidimicrobiia;o__Acidimicrobiales;Other	0.000322685	0.0322685
Root;k__Bacteria;p__Actinobacteria;c__Acidimicrobiia;o__Acidimicrobiales;f__C111	0.000368783	0.0368783
Root;k__Bacteria;p__Actinobacteria;c__Acidimicrobiia;o__Acidimicrobiales;f__EB1017	4.61e-05	0.00460978
Root;k__Bacteria;p__Actinobacteria;c__Acidimicrobiia;o__Acidimicrobiales;f__JdFBGBact	0.000322685	0.0322685
Root;k__Bacteria;p__Actinobacteria;c__Acidimicrobiia;o__Acidimicrobiales;f__Microthrixaceae	0.000138293	0.0138293
Root;k__Bacteria;p__Actinobacteria;c__Acidimicrobiia;o__Acidimicrobiales;f__koll13	0.000507076	0.0507076
Root;k__Bacteria;p__Actinobacteria;c__Acidimicrobiia;o__Acidimicrobiales;f__wb1_P06	0.00295026	0.295026
Root;k__Bacteria;p__Actinobacteria;c__Actinobacteria;o__Actinomycetales;Other	0.000230489	0.0230489
Root;k__Bacteria;p__Actinobacteria;c__Actinobacteria;o__Actinomycetales;f__Geodermatophilaceae	4.61e-05	0.00460978
Root;k__Bacteria;p__Actinobacteria;c__Actinobacteria;o__Actinomycetales;f__Intrasporangiaceae	0.000230489	0.0230489
Root;k__Bacteria;p__Actinobacteria;c__Actinobacteria;o__Actinomycetales;f__Microbacteriaceae	0.000184391	0.0184391
Root;k__Bacteria;p__Actinobacteria;c__Actinobacteria;o__Actinomycetales;f__Micromonosporaceae	0.000138293	0.0138293
Root;k__Bacteria;p__Actinobacteria;c__Actinobacteria;o__Actinomycetales;f__Mycobacteriaceae	0.000783663	0.0783663
Root;k__Bacteria;p__Actinobacteria;c__Actinobacteria;o__Actinomycetales;f__Nocardiaceae	0.00138294	0.138293
Root;k__Bacteria;p__Actinobacteria;c__Actinobacteria;o__Actinomycetales;f__Propionibacteriaceae	0.000460978	0.0460978
Root;k__Bacteria;p__Actinobacteria;c__Actinobacteria;o__Actinomycetales;f__Pseudonocardiaceae	4.61e-05	0.00460978
Root;k__Bacteria;p__Actinobacteria;c__Actinobacteria;o__Actinomycetales;f__Streptomycetaceae	0.000322685	0.0322685
Root;k__Bacteria;p__Actinobacteria;c__Actinobacteria;o__WCHB1-81;f__At425_EubF1	0.00106025	0.106025
Root;k__Bacteria;p__Actinobacteria;c__Thermoleophilia;Other;Other	0.00119854	0.119854
Root;k__Bacteria;p__Actinobacteria;c__Thermoleophilia;o__Gaiellales;f__	0.00230489	0.230489
Root;k__Bacteria;p__Actinobacteria;c__Thermoleophilia;o__Gaiellales;f__Gaiellaceae	0.00299636	0.299636
Root;k__Bacteria;p__Actinobacteria;c__Thermoleophilia;o__Solirubrobacterales;f__	0.000184391	0.0184391
Root;k__Bacteria;p__Actinobacteria;c__Thermoleophilia;o__Solirubrobacterales;f__Conexibacteraceae	0.000230489	0.0230489
Root;k__Bacteria;p__BHI80-139;c__MD2896-B26;o__;f__	0.00271977	0.271977
Root;k__Bacteria;p__BHI80-139;c__bOHTK-109;o__;f__	4.61e-05	0.00460978
Root;k__Bacteria;p__Bacteria;c__;o__;f__	0.000276587	0.0276587
Root;k__Bacteria;p__Bacteroidetes;Other;Other;Other	0.000599272	0.0599272
Root;k__Bacteria;p__Bacteroidetes;c__Bacteroidia;o__Bacteroidales;f__	4.61e-05	0.00460978
Root;k__Bacteria;p__Bacteroidetes;c__Flavobacteriia;o__Flavobacteriales;Other	0.000368783	0.0368783
Root;k__Bacteria;p__Bacteroidetes;c__Sphingobacteriia;o__Sphingobacteriales;Other	4.61e-05	0.00460978
Root;k__Bacteria;p__CD12;c__;o__;f__	0.00774443	0.774443
Root;k__Bacteria;p__Caldithrix;c__Caldithrixae;o__Caldithrixales;f__Caldithrixaceae	0.00193611	0.193611
Root;k__Bacteria;p__Chloroflexi;Other;Other;Other	0.00737565	0.737565
Root;k__Bacteria;p__Chloroflexi;c__Anaerolineae;Other;Other	0.0063154	0.63154
Root;k__Bacteria;p__Chloroflexi;c__Anaerolineae;o__;f__	0.00484027	0.484027
Root;k__Bacteria;p__Chloroflexi;c__Anaerolineae;o__A31;f__	0.000230489	0.0230489
Root;k__Bacteria;p__Chloroflexi;c__Anaerolineae;o__Anaerolineales;f__Anaerolinaceae	0.000322685	0.0322685
Root;k__Bacteria;p__Chloroflexi;c__Anaerolineae;o__Caldilineales;f__Caldilineaceae	0.000138293	0.0138293
Root;k__Bacteria;p__Chloroflexi;c__Anaerolineae;o__GCA004;f__	0.00244318	0.244318
Root;k__Bacteria;p__Chloroflexi;c__Anaerolineae;o__MSB-1E9;f__	0.000276587	0.0276587
Root;k__Bacteria;p__Chloroflexi;c__Anaerolineae;o__O4D2Z37;f__	0.00880468	0.880468
Root;k__Bacteria;p__Chloroflexi;c__Anaerolineae;o__OPB11;f__	0.0336975	3.36975
Root;k__Bacteria;p__Chloroflexi;c__Anaerolineae;o__S0208;f__	0.000322685	0.0322685
Root;k__Bacteria;p__Chloroflexi;c__Anaerolineae;o__SB-34;f__	0.00248928	0.248928
Root;k__Bacteria;p__Chloroflexi;c__Anaerolineae;o__SHA-20;f__	0.0138754	1.38754
Root;k__Bacteria;p__Chloroflexi;c__Dehalococcoidetes;Other;Other	0.0206057	2.06057
Root;k__Bacteria;p__Chloroflexi;c__Dehalococcoidetes;o__;f__	0.0183008	1.83008
Root;k__Bacteria;p__Chloroflexi;c__Dehalococcoidetes;o__Dehalococcoidales;f__Dehalococcoidaceae	0.0773982	7.73982
Root;k__Bacteria;p__Chloroflexi;c__Dehalococcoidetes;o__FS117-23B-02;f__	0.00115244	0.115245
Root;k__Bacteria;p__Chloroflexi;c__Dehalococcoidetes;o__GIF9;f__	0.190707	19.0707
Root;k__Bacteria;p__Chloroflexi;c__Ellin6529;o__;f__	0.00115244	0.115245
Root;k__Bacteria;p__Chloroflexi;c__S085;o__;f__	0.00507076	0.507076
Root;k__Bacteria;p__Chloroflexi;c__TK17;o__S085;f__	0.000276587	0.0276587
Root;k__Bacteria;p__Chloroflexi;c__Thermomicrobia;Other;Other	4.61e-05	0.00460978
Root;k__Bacteria;p__Chloroflexi;c__Thermomicrobia;o__JG30-KF-CM45;f__	9.22e-05	0.00921956
Root;k__Bacteria;p__Cyanobacteria;Other;Other;Other	0.000230489	0.0230489
Root;k__Bacteria;p__Cyanobacteria;c__Chloroplast;o__Chlorophyta;Other	4.61e-05	0.00460978
Root;k__Bacteria;p__Cyanobacteria;c__Chloroplast;o__Chlorophyta;f__Trebouxiophyceae	4.61e-05	0.00460978
Root;k__Bacteria;p__Cyanobacteria;c__Chloroplast;o__Haptophyceae;f__	0.000184391	0.0184391
Root;k__Bacteria;p__Cyanobacteria;c__Chloroplast;o__Stramenopiles;f__	0.000276587	0.0276587
Root;k__Bacteria;p__Cyanobacteria;c__Chloroplast;o__Streptophyta;f__	4.61e-05	0.00460978
Root;k__Bacteria;p__Cyanobacteria;c__Oscillatoriophycideae;o__Chroococcales;f__Cyanobacteriaceae	0.000368783	0.0368783
Root;k__Bacteria;p__Cyanobacteria;c__Synechococcophycideae;o__Synechococcales;f__Chamaesiphonaceae	0.000875859	0.0875859
Root;k__Bacteria;p__Cyanobacteria;c__Synechococcophycideae;o__Synechococcales;f__Synechococcaceae	0.000737565	0.0737565
Root;k__Bacteria;p__Elusimicrobia;c__4-29;o__;f__	0.0218504	2.18504
Root;k__Bacteria;p__Elusimicrobia;c__OP2;o__;f__	9.22e-05	0.00921956
Root;k__Bacteria;p__Firmicutes;c__Bacilli;Other;Other	0.000230489	0.0230489
Root;k__Bacteria;p__Firmicutes;c__Bacilli;o__Bacillales;Other	0.000599272	0.0599272
Root;k__Bacteria;p__Firmicutes;c__Bacilli;o__Bacillales;f__Bacillaceae	0.00133684	0.133684
Root;k__Bacteria;p__Firmicutes;c__Bacilli;o__Bacillales;f__Paenibacillaceae	0.000276587	0.0276587
Root;k__Bacteria;p__Firmicutes;c__Bacilli;o__Bacillales;f__Planococcaceae	0.000507076	0.0507076
Root;k__Bacteria;p__Firmicutes;c__Bacilli;o__Haloplasmatales;f__Haloplasmataceae	4.61e-05	0.00460978
Root;k__Bacteria;p__Firmicutes;c__Bacilli;o__Lactobacillales;Other	9.22e-05	0.00921956
Root;k__Bacteria;p__Firmicutes;c__Bacilli;o__Lactobacillales;f__Aerococcaceae	4.61e-05	0.00460978
Root;k__Bacteria;p__Firmicutes;c__Clostridia;Other;Other	9.22e-05	0.00921956
Root;k__Bacteria;p__Firmicutes;c__Clostridia;o__Clostridiales;Other	0.000230489	0.0230489
Root;k__Bacteria;p__Firmicutes;c__Clostridia;o__Clostridiales;f__Clostridiaceae	0.00101415	0.101415
Root;k__Bacteria;p__Firmicutes;c__Clostridia;o__Clostridiales;f__Peptococcaceae	0.000691467	0.0691467
Root;k__Bacteria;p__Firmicutes;c__Clostridia;o__Clostridiales;f__Peptostreptococcaceae	0.000322685	0.0322685
Root;k__Bacteria;p__Firmicutes;c__Clostridia;o__Clostridiales;f__Ruminococcaceae	0.000138293	0.0138293
Root;k__Bacteria;p__Firmicutes;c__Clostridia;o__Clostridiales;f__Syntrophomonadaceae	4.61e-05	0.00460978
Root;k__Bacteria;p__Firmicutes;c__Clostridia;o__Clostridiales;f__Veillonellaceae	9.22e-05	0.00921956
Root;k__Bacteria;p__Firmicutes;c__Clostridia;o__Halanaerobiales;f__Halobacteroidaceae	4.61e-05	0.00460978
Root;k__Bacteria;p__Firmicutes;c__Clostridia;o__OPB54;f__	0.000184391	0.0184391
Root;k__Bacteria;p__Firmicutes;c__Erysipelotrichi;o__Erysipelotrichales;f__Erysipelotrichaceae	4.61e-05	0.00460978
Root;k__Bacteria;p__Firmicutes;c__Negativicutes;o__Selemonadales;f__BSV43	0.000138293	0.0138293
Root;k__Bacteria;p__GN02;Other;Other;Other	4.61e-05	0.00460978
Root;k__Bacteria;p__GN04;Other;Other;Other	4.61e-05	0.00460978
Root;k__Bacteria;p__GN04;c__GN15;o__;f__	0.000276587	0.0276587
Root;k__Bacteria;p__GN04;c__MSB-5A5;o__;f__	0.000322685	0.0322685
Root;k__Bacteria;p__Gemmatimonadetes;c__Gemm-4;o__;f__	0.00119854	0.119854
Root;k__Bacteria;p__Gemmatimonadetes;c__JL-ETNP-Z39;o__;f__	0.000553174	0.0553174
Root;k__Bacteria;p__LCP-89;c__;o__;f__	0.0145669	1.45669
Root;k__Bacteria;p__MVS-104;c__;o__;f__	0.00041488	0.041488
Root;k__Bacteria;p__NKB19;Other;Other;Other	4.61e-05	0.00460978
Root;k__Bacteria;p__Nitrospirae;c__Nitrospira;o__Nitrospirales;f__Thermodesulfovibrionaceae	0.000230489	0.0230489
Root;k__Bacteria;p__OD1;c__;o__;f__	0.00235099	0.235099
Root;k__Bacteria;p__OP1;c__MSBL6;o__;f__	0.0159037	1.59037
Root;k__Bacteria;p__OP11;Other;Other;Other	9.22e-05	0.00921956
Root;k__Bacteria;p__OP11;c__OP11-3;o__;f__	0.000507076	0.0507076
Root;k__Bacteria;p__OP11;c__WCHB1-64;o__;f__	0.000322685	0.0322685
Root;k__Bacteria;p__OP3;c__;o__;f__	0.000138293	0.0138293
Root;k__Bacteria;p__OP3;c__BD4-9;o__;f__	4.61e-05	0.00460978
Root;k__Bacteria;p__OP3;c__PBS-25;o__;f__	0.000368783	0.0368783
Root;k__Bacteria;p__OP8;Other;Other;Other	4.61e-05	0.00460978
Root;k__Bacteria;p__OP8;c__OP8_1;Other;Other	0.000230489	0.0230489
Root;k__Bacteria;p__OP8;c__OP8_1;o__;f__	0.0304246	3.04246
Root;k__Bacteria;p__OP8;c__OP8_1;o__HMMVPog-54;f__	0.0041488	0.41488
Root;k__Bacteria;p__OP8;c__OP8_2;o__;f__	0.000138293	0.0138293
Root;k__Bacteria;p__OP8;c__SAW1_B6;o__;f__	0.000184391	0.0184391
Root;k__Bacteria;p__OP9;c__JS1;Other;Other	0.00184391	0.184391
Root;k__Bacteria;p__OP9;c__JS1;o__SB-45;f__	0.219933	21.9933
Root;k__Bacteria;p__Planctomycetes;Other;Other;Other	0.000322685	0.0322685
Root;k__Bacteria;p__Planctomycetes;c__;o__;f__	0.000599272	0.0599272
Root;k__Bacteria;p__Planctomycetes;c__OM190;o__agg27;f__	9.22e-05	0.00921956
Root;k__Bacteria;p__Planctomycetes;c__Phycisphaerae;o__;f__	0.0144747	1.44747
Root;k__Bacteria;p__Planctomycetes;c__Planctomycetia;Other;Other	0.000138293	0.0138293
Root;k__Bacteria;p__Poribacteria;c__;o__;f__	0.00110635	0.110635
Root;k__Bacteria;p__Proteobacteria;Other;Other;Other	0.00041488	0.041488
Root;k__Bacteria;p__Proteobacteria;c__Alphaproteobacteria;Other;Other	0.00516296	0.516296
Root;k__Bacteria;p__Proteobacteria;c__Alphaproteobacteria;o__;f__	4.61e-05	0.00460978
Root;k__Bacteria;p__Proteobacteria;c__Alphaproteobacteria;o__Caulobacterales;f__Caulobacteraceae	0.00175172	0.175172
Root;k__Bacteria;p__Proteobacteria;c__Alphaproteobacteria;o__Rhizobiales;Other	0.0211128	2.11128
Root;k__Bacteria;p__Proteobacteria;c__Alphaproteobacteria;o__Rhizobiales;f__	0.00170562	0.170562
Root;k__Bacteria;p__Proteobacteria;c__Alphaproteobacteria;o__Rhizobiales;f__Bradyrhizobiaceae	0.00041488	0.041488
Root;k__Bacteria;p__Proteobacteria;c__Alphaproteobacteria;o__Rhizobiales;f__Hyphomicrobiaceae	0.00553174	0.553174
Root;k__Bacteria;p__Proteobacteria;c__Alphaproteobacteria;o__Rhizobiales;f__Methylobacteriaceae	4.61e-05	0.00460978
Root;k__Bacteria;p__Proteobacteria;c__Alphaproteobacteria;o__Rhizobiales;f__Methylocystaceae	0.000230489	0.0230489
Root;k__Bacteria;p__Proteobacteria;c__Alphaproteobacteria;o__Rhizobiales;f__Phyllobacteriaceae	0.000138293	0.0138293
Root;k__Bacteria;p__Proteobacteria;c__Alphaproteobacteria;o__Rhizobiales;f__Rhodobiaceae	0.00165952	0.165952
Root;k__Bacteria;p__Proteobacteria;c__Alphaproteobacteria;o__Rhodobacterales;f__Rhodobacteraceae	0.0022127	0.22127
Root;k__Bacteria;p__Proteobacteria;c__Alphaproteobacteria;o__Rhodospirillales;f__Acetobacteraceae	4.61e-05	0.00460978
Root;k__Bacteria;p__Proteobacteria;c__Alphaproteobacteria;o__Rickettsiales;f__Pelagibacteraceae	0.000184391	0.0184391
Root;k__Bacteria;p__Proteobacteria;c__Alphaproteobacteria;o__Rickettsiales;f__mitochondria	4.61e-05	0.00460978
Root;k__Bacteria;p__Proteobacteria;c__Alphaproteobacteria;o__Sphingomonadales;Other	9.22e-05	0.00921956
Root;k__Bacteria;p__Proteobacteria;c__Alphaproteobacteria;o__Sphingomonadales;f__Sphingomonadaceae	0.000184391	0.0184391
Root;k__Bacteria;p__Proteobacteria;c__Betaproteobacteria;Other;Other	0.000368783	0.0368783
Root;k__Bacteria;p__Proteobacteria;c__Betaproteobacteria;o__Burkholderiales;f__Comamonadaceae	0.000138293	0.0138293
Root;k__Bacteria;p__Proteobacteria;c__Betaproteobacteria;o__Burkholderiales;f__Oxalobacteraceae	0.00511686	0.511686
Root;k__Bacteria;p__Proteobacteria;c__Betaproteobacteria;o__MND1;f__	9.22e-05	0.00921956
Root;k__Bacteria;p__Proteobacteria;c__Betaproteobacteria;o__Nitrosomonadales;f__Nitrosomonadaceae	9.22e-05	0.00921956
Root;k__Bacteria;p__Proteobacteria;c__Betaproteobacteria;o__Rhodocyclales;f__Rhodocyclaceae	0.000138293	0.0138293
Root;k__Bacteria;p__Proteobacteria;c__Deltaproteobacteria;Other;Other	0.0022127	0.22127
Root;k__Bacteria;p__Proteobacteria;c__Deltaproteobacteria;o__;f__	0.000184391	0.0184391
Root;k__Bacteria;p__Proteobacteria;c__Deltaproteobacteria;o__BPC076;f__	0.00244318	0.244318
Root;k__Bacteria;p__Proteobacteria;c__Deltaproteobacteria;o__Desulfobacterales;Other	0.000322685	0.0322685
Root;k__Bacteria;p__Proteobacteria;c__Deltaproteobacteria;o__Desulfobacterales;f__Desulfobulbaceae	0.000553174	0.0553174
Root;k__Bacteria;p__Proteobacteria;c__Deltaproteobacteria;o__Desulfobacterales;f__Nitrospinaceae	0.000460978	0.0460978
Root;k__Bacteria;p__Proteobacteria;c__Deltaproteobacteria;o__GW-28;f__	4.61e-05	0.00460978
Root;k__Bacteria;p__Proteobacteria;c__Deltaproteobacteria;o__IndB3-24;f__	0.000645369	0.0645369
Root;k__Bacteria;p__Proteobacteria;c__Deltaproteobacteria;o__MIZ46;f__	4.61e-05	0.00460978
Root;k__Bacteria;p__Proteobacteria;c__Deltaproteobacteria;o__Myxococcales;f__	0.000138293	0.0138293
Root;k__Bacteria;p__Proteobacteria;c__Deltaproteobacteria;o__NB1-j;Other	0.000875859	0.0875859
Root;k__Bacteria;p__Proteobacteria;c__Deltaproteobacteria;o__NB1-j;f__	0.000368783	0.0368783
Root;k__Bacteria;p__Proteobacteria;c__Deltaproteobacteria;o__NKB15;f__	4.61e-05	0.00460978
Root;k__Bacteria;p__Proteobacteria;c__Deltaproteobacteria;o__Spirobacillales;f__	4.61e-05	0.00460978
Root;k__Bacteria;p__Proteobacteria;c__Deltaproteobacteria;o__Syntrophobacterales;Other	9.22e-05	0.00921956
Root;k__Bacteria;p__Proteobacteria;c__Deltaproteobacteria;o__Syntrophobacterales;f__Desulfobacteraceae	0.0153506	1.53506
Root;k__Bacteria;p__Proteobacteria;c__Deltaproteobacteria;o__Syntrophobacterales;f__Syntrophaceae	0.00041488	0.041488
Root;k__Bacteria;p__Proteobacteria;c__Gammaproteobacteria;Other;Other	0.00258148	0.258148
Root;k__Bacteria;p__Proteobacteria;c__Gammaproteobacteria;o__Alteromonadales;f__Psychromonadaceae	0.000322685	0.0322685
Root;k__Bacteria;p__Proteobacteria;c__Gammaproteobacteria;o__Chromatiales;f__	0.00193611	0.193611
Root;k__Bacteria;p__Proteobacteria;c__Gammaproteobacteria;o__HOC36;f__	0.000184391	0.0184391
Root;k__Bacteria;p__Proteobacteria;c__Gammaproteobacteria;o__HTCC2188;f__HTCC2089	4.61e-05	0.00460978
Root;k__Bacteria;p__Proteobacteria;c__Gammaproteobacteria;o__Legionellales;Other	0.00152123	0.152123
Root;k__Bacteria;p__Proteobacteria;c__Gammaproteobacteria;o__Methylococcales;f__	0.000184391	0.0184391
Root;k__Bacteria;p__Proteobacteria;c__Gammaproteobacteria;o__Methylococcales;f__Methylococcaceae	4.61e-05	0.00460978
Root;k__Bacteria;p__Proteobacteria;c__Gammaproteobacteria;o__Pseudomonadales;f__Moraxellaceae	0.0064076	0.64076
Root;k__Bacteria;p__Proteobacteria;c__Gammaproteobacteria;o__Xanthomonadales;f__	0.000921956	0.0921956
Root;k__Bacteria;p__SAR406;c__AB16;o__ZA3648c;f__5bav_B4	0.000230489	0.0230489
Root;k__Bacteria;p__SC4;c__;o__;f__	0.00041488	0.041488
Root;k__Bacteria;p__Spirochaetes;Other;Other;Other	0.000507076	0.0507076
Root;k__Bacteria;p__Spirochaetes;c__GN05;o__LG048;f__	4.61e-05	0.00460978
Root;k__Bacteria;p__Spirochaetes;c__Spirochaetes;Other;Other	0.00645369	0.645369
Root;k__Bacteria;p__Spirochaetes;c__Spirochaetes;o__;f__	0.000276587	0.0276587
Root;k__Bacteria;p__Spirochaetes;c__Spirochaetes;o__M2PT2-76;f__	4.61e-05	0.00460978
Root;k__Bacteria;p__Spirochaetes;c__Spirochaetes;o__Spirochaetales;f__Spirochaetaceae	0.00331904	0.331904
Root;k__Bacteria;p__Spirochaetes;c__[Brachyspirae];o__[Brachyspirales];f__A0-023	0.017886	1.7886
Root;k__Bacteria;p__TM6;Other;Other;Other	0.00147513	0.147513
Root;k__Bacteria;p__TM6;c__SBRH58;o__;f__	0.000322685	0.0322685
Root;k__Bacteria;p__TM6;c__SJA-4;o__;f__	0.00230489	0.230489
Root;k__Bacteria;p__TM7;Other;Other;Other	9.22e-05	0.00921956
Root;k__Bacteria;p__TM7;c__SC3;o__;f__	4.61e-05	0.00460978
Root;k__Bacteria;p__TM7;c__TM7-1;o__;f__	0.000322685	0.0322685
Root;k__Bacteria;p__Tenericutes;c__Mollicutes;o__;f__	9.22e-05	0.00921956
Root;k__Bacteria;p__VHS-B3-43;c__;o__;f__	0.00193611	0.193611
Root;k__Bacteria;p__Verrucomicrobia;c__Verrucomicrobiae;o__Verrucomicrobiales;f__Verrucomicrobiaceae	0.000230489	0.0230489
Root;k__Bacteria;p__WS1;c__;o__;f__	0.000737565	0.0737565
Root;k__Bacteria;p__WS2;c__Kazan-3B-09;o__;f__	0.000184391	0.0184391
Root;k__Bacteria;p__WS3;c__PRR-12;Other;Other	0.00484027	0.484027
Root;k__Bacteria;p__WS3;c__PRR-12;o__;f__	0.000230489	0.0230489
Root;k__Bacteria;p__WS3;c__PRR-12;o__PBS-III-9;f__	0.0022127	0.22127
Root;k__Bacteria;p__WS3;c__PRR-12;o__SSS58A;f__	0.0251694	2.51694
Root;k__Bacteria;p__WS3;c__PRR-12;o__Sediment-1;f__MSB-4E2	0.00041488	0.041488
Root;k__Bacteria;p__ZB3;c__BS119;o__;f__	0.000322685	0.0322685
Root;k__Bacteria;p__[Caldithrix];c__KSB1;o__;f__	0.000138293	0.0138293
Root;k__Bacteria;p__[Caldithrix];c__KSB1;o__MSB-5B5;f__	0.000507076	0.0507076
