# Supplementary material for: Microbial Communities and Organic Matter Composition in Surface and Subsurface Sediments of the Helgoland Mud Area, North Sea
Source: Front Microbiol. 2015 Nov 25;6:1290. doi: 10.3389/fmicb.2015.01290 (PMC4658423; doi:10.3389/fmicb.2015.01290)
Supplement: Supplementary file 2 [file DataSheet2.XLSX]

## Sheet: 1_surface_arch_0-5cm
Taxon	0-5cm	percentages
Root;Other;Other;Other;Other;Other	0.00440432	0.440432
Root;k__Archaea;Other;Other;Other;Other	0.0173971	1.73971
Root;k__Archaea;p__Crenarchaeota;c__MBGB;o__;f__	0.00506497	0.506497
Root;k__Archaea;p__Crenarchaeota;c__MCG;Other;Other	0.000440432	0.0440432
Root;k__Archaea;p__Crenarchaeota;c__MCG;o__;f__	0.00176173	0.176173
Root;k__Archaea;p__Crenarchaeota;c__MCG;o__B10;f__	0.00176173	0.176173
Root;k__Archaea;p__Crenarchaeota;c__MCG;o__pGrfC26;f__	0.00242238	0.242238
Root;k__Archaea;p__Crenarchaeota;c__MHVG;o__;f__	0.00726713	0.726713
Root;k__Archaea;p__Crenarchaeota;c__Thaumarchaeota;o__Cenarchaeales;f__Cenarchaeaceae	0.470381	47.0381
Root;k__Archaea;p__Crenarchaeota;c__Thaumarchaeota;o__Nitrososphaerales;f__Nitrososphaeraceae	0.000880864	0.0880864
Root;k__Archaea;p__Euryarchaeota;Other;Other;Other	0.038758	3.8758
Root;k__Archaea;p__Euryarchaeota;c__;o__;f__	0.000440432	0.0440432
Root;k__Archaea;p__Euryarchaeota;c__ANME-1;o__;f__	0.000220216	0.0220216
Root;k__Archaea;p__Euryarchaeota;c__DSEG;Other;Other	0.000220216	0.0220216
Root;k__Archaea;p__Euryarchaeota;c__DSEG;o__ArcA07;f__	0.000440432	0.0440432
Root;k__Archaea;p__Euryarchaeota;c__Methanomicrobia;o__Methanomicrobiales;Other	0.000220216	0.0220216
Root;k__Archaea;p__Euryarchaeota;c__Methanomicrobia;o__Methanomicrobiales;f__Methanomicrobiaceae	0.00154151	0.154151
Root;k__Archaea;p__Euryarchaeota;c__Methanomicrobia;o__Methanosarcinales;f__Methanosaetaceae	0.000880864	0.0880864
Root;k__Archaea;p__Euryarchaeota;c__Methanomicrobia;o__Methanosarcinales;f__Methanosarcinaceae	0.0013213	0.13213
Root;k__Archaea;p__Euryarchaeota;c__Thermoplasmata;o__E2;Other	0.0118917	1.18917
Root;k__Archaea;p__Euryarchaeota;c__Thermoplasmata;o__E2;f__	0.0140938	1.40938
Root;k__Archaea;p__Euryarchaeota;c__Thermoplasmata;o__E2;f__20c-4	0.000440432	0.0440432
Root;k__Archaea;p__Euryarchaeota;c__Thermoplasmata;o__E2;f__CCA47	0.00660648	0.660648
Root;k__Archaea;p__Euryarchaeota;c__Thermoplasmata;o__E2;f__DHVEG-1	0.00484475	0.484475
Root;k__Archaea;p__Euryarchaeota;c__Thermoplasmata;o__E2;f__WCHD3-02	0.0055054	0.55054
Root;k__Archaea;p__Euryarchaeota;c__[Micrarchaea];o__[Micrarchaeles];f__	0.000220216	0.0220216
Root;k__Archaea;p__Euryarchaeota;c__[Micrarchaea];o__pMC2A384;f__	0.00220216	0.220216
Root;k__Archaea;p__Euryarchaeota;c__[Parvarchaea];o__WCHD3-30;f__	0.0213609	2.13609
Root;k__Archaea;p__Euryarchaeota;c__[Parvarchaea];o__YLA114;f__	0.37701	37.701

## Sheet: 2_surface_arch_5-10cm
Taxon	5-10cm	percentages
Root;Other;Other;Other;Other;Other	0.00283236	0.283236
Root;k__Archaea;Other;Other;Other;Other	0.015932	1.5932
Root;k__Archaea;p__Crenarchaeota;Other;Other;Other	0.00389449	0.389449
Root;k__Archaea;p__Crenarchaeota;c__AAG;o__;f__	0.00265534	0.265534
Root;k__Archaea;p__Crenarchaeota;c__MBGB;o__;f__	0.0187644	1.87644
Root;k__Archaea;p__Crenarchaeota;c__MCG;Other;Other	0.0031864	0.31864
Root;k__Archaea;p__Crenarchaeota;c__MCG;o__;f__	0.00460258	0.460258
Root;k__Archaea;p__Crenarchaeota;c__MCG;o__B10;f__	0.0192954	1.92954
Root;k__Archaea;p__Crenarchaeota;c__MCG;o__pGrfC26;f__	0.0132767	1.32767
Root;k__Archaea;p__Crenarchaeota;c__MHVG;o__;f__	0.0488582	4.88582
Root;k__Archaea;p__Crenarchaeota;c__Thaumarchaeota;o__Cenarchaeales;Other	0.000177022	0.0177022
Root;k__Archaea;p__Crenarchaeota;c__Thaumarchaeota;o__Cenarchaeales;f__Cenarchaeaceae	0.311559	31.1559
Root;k__Archaea;p__Crenarchaeota;c__Thaumarchaeota;o__Nitrososphaerales;f__Nitrososphaeraceae	0.000177022	0.0177022
Root;k__Archaea;p__Euryarchaeota;Other;Other;Other	0.055408	5.5408
Root;k__Archaea;p__Euryarchaeota;c__ANME-1;o__;f__	0.000354045	0.0354045
Root;k__Archaea;p__Euryarchaeota;c__DSEG;Other;Other	0.00106213	0.106213
Root;k__Archaea;p__Euryarchaeota;c__DSEG;o__104A5;f__	0.00283236	0.283236
Root;k__Archaea;p__Euryarchaeota;c__DSEG;o__ArcA07;f__	0.00566471	0.566471
Root;k__Archaea;p__Euryarchaeota;c__Methanobacteria;o__Methanobacteriales;Other	0.000177022	0.0177022
Root;k__Archaea;p__Euryarchaeota;c__Methanobacteria;o__Methanobacteriales;f__	0.00212427	0.212427
Root;k__Archaea;p__Euryarchaeota;c__Methanobacteria;o__Methanobacteriales;f__pMC1	0.000531067	0.0531067
Root;k__Archaea;p__Euryarchaeota;c__Methanomicrobia;Other;Other	0.000177022	0.0177022
Root;k__Archaea;p__Euryarchaeota;c__Methanomicrobia;o__Methanomicrobiales;Other	0.000177022	0.0177022
Root;k__Archaea;p__Euryarchaeota;c__Methanomicrobia;o__Methanomicrobiales;f__Methanomicrobiaceae	0.000885112	0.0885112
Root;k__Archaea;p__Euryarchaeota;c__Methanomicrobia;o__Methanomicrobiales;f__Methanoregulaceae	0.000177022	0.0177022
Root;k__Archaea;p__Euryarchaeota;c__Methanomicrobia;o__Methanosarcinales;f__ANME-2c	0.000708089	0.0708089
Root;k__Archaea;p__Euryarchaeota;c__Methanomicrobia;o__Methanosarcinales;f__Methanosaetaceae	0.00106213	0.106213
Root;k__Archaea;p__Euryarchaeota;c__Methanomicrobia;o__Methanosarcinales;f__Methanosarcinaceae	0.00212427	0.212427
Root;k__Archaea;p__Euryarchaeota;c__Methanomicrobia;o__YC-E6;f__	0.000177022	0.0177022
Root;k__Archaea;p__Euryarchaeota;c__Thermoplasmata;Other;Other	0.000354045	0.0354045
Root;k__Archaea;p__Euryarchaeota;c__Thermoplasmata;o__E2;Other	0.0104443	1.04443
Root;k__Archaea;p__Euryarchaeota;c__Thermoplasmata;o__E2;f__	0.0177022	1.77022
Root;k__Archaea;p__Euryarchaeota;c__Thermoplasmata;o__E2;f__20c-4	0.00106213	0.106213
Root;k__Archaea;p__Euryarchaeota;c__Thermoplasmata;o__E2;f__CCA47	0.0189414	1.89414
Root;k__Archaea;p__Euryarchaeota;c__Thermoplasmata;o__E2;f__DHVEG-1	0.0407151	4.07151
Root;k__Archaea;p__Euryarchaeota;c__Thermoplasmata;o__E2;f__TMEG	0.000708089	0.0708089
Root;k__Archaea;p__Euryarchaeota;c__Thermoplasmata;o__E2;f__WCHD3-02	0.0130997	1.30997
Root;k__Archaea;p__Euryarchaeota;c__[Micrarchaea];o__[Micrarchaeles];f__	0.0143388	1.43388
Root;k__Archaea;p__Euryarchaeota;c__[Micrarchaea];o__pMC2A384;f__	0.00230129	0.230129
Root;k__Archaea;p__Euryarchaeota;c__[Parvarchaea];Other;Other	0.00548769	0.548769
Root;k__Archaea;p__Euryarchaeota;c__[Parvarchaea];o__WCHD3-30;f__	0.0265534	2.65534
Root;k__Archaea;p__Euryarchaeota;c__[Parvarchaea];o__YLA114;f__	0.329439	32.9439

## Sheet: 3_SMTZ_arch_30-55 cm
Taxon	SMTZ_30-55cm	percentages
Root;Other;Other;Other;Other;Other	0.00778816	0.778816
Root;k__Archaea;Other;Other;Other;Other	0.00249221	0.249221
Root;k__Archaea;p__Crenarchaeota;Other;Other;Other	0.00872274	0.872274
Root;k__Archaea;p__Crenarchaeota;c__;o__;f__	0.000934579	0.0934579
Root;k__Archaea;p__Crenarchaeota;c__AAG;o__;f__	0.00155763	0.155763
Root;k__Archaea;p__Crenarchaeota;c__MBGB;o__;f__	0.046729	4.6729
Root;k__Archaea;p__Crenarchaeota;c__MCG;Other;Other	0.00311527	0.311527
Root;k__Archaea;p__Crenarchaeota;c__MCG;o__;f__	0.0760125	7.60125
Root;k__Archaea;p__Crenarchaeota;c__MCG;o__B10;f__	0.124611	12.4611
Root;k__Archaea;p__Crenarchaeota;c__MCG;o__pGrfC26;f__	0.100312	10.0312
Root;k__Archaea;p__Crenarchaeota;c__MHVG;o__;f__	0.0155763	1.55763
Root;k__Archaea;p__Crenarchaeota;c__Thaumarchaeota;o__Cenarchaeales;f__Cenarchaeaceae	0.000623053	0.0623053
Root;k__Archaea;p__Crenarchaeota;c__Thaumarchaeota;o__Nitrososphaerales;f__Nitrososphaeraceae	0.00623053	0.623053
Root;k__Archaea;p__Euryarchaeota;Other;Other;Other	0.0130841	1.30841
Root;k__Archaea;p__Euryarchaeota;c__ANME-1;o__;f__	0.126791	12.6791
Root;k__Archaea;p__Euryarchaeota;c__DSEG;Other;Other	0.000311527	0.0311527
Root;k__Archaea;p__Euryarchaeota;c__DSEG;o__104A5;f__	0.00311527	0.311527
Root;k__Archaea;p__Euryarchaeota;c__DSEG;o__ArcA07;f__	0.0130841	1.30841
Root;k__Archaea;p__Euryarchaeota;c__DSEG;o__DHVE3;f__	0.00155763	0.155763
Root;k__Archaea;p__Euryarchaeota;c__Methanobacteria;o__Methanobacteriales;f__	0.000311527	0.0311527
Root;k__Archaea;p__Euryarchaeota;c__Methanobacteria;o__Methanobacteriales;f__MSBL1	0.00155763	0.155763
Root;k__Archaea;p__Euryarchaeota;c__Methanomicrobia;o__F99a103;f__	0.000623053	0.0623053
Root;k__Archaea;p__Euryarchaeota;c__Methanomicrobia;o__Methanomicrobiales;f__Methanomicrobiaceae	0.00311527	0.311527
Root;k__Archaea;p__Euryarchaeota;c__Methanomicrobia;o__Methanosarcinales;f__ANME-2c	0.181308	18.1308
Root;k__Archaea;p__Euryarchaeota;c__Methanomicrobia;o__Methanosarcinales;f__Methanosaetaceae	0.0143302	1.43302
Root;k__Archaea;p__Euryarchaeota;c__Methanomicrobia;o__Methanosarcinales;f__Methanosarcinaceae	0.0127726	1.27726
Root;k__Archaea;p__Euryarchaeota;c__Thermoplasmata;o__E2;f__20c-4	0.029595	2.9595
Root;k__Archaea;p__Euryarchaeota;c__Thermoplasmata;o__E2;f__DHVEG-1	0.131776	13.1776
Root;k__Archaea;p__Euryarchaeota;c__Thermoplasmata;o__E2;f__TMEG	0.000623053	0.0623053
Root;k__Archaea;p__Euryarchaeota;c__Thermoplasmata;o__E2;f__WCHD3-02	0.0208723	2.08723
Root;k__Archaea;p__Euryarchaeota;c__[Micrarchaea];o__[Micrarchaeles];f__	0.00685358	0.685358
Root;k__Archaea;p__Euryarchaeota;c__[Parvarchaea];o__WCHD3-30;f__	0.00186916	0.186916
Root;k__Archaea;p__Euryarchaeota;c__[Parvarchaea];o__YLA114;f__	0.0417446	4.17446

## Sheet: 4_deep_arch_180-205cm
Taxon	180-205cm	percentages
Root;Other;Other;Other;Other;Other	0.00504414	0.504414
Root;k__Archaea;Other;Other;Other;Other	0.0145019	1.45019
Root;k__Archaea;p__Crenarchaeota;Other;Other;Other	0.0302648	3.02648
Root;k__Archaea;p__Crenarchaeota;c__AAG;o__;f__	0.00504414	0.504414
Root;k__Archaea;p__Crenarchaeota;c__MBGA;o__;f__	0.000630517	0.0630517
Root;k__Archaea;p__Crenarchaeota;c__MBGB;o__;f__	0.149433	14.9433
Root;k__Archaea;p__Crenarchaeota;c__MCG;Other;Other	0.00252207	0.252207
Root;k__Archaea;p__Crenarchaeota;c__MCG;o__;f__	0.0624212	6.24212
Root;k__Archaea;p__Crenarchaeota;c__MCG;o__B10;f__	0.185372	18.5372
Root;k__Archaea;p__Crenarchaeota;c__MCG;o__pGrfC26;f__	0.0889029	8.89029
Root;k__Archaea;p__Crenarchaeota;c__MHVG;o__;f__	0.00693569	0.693569
Root;k__Archaea;p__Crenarchaeota;c__Thaumarchaeota;o__Cenarchaeales;f__Cenarchaeaceae	0.00441362	0.441362
Root;k__Archaea;p__Crenarchaeota;c__Thaumarchaeota;o__Nitrososphaerales;f__Nitrososphaeraceae	0.00945776	0.945776
Root;k__Archaea;p__Euryarchaeota;Other;Other;Other	0.0157629	1.57629
Root;k__Archaea;p__Euryarchaeota;c__ANME-1;o__;f__	0.0775536	7.75536
Root;k__Archaea;p__Euryarchaeota;c__DSEG;o__104A5;f__	0.00315259	0.315259
Root;k__Archaea;p__Euryarchaeota;c__DSEG;o__ArcA07;f__	0.0037831	0.37831
Root;k__Archaea;p__Euryarchaeota;c__Methanobacteria;o__Methanobacteriales;f__	0.000630517	0.0630517
Root;k__Archaea;p__Euryarchaeota;c__Methanomicrobia;Other;Other	0.00315259	0.315259
Root;k__Archaea;p__Euryarchaeota;c__Methanomicrobia;o__Methanocellales;f__Methanocellaceae	0.00126103	0.126103
Root;k__Archaea;p__Euryarchaeota;c__Methanomicrobia;o__Methanomicrobiales;f__Methanomicrobiaceae	0.0119798	1.19798
Root;k__Archaea;p__Euryarchaeota;c__Methanomicrobia;o__Methanosarcinales;Other	0.000630517	0.0630517
Root;k__Archaea;p__Euryarchaeota;c__Methanomicrobia;o__Methanosarcinales;f__ANME-2c	0.000630517	0.0630517
Root;k__Archaea;p__Euryarchaeota;c__Methanomicrobia;o__Methanosarcinales;f__Methanosaetaceae	0.054855	5.4855
Root;k__Archaea;p__Euryarchaeota;c__Methanomicrobia;o__Methanosarcinales;f__Methanosarcinaceae	0.0718789	7.18789
Root;k__Archaea;p__Euryarchaeota;c__Thermoplasmata;o__E2;f__20c-4	0.0100883	1.00883
Root;k__Archaea;p__Euryarchaeota;c__Thermoplasmata;o__E2;f__CCA47	0.00189155	0.189155
Root;k__Archaea;p__Euryarchaeota;c__Thermoplasmata;o__E2;f__DHVEG-1	0.0863808	8.63808
Root;k__Archaea;p__Euryarchaeota;c__Thermoplasmata;o__E2;f__WCHD3-02	0.0441362	4.41362
Root;k__Archaea;p__Euryarchaeota;c__[Micrarchaea];Other;Other	0.000630517	0.0630517
Root;k__Archaea;p__Euryarchaeota;c__[Micrarchaea];o__[Micrarchaeles];f__	0.00693569	0.693569
Root;k__Archaea;p__Euryarchaeota;c__[Parvarchaea];o__WCHD3-30;f__	0.0107188	1.07188
Root;k__Archaea;p__Euryarchaeota;c__[Parvarchaea];o__YLA114;f__	0.0290038	2.90038

## Sheet: 5_deep_arch_230-255 cm
Taxon	230-255cm	percentages
Root;Other;Other;Other;Other;Other	0.00378788	0.378788
Root;k__Archaea;Other;Other;Other;Other	0.004329	0.4329
Root;k__Archaea;p__Crenarchaeota;Other;Other;Other	0.00919913	0.919913
Root;k__Archaea;p__Crenarchaeota;c__AAG;o__;f__	0.00108225	0.108225
Root;k__Archaea;p__Crenarchaeota;c__MBGB;o__;f__	0.0616883	6.16883
Root;k__Archaea;p__Crenarchaeota;c__MCG;Other;Other	0.00595238	0.595238
Root;k__Archaea;p__Crenarchaeota;c__MCG;o__;f__	0.0676407	6.76407
Root;k__Archaea;p__Crenarchaeota;c__MCG;o__B10;f__	0.161797	16.1797
Root;k__Archaea;p__Crenarchaeota;c__MCG;o__pGrfC26;f__	0.116883	11.6883
Root;k__Archaea;p__Crenarchaeota;c__MHVG;o__;f__	0.0238095	2.38095
Root;k__Archaea;p__Crenarchaeota;c__Thaumarchaeota;o__Cenarchaeales;f__Cenarchaeaceae	0.0146104	1.46104
Root;k__Archaea;p__Crenarchaeota;c__Thaumarchaeota;o__Nitrososphaerales;f__Nitrososphaeraceae	0.004329	0.4329
Root;k__Archaea;p__Euryarchaeota;Other;Other;Other	0.0102814	1.02814
Root;k__Archaea;p__Euryarchaeota;c__ANME-1;o__;f__	0.0427489	4.27489
Root;k__Archaea;p__Euryarchaeota;c__DSEG;Other;Other	0.00162338	0.162338
Root;k__Archaea;p__Euryarchaeota;c__DSEG;o__104A5;f__	0.0021645	0.21645
Root;k__Archaea;p__Euryarchaeota;c__DSEG;o__ArcA07;f__	0.00324675	0.324675
Root;k__Archaea;p__Euryarchaeota;c__Methanobacteria;o__Methanobacteriales;f__	0.000541126	0.0541126
Root;k__Archaea;p__Euryarchaeota;c__Methanobacteria;o__Methanobacteriales;f__MSBL1	0.000541126	0.0541126
Root;k__Archaea;p__Euryarchaeota;c__Methanomicrobia;Other;Other	0.0021645	0.21645
Root;k__Archaea;p__Euryarchaeota;c__Methanomicrobia;o__F99a103;f__	0.000541126	0.0541126
Root;k__Archaea;p__Euryarchaeota;c__Methanomicrobia;o__Methanomicrobiales;Other	0.000541126	0.0541126
Root;k__Archaea;p__Euryarchaeota;c__Methanomicrobia;o__Methanomicrobiales;f__Methanomicrobiaceae	0.00865801	0.865801
Root;k__Archaea;p__Euryarchaeota;c__Methanomicrobia;o__Methanosarcinales;Other	0.000541126	0.0541126
Root;k__Archaea;p__Euryarchaeota;c__Methanomicrobia;o__Methanosarcinales;f__ANME-2c	0.158009	15.8009
Root;k__Archaea;p__Euryarchaeota;c__Methanomicrobia;o__Methanosarcinales;f__Methanosaetaceae	0.0735931	7.35931
Root;k__Archaea;p__Euryarchaeota;c__Methanomicrobia;o__Methanosarcinales;f__Methanosarcinaceae	0.00270563	0.270563
Root;k__Archaea;p__Euryarchaeota;c__Thermoplasmata;o__E2;Other	0.000541126	0.0541126
Root;k__Archaea;p__Euryarchaeota;c__Thermoplasmata;o__E2;f__20c-4	0.0146104	1.46104
Root;k__Archaea;p__Euryarchaeota;c__Thermoplasmata;o__E2;f__DHVEG-1	0.103355	10.3355
Root;k__Archaea;p__Euryarchaeota;c__Thermoplasmata;o__E2;f__WCHD3-02	0.034632	3.4632
Root;k__Archaea;p__Euryarchaeota;c__[Micrarchaea];o__[Micrarchaeles];f__	0.0151515	1.51515
Root;k__Archaea;p__Euryarchaeota;c__[Parvarchaea];o__WCHD3-30;f__	0.00541126	0.541126
Root;k__Archaea;p__Euryarchaeota;c__[Parvarchaea];o__YLA114;f__	0.04329	4.329

## Sheet: 6_deep_arch_305-330cm
Taxon	305-330cm	percentages
Root;Other;Other;Other;Other;Other	0.00258277	0.258277
Root;k__Archaea;Other;Other;Other;Other	0.00540033	0.540033
Root;k__Archaea;p__Crenarchaeota;Other;Other;Other	0.0106833	1.06833
Root;k__Archaea;p__Crenarchaeota;c__AAG;o__;f__	0.000293497	0.0293497
Root;k__Archaea;p__Crenarchaeota;c__MBGB;o__;f__	0.0748415	7.48415
Root;k__Archaea;p__Crenarchaeota;c__MCG;Other;Other	0.00909838	0.909838
Root;k__Archaea;p__Crenarchaeota;c__MCG;o__;f__	0.0730218	7.30218
Root;k__Archaea;p__Crenarchaeota;c__MCG;o__B10;f__	0.161834	16.1834
Root;k__Archaea;p__Crenarchaeota;c__MCG;o__pGrfC26;f__	0.0828833	8.28833
Root;k__Archaea;p__Crenarchaeota;c__Thaumarchaeota;o__Nitrososphaerales;f__Nitrososphaeraceae	0.00123268	0.123268
Root;k__Archaea;p__Euryarchaeota;Other;Other;Other	0.00181968	0.181968
Root;k__Archaea;p__Euryarchaeota;c__ANME-1;o__;f__	0.0574665	5.74665
Root;k__Archaea;p__Euryarchaeota;c__DSEG;Other;Other	0.000293497	0.0293497
Root;k__Archaea;p__Euryarchaeota;c__DSEG;o__104A5;f__	0.00363935	0.363935
Root;k__Archaea;p__Euryarchaeota;c__DSEG;o__ArcA07;f__	0.0109181	1.09181
Root;k__Archaea;p__Euryarchaeota;c__Methanobacteria;o__Methanobacteriales;f__MSBL1	0.000117392	0.0117392
Root;k__Archaea;p__Euryarchaeota;c__Methanobacteria;o__Methanobacteriales;f__WSA2	0.00170228	0.170228
Root;k__Archaea;p__Euryarchaeota;c__Methanomicrobia;o__F99a103;f__	0.00217187	0.217187
Root;k__Archaea;p__Euryarchaeota;c__Methanomicrobia;o__Methanomicrobiales;Other	0.000352195	0.0352195
Root;k__Archaea;p__Euryarchaeota;c__Methanomicrobia;o__Methanomicrobiales;f__Methanomicrobiaceae	0.0395633	3.95633
Root;k__Archaea;p__Euryarchaeota;c__Methanomicrobia;o__Methanomicrobiales;f__Methanoregulaceae	0.00510683	0.510683
Root;k__Archaea;p__Euryarchaeota;c__Methanomicrobia;o__Methanosarcinales;f__ANME-2a-2b	0.000176098	0.0176098
Root;k__Archaea;p__Euryarchaeota;c__Methanomicrobia;o__Methanosarcinales;f__Methanosaetaceae	0.134069	13.4069
Root;k__Archaea;p__Euryarchaeota;c__Methanomicrobia;o__Methanosarcinales;f__Methanosarcinaceae	0.162245	16.2245
Root;k__Archaea;p__Euryarchaeota;c__Thermoplasmata;Other;Other	5.86958e-05	0.00586958
Root;k__Archaea;p__Euryarchaeota;c__Thermoplasmata;o__E2;f__DHVEG-1	0.0913947	9.13947
Root;k__Archaea;p__Euryarchaeota;c__Thermoplasmata;o__E2;f__WCHD3-02	0.0460202	4.60202
Root;k__Archaea;p__Euryarchaeota;c__[Micrarchaea];Other;Other	0.00287626	0.287626
Root;k__Archaea;p__Euryarchaeota;c__[Micrarchaea];o__[Micrarchaeles];f__	0.00328716	0.328716
Root;k__Archaea;p__Euryarchaeota;c__[Parvarchaea];o__WCHD3-30;f__	0.00281756	0.281756
Root;k__Archaea;p__Euryarchaeota;c__[Parvarchaea];o__YLA114;f__	0.0120333	1.20333

## Sheet: 7_deep_arch_355-380 cm
Taxon	355-380cm	percentages
Root;Other;Other;Other;Other;Other	0.0119882	1.19882
Root;k__Archaea;Other;Other;Other;Other	0.0098264	0.98264
Root;k__Archaea;p__Crenarchaeota;Other;Other;Other	0.00956436	0.956436
Root;k__Archaea;p__Crenarchaeota;c__AAG;o__;f__	0.00674746	0.674746
Root;k__Archaea;p__Crenarchaeota;c__MBGA;o__;f__	0.00373403	0.373403
Root;k__Archaea;p__Crenarchaeota;c__MBGB;o__;f__	0.0801179	8.01179
Root;k__Archaea;p__Crenarchaeota;c__MCG;Other;Other	0.00858172	0.858172
Root;k__Archaea;p__Crenarchaeota;c__MCG;o__;f__	0.0918441	9.18441
Root;k__Archaea;p__Crenarchaeota;c__MCG;o__B10;f__	0.192139	19.2139
Root;k__Archaea;p__Crenarchaeota;c__MCG;o__pGrfC26;f__	0.107435	10.7435
Root;k__Archaea;p__Crenarchaeota;c__MHVG;o__;f__	0.00812316	0.812316
Root;k__Archaea;p__Crenarchaeota;c__Thaumarchaeota;o__Nitrososphaerales;f__Nitrososphaeraceae	0.00609237	0.609237
Root;k__Archaea;p__Euryarchaeota;Other;Other;Other	0.0091058	0.91058
Root;k__Archaea;p__Euryarchaeota;c__ANME-1;o__;f__	0.0756633	7.56633
Root;k__Archaea;p__Euryarchaeota;c__DSEG;o__104A5;f__	0.00393056	0.393056
Root;k__Archaea;p__Euryarchaeota;c__DSEG;o__ArcA07;f__	0.000786112	0.0786112
Root;k__Archaea;p__Euryarchaeota;c__Methanomicrobia;Other;Other	0.000327547	0.0327547
Root;k__Archaea;p__Euryarchaeota;c__Methanomicrobia;o__Methanomicrobiales;Other	6.55093e-05	0.00655093
Root;k__Archaea;p__Euryarchaeota;c__Methanomicrobia;o__Methanomicrobiales;f__Methanomicrobiaceae	0.0178185	1.78185
Root;k__Archaea;p__Euryarchaeota;c__Methanomicrobia;o__Methanosarcinales;Other	0.000131019	0.0131019
Root;k__Archaea;p__Euryarchaeota;c__Methanomicrobia;o__Methanosarcinales;f__Methanosaetaceae	0.0927612	9.27612
Root;k__Archaea;p__Euryarchaeota;c__Methanomicrobia;o__Methanosarcinales;f__Methanosarcinaceae	0.0741566	7.41566
Root;k__Archaea;p__Euryarchaeota;c__Thermoplasmata;o__E2;Other	0.000786112	0.0786112
Root;k__Archaea;p__Euryarchaeota;c__Thermoplasmata;o__E2;f__20c-4	0.0107435	1.07435
Root;k__Archaea;p__Euryarchaeota;c__Thermoplasmata;o__E2;f__DHVEG-1	0.0766459	7.66459
Root;k__Archaea;p__Euryarchaeota;c__Thermoplasmata;o__E2;f__WCHD3-02	0.0664265	6.64265
Root;k__Archaea;p__Euryarchaeota;c__[Micrarchaea];o__[Micrarchaeles];f__	0.00602686	0.602686
Root;k__Archaea;p__Euryarchaeota;c__[Parvarchaea];o__WCHD3-30;f__	0.00347199	0.347199
Root;k__Archaea;p__Euryarchaeota;c__[Parvarchaea];o__YLA114;f__	0.0249591	2.49591

## Sheet: 8_deep_arch_480-505cm
Taxon	480-505cm	percentages
Root;Other;Other;Other;Other;Other	0.0119681	1.19681
Root;k__Archaea;p__Crenarchaeota;Other;Other;Other	0.0208333	2.08333
Root;k__Archaea;p__Crenarchaeota;c__AAG;o__;f__	0.00487588	0.487588
Root;k__Archaea;p__Crenarchaeota;c__MBGA;o__;f__	0.000886525	0.0886525
Root;k__Archaea;p__Crenarchaeota;c__MBGB;o__;f__	0.0554078	5.54078
Root;k__Archaea;p__Crenarchaeota;c__MCG;Other;Other	0.00576241	0.576241
Root;k__Archaea;p__Crenarchaeota;c__MCG;o__;f__	0.115691	11.5691
Root;k__Archaea;p__Crenarchaeota;c__MCG;o__B10;f__	0.279698	27.9698
Root;k__Archaea;p__Crenarchaeota;c__MCG;o__pGrfC26;f__	0.156028	15.6028
Root;k__Archaea;p__Crenarchaeota;c__MHVG;o__;f__	0.00398936	0.398936
Root;k__Archaea;p__Crenarchaeota;c__Thaumarchaeota;o__Cenarchaeales;f__Cenarchaeaceae	0.00664893	0.664893
Root;k__Archaea;p__Crenarchaeota;c__Thaumarchaeota;o__Nitrososphaerales;f__Nitrososphaeraceae	0.00265957	0.265957
Root;k__Archaea;p__Euryarchaeota;Other;Other;Other	0.00398936	0.398936
Root;k__Archaea;p__Euryarchaeota;c__ANME-1;o__;f__	0.0598404	5.98404
Root;k__Archaea;p__Euryarchaeota;c__DSEG;o__104A5;f__	0.00797872	0.797872
Root;k__Archaea;p__Euryarchaeota;c__DSEG;o__ArcA07;f__	0.00487588	0.487588
Root;k__Archaea;p__Euryarchaeota;c__Methanobacteria;o__Methanobacteriales;f__	0.000886525	0.0886525
Root;k__Archaea;p__Euryarchaeota;c__Methanobacteria;o__Methanobacteriales;f__MSBL1	0.0035461	0.35461
Root;k__Archaea;p__Euryarchaeota;c__Methanomicrobia;Other;Other	0.000886525	0.0886525
Root;k__Archaea;p__Euryarchaeota;c__Methanomicrobia;o__Methanomicrobiales;f__Methanomicrobiaceae	0.00265957	0.265957
Root;k__Archaea;p__Euryarchaeota;c__Methanomicrobia;o__Methanosarcinales;f__Methanosaetaceae	0.0567376	5.67376
Root;k__Archaea;p__Euryarchaeota;c__Methanomicrobia;o__Methanosarcinales;f__Methanosarcinaceae	0.00310284	0.310284
Root;k__Archaea;p__Euryarchaeota;c__Thermoplasmata;o__E2;f__20c-4	0.010195	1.0195
Root;k__Archaea;p__Euryarchaeota;c__Thermoplasmata;o__E2;f__DHVEG-1	0.129433	12.9433
Root;k__Archaea;p__Euryarchaeota;c__Thermoplasmata;o__E2;f__WCHD3-02	0.0319149	3.19149
Root;k__Archaea;p__Euryarchaeota;c__[Micrarchaea];o__[Micrarchaeles];f__	0.00443262	0.443262
Root;k__Archaea;p__Euryarchaeota;c__[Parvarchaea];o__YLA114;f__	0.0150709	1.50709
