# Supplementary material for: Microbial Communities and Organic Matter Composition in Surface and Subsurface Sediments of the Helgoland Mud Area, North Sea
Source: Front Microbiol. 2015 Nov 25;6:1290. doi: 10.3389/fmicb.2015.01290 (PMC4658423; doi:10.3389/fmicb.2015.01290)
Supplement: Supplementary file 4 [file DataSheet4.XLSX]

## Sheet: data_ SN>7
Sample	m/z	Intensity	S/N	Res	rel. Int	M_meas	formula	C	H	N	O	P	S	M_cal	ppm	DBE	KMD	NM	AI	AImod	DBE-O	H/C	O/C
HE 376-007_4-6cm_surface	221.057	6932660	10.4	952002	0.0845857	222.064	C10H10N2O4	10	10	2	4	0	0	222.064	0.0585417	7	0.183902	222	0.25	0.666667	3	1	0.4
HE 376-007_4-6cm_surface	237.052	7913404	12	890676	0.0965518	238.059	C10H10N2O5	10	10	2	5	0	0	238.059	0.222634	7	0.206847	238	0	0.636364	2	1	0.5
HE 376-007_4-6cm_surface	253.047	8341048	12.5	1018528	0.10177	254.054	C10H10N2O6	10	10	2	6	0	0	254.054	0.169255	7	0.229793	254	0	0.6	1	1	0.6
HE 376-007_4-6cm_surface	265.058	52238020	82.1	859359	0.637358	266.065	C10H10N4O5	10	10	4	5	0	0	266.065	0.0112754	8	0.231971	266	0	1	3	1	0.5
HE 376-007_4-6cm_surface	281.053	19166196	28.6	839189	0.233848	282.06	C10H10N4O6	10	10	4	6	0	0	282.06	0.0460895	8	0.254917	282	0	1	2	1	0.6
HE 376-007_4-6cm_surface	192.067	11116931	17.2	1157572	0.135638	193.074	C10H11N1O3	10	11	1	3	0	0	193.074	0.222713	6	0.141695	193	0.25	0.533333	3	1.1	0.3
HE 376-007_4-6cm_surface	208.062	21368656	34.1	1030150	0.26072	209.069	C10H11N1O4	10	11	1	4	0	0	209.069	0.205674	6	0.16464	209	0.1	0.5	2	1.1	0.4
HE 376-007_4-6cm_surface	272.006	6716029	9.6	818548	0.0819426	273.013	C10H11N1O4S2	10	11	1	4	0	2	273.013	-0.0988964	6	0.291899	273	0	0.3	2	1.1	0.4
HE 376-007_4-6cm_surface	224.056	30638472	49.4	912348	0.373821	225.064	C10H11N1O5	10	11	1	5	0	0	225.064	0.102193	6	0.187586	225	0	0.461538	1	1.1	0.5
HE 376-007_4-6cm_surface	240.051	20691412	33	866882	0.252457	241.059	C10H11N1O6	10	11	1	6	0	0	241.059	0.261347	6	0.210531	241	0	0.416667	0	1.1	0.6
HE 376-007_4-6cm_surface	272.024	10400389	15.4	860984	0.126896	273.031	C10H11N1O6S1	10	11	1	6	0	1	273.031	0.267369	6	0.274161	273	0	0.3	0	1.1	0.6
HE 376-007_4-6cm_surface	256.046	12630500	19.4	926617	0.154105	257.054	C10H11N1O7	10	11	1	7	0	0	257.054	-0.0661341	6	0.233477	257	0	0.363636	-1	1.1	0.7
HE 376-007_4-6cm_surface	288.018	15098622	22	875042	0.184219	289.026	C10H11N1O7S1	10	11	1	7	0	1	289.026	-0.0588183	6	0.297106	289	0	0.222222	-1	1.1	0.7
HE 376-007_4-6cm_surface	272.041	6945421	9.9	925657	0.0847414	273.048	C10H11N1O8	10	11	1	8	0	0	273.048	-0.0988835	6	0.256422	273	0	0.3	-2	1.1	0.8
HE 376-007_4-6cm_surface	207.078	13799255	21.7	987267	0.168365	208.085	C10H12N2O3	10	12	2	3	0	0	208.085	0.302761	6	0.147557	208	0.2	0.538462	3	1.2	0.3
HE 376-007_4-6cm_surface	223.072	15421756	24.3	940126	0.188162	224.08	C10H12N2O4	10	12	2	4	0	0	224.08	0.147269	6	0.170503	224	0	0.5	2	1.2	0.4
HE 376-007_4-6cm_surface	255.045	6404257	9.3	1087564	0.0781386	256.052	C10H12N2O4S1	10	12	2	4	0	1	256.052	0.206989	6	0.234132	256	0	0.4	2	1.2	0.4
HE 376-007_4-6cm_surface	239.067	21182750	33.8	968022	0.258452	240.075	C10H12N2O5	10	12	2	5	0	0	240.075	0.345726	6	0.193448	240	0	0.454545	1	1.2	0.5
HE 376-007_4-6cm_surface	255.062	276678816	447.7	950057	3.37577	256.07	C10H12N2O6	10	12	2	6	0	0	256.07	-0.0663882	6	0.216393	256	0	0.4	0	1.2	0.6
HE 376-007_4-6cm_surface	271.057	11718861	17.4	902394	0.142982	272.064	C10H12N2O7	10	12	2	7	0	0	272.064	0.158051	6	0.239339	272	0	0.333333	-1	1.2	0.7
HE 376-007_4-6cm_surface	287.052	9760980	13.9	909703	0.119094	288.059	C10H12N2O8	10	12	2	8	0	0	288.059	-0.163161	6	0.262284	288	0	0.25	-2	1.2	0.8
HE 376-007_4-6cm_surface	251.079	174965760	285.3	942881	2.13477	252.086	C10H12N4O4	10	12	4	4	0	0	252.086	0.329253	7	0.195626	252	0	0.75	3	1.2	0.4
HE 376-007_4-6cm_surface	267.074	563206656	895.4	967424	6.87171	268.081	C10H12N4O5	10	12	4	5	0	0	268.081	0.123097	7	0.218572	268	0	0.714286	2	1.2	0.5
HE 376-007_4-6cm_surface	283.068	21714986	32.5	850981	0.264946	284.076	C10H12N4O6	10	12	4	6	0	0	284.076	0.151368	7	0.241517	284	0	0.666667	1	1.2	0.6
HE 376-007_4-6cm_surface	194.082	11581709	18	1267740	0.141309	195.09	C10H13N1O3	10	13	1	3	0	0	195.09	0.27167	5	0.128295	195	0.0833333	0.4	2	1.3	0.3
HE 376-007_4-6cm_surface	210.077	17452880	27.7	925205	0.212943	211.085	C10H13N1O4	10	13	1	4	0	0	211.084	0.345833	5	0.151241	211	0	0.357143	1	1.3	0.4
HE 376-007_4-6cm_surface	226.072	21680692	34.6	877639	0.264527	227.079	C10H13N1O5	10	13	1	5	0	0	227.079	0.101286	5	0.174186	227	0	0.307692	0	1.3	0.5
HE 376-007_4-6cm_surface	258.044	9632899	14.4	1004432	0.117531	259.051	C10H13N1O5S1	10	13	1	5	0	1	259.051	-0.0270217	5	0.237816	259	0	0.181818	0	1.3	0.5
HE 376-007_4-6cm_surface	242.067	25451364	40.8	920836	0.310533	243.074	C10H13N1O6	10	13	1	6	0	0	243.074	0.30032	5	0.197132	243	0	0.25	-1	1.3	0.6
HE 376-007_4-6cm_surface	274.039	9000500	13.2	951522	0.109816	275.046	C10H13N1O6S1	10	13	1	6	0	1	275.046	0.229052	5	0.260761	275	0	0.1	-1	1.3	0.6
HE 376-007_4-6cm_surface	306.011	7819178	10.7	871222	0.0954021	307.018	C10H13N1O6S2	10	13	1	6	0	2	307.018	-0.0227999	5	0.324391	307	0	-0.125	-1	1.3	0.6
HE 376-007_4-6cm_surface	258.062	13110409	20	923161	0.159961	259.069	C10H13N1O7	10	13	1	7	0	0	259.069	0.320378	5	0.220077	259	0	0.181818	-2	1.3	0.7
HE 376-007_4-6cm_surface	290.034	6809496	9.4	778656	0.083083	291.041	C10H13N1O7S1	10	13	1	7	0	1	291.041	0.216464	5	0.283707	291	0	0	-2	1.3	0.7
HE 376-007_4-6cm_surface	274.057	13887036	20.9	945165	0.169436	275.064	C10H13N1O8	10	13	1	8	0	0	275.064	-0.0981589	5	0.243023	275	0	0.1	-3	1.3	0.8
HE 376-007_4-6cm_surface	238.083	6418541	9.5	929776	0.0783129	239.091	C10H13N3O4	10	13	3	4	0	0	239.091	-0.154753	6	0.176365	239	0	0.5	2	1.3	0.4
HE 376-007_4-6cm_surface	254.078	24037234	37.9	872341	0.293279	255.086	C10H13N3O5	10	13	3	5	0	0	255.086	0.286179	6	0.19931	255	0	0.444444	1	1.3	0.5
HE 376-007_4-6cm_surface	286.068	6336166	8.8	925589	0.0773079	287.075	C10H13N3O7	10	13	3	7	0	0	287.075	0.184621	6	0.245201	287	0	0.285714	-1	1.3	0.7
HE 376-007_4-6cm_surface	193.098	9828677	15.1	1239866	0.11992	194.106	C10H14N2O2	10	14	2	2	0	0	194.106	0.376084	5	0.111212	194	0.166667	0.428571	3	1.4	0.2
HE 376-007_4-6cm_surface	209.093	10989390	17	1203777	0.134082	210.1	C10H14N2O3	10	14	2	3	0	0	210.1	0.25226	5	0.134158	210	0	0.384615	2	1.4	0.3
HE 376-007_4-6cm_surface	225.088	133149152	218	982564	1.62456	226.095	C10H14N2O4	10	14	2	4	0	0	226.095	0.278643	5	0.157103	226	0	0.333333	1	1.4	0.4
HE 376-007_4-6cm_surface	241.083	189905568	311.4	951683	2.31705	242.09	C10H14N2O5	10	14	2	5	0	0	242.09	0.30154	5	0.180049	242	0	0.272727	0	1.4	0.5
HE 376-007_4-6cm_surface	305.027	11865349	16.7	872287	0.14477	306.034	C10H14N2O5S2	10	14	2	5	0	2	306.034	0.0424789	5	0.307308	306	0	-0.142857	0	1.4	0.5
HE 376-007_4-6cm_surface	257.078	85183288	137.1	873142	1.03933	258.085	C10H14N2O6	10	14	2	6	0	0	258.085	0.0891179	5	0.202994	258	0	0.2	-1	1.4	0.6
HE 376-007_4-6cm_surface	273.073	42034284	65.2	852084	0.512862	274.08	C10H14N2O7	10	14	2	7	0	0	274.08	0.0109457	5	0.225939	274	0	0.111111	-2	1.4	0.7
HE 376-007_4-6cm_surface	289.068	12281183	17.7	838449	0.149843	290.075	C10H14N2O8	10	14	2	8	0	0	290.075	-0.0241317	5	0.248885	290	0	0	-3	1.4	0.8
HE 376-007_4-6cm_surface	321.04	9214624	12.4	871485	0.112428	322.047	C10H14N2O8S1	10	14	2	8	0	1	322.047	0.00931541	5	0.312515	322	0	-0.333333	-3	1.4	0.8
HE 376-007_4-6cm_surface	337.035	8367370	10.9	748441	0.102091	338.042	C10H14N2O9S1	10	14	2	9	0	1	338.042	0.186367	5	0.33546	338	0	-0.6	-4	1.4	0.9
HE 376-007_4-6cm_surface	365.041	33877528	44.9	718053	0.413341	366.048	C10H14N4O9S1	10	14	4	9	0	1	366.048	0.14479	6	0.360584	366	0	-3	-3	1.4	0.9
HE 376-007_4-6cm_surface	180.103	6566153	9.8	1177022	0.0801139	181.11	C10H15N1O2	10	15	1	2	0	0	181.11	0.292639	4	0.0919506	181	0.0714286	0.3125	2	1.5	0.2
HE 376-007_4-6cm_surface	196.098	14041250	22.1	1249615	0.171318	197.105	C10H15N1O3	10	15	1	3	0	0	197.105	0.319626	4	0.114896	197	0	0.266667	1	1.5	0.3
HE 376-007_4-6cm_surface	212.093	11681636	18.2	827928	0.142528	213.1	C10H15N1O4	10	15	1	4	0	0	213.1	0.248709	4	0.137842	213	0	0.214286	0	1.5	0.4
HE 376-007_4-6cm_surface	228.088	19964668	31.8	863002	0.24359	229.095	C10H15N1O5	10	15	1	5	0	0	229.095	0.231345	4	0.160787	229	0	0.153846	-1	1.5	0.5
HE 376-007_4-6cm_surface	260.06	22744906	35.5	894582	0.277512	261.067	C10H15N1O5S1	10	15	1	5	0	1	261.067	-0.103422	4	0.224417	261	0	0	-1	1.5	0.5
HE 376-007_4-6cm_surface	244.083	29646102	47.7	859933	0.361713	245.09	C10H15N1O6	10	15	1	6	0	0	245.09	0.134644	4	0.183732	245	0	0.0833333	-2	1.5	0.6
HE 376-007_4-6cm_surface	276.055	6961665	9.8	995441	0.0849396	277.062	C10H15N1O6S1	10	15	1	6	0	1	277.062	-0.169637	4	0.247362	277	0	-0.1	-2	1.5	0.6
HE 376-007_4-6cm_surface	260.078	22613842	35.3	878869	0.275913	261.085	C10H15N1O7	10	15	1	7	0	0	261.085	0.202999	4	0.206678	261	0	0	-3	1.5	0.7
HE 376-007_4-6cm_surface	292.05	9600076	13.7	892726	0.117131	293.057	C10H15N1O7S1	10	15	1	7	0	1	293.057	-0.0921323	4	0.270307	293	0	-0.222222	-3	1.5	0.7
HE 376-007_4-6cm_surface	276.073	9386506	13.6	766794	0.114525	277.08	C10H15N1O8	10	15	1	8	0	0	277.08	0.227371	4	0.229623	277	0	-0.1	-4	1.5	0.8
HE 376-007_4-6cm_surface	321.049	42228392	60.5	781363	0.515231	322.057	C10H15N2O8P1	10	15	2	8	1	0	322.057	0.164567	5	0.303009	322	0	-0.125	-3	1.5	0.8
HE 376-007_4-6cm_surface	256.094	39455220	63	822480	0.481395	257.101	C10H15N3O5	10	15	3	5	0	0	257.101	0.24504	5	0.185911	257	0	0.222222	0	1.5	0.5
HE 376-007_4-6cm_surface	272.089	18752164	28.5	865518	0.228796	273.096	C10H15N3O6	10	15	3	6	0	0	273.096	0.157454	5	0.208856	273	0	0.125	-1	1.5	0.6
HE 376-007_4-6cm_surface	349.056	7644554	9.7	646458	0.0932716	350.063	C10H15N4O8P1	10	15	4	8	1	0	350.063	0.0942688	6	0.328133	350	0	-0.25	-2	1.5	0.8
HE 376-007_4-6cm_surface	365.05	37121568	49.3	715743	0.452922	366.058	C10H15N4O9P1	10	15	4	9	1	0	366.058	0.117468	6	0.351079	366	0	-0.666667	-3	1.5	0.9
HE 376-007_4-6cm_surface	211.109	6525784	9.7	832807	0.0796214	212.116	C10H16N2O3	10	16	2	3	0	0	212.116	0.249863	4	0.120758	212	0	0.230769	1	1.6	0.3
HE 376-007_4-6cm_surface	227.104	209564304	343.7	1001654	2.5569	228.111	C10H16N2O4	10	16	2	4	0	0	228.111	0.276181	4	0.143704	228	0	0.166667	0	1.6	0.4
HE 376-007_4-6cm_surface	259.076	38637036	61.1	833547	0.471412	260.083	C10H16N2O4S1	10	16	2	4	0	1	260.083	0.24223	4	0.207333	260	0	0	0	1.6	0.4
HE 376-007_4-6cm_surface	243.099	37207104	60.2	885951	0.453966	244.106	C10H16N2O5	10	16	2	5	0	0	244.106	0.0942214	4	0.166649	244	0	0.0909091	-1	1.6	0.5
HE 376-007_4-6cm_surface	275.071	10803234	15.8	792758	0.131811	276.078	C10H16N2O5S1	10	16	2	5	0	1	276.078	0.264418	4	0.230279	276	0	-0.111111	-1	1.6	0.5
HE 376-007_4-6cm_surface	259.094	37752304	59.6	932962	0.460618	260.101	C10H16N2O6	10	16	2	6	0	0	260.101	-0.103806	4	0.189595	260	0	0	-2	1.6	0.6
HE 376-007_4-6cm_surface	291.066	8727036	12.3	890528	0.106479	292.073	C10H16N2O6S1	10	16	2	6	0	1	292.073	0.2157	4	0.253224	292	0	-0.25	-2	1.6	0.6
HE 376-007_4-6cm_surface	275.088	15058987	22.5	942404	0.183735	276.096	C10H16N2O7	10	16	2	7	0	0	276.096	-0.0977922	4	0.21254	276	0	-0.111111	-3	1.6	0.7
HE 376-007_4-6cm_surface	307.061	6226562	8.3	945204	0.0759706	308.068	C10H16N2O7S1	10	16	2	7	0	1	308.068	-0.087643	4	0.27617	308	0	-0.428571	-3	1.6	0.7
HE 376-007_4-6cm_surface	323.055	6070459	7.8	786236	0.0740659	324.063	C10H16N2O8S1	10	16	2	8	0	1	324.063	-0.145034	4	0.299115	324	0	-0.666667	-4	1.6	0.8
HE 376-007_4-6cm_surface	355.027	6883929	8.5	889579	0.0839911	356.035	C10H16N2O8S2	10	16	2	8	0	2	356.035	-0.103922	4	0.362745	356	0	-1.5	-4	1.6	0.8
HE 376-007_4-6cm_surface	339.05	74814384	105	815533	0.912814	340.058	C10H16N2O9S1	10	16	2	9	0	1	340.058	-0.108805	4	0.322061	340	0	-1	-5	1.6	0.9
HE 376-007_4-6cm_surface	371.022	10658781	13.2	781921	0.130048	372.03	C10H16N2O9S2	10	16	2	9	0	2	372.03	0.00806387	4	0.38569	372	0	-2.33333	-5	1.6	0.9
HE 376-007_4-6cm_surface	214.109	11272075	17.5	1111403	0.137531	215.116	C10H17N1O4	10	17	1	4	0	0	215.116	0.292866	3	0.124442	215	0	0.0714286	-1	1.7	0.4
HE 376-007_4-6cm_surface	230.103	16954332	26.8	871745	0.206861	231.111	C10H17N1O5	10	17	1	5	0	0	231.111	0.186058	3	0.147388	231	0	0	-2	1.7	0.5
HE 376-007_4-6cm_surface	246.098	16502503	26.1	914597	0.201348	247.106	C10H17N1O6	10	17	1	6	0	0	247.106	0.133546	3	0.170333	247	0	-0.0833333	-3	1.7	0.6
HE 376-007_4-6cm_surface	262.093	12485180	19	856902	0.152332	263.1	C10H17N1O7	10	17	1	7	0	0	263.101	-0.102622	3	0.193278	263	0	-0.181818	-4	1.7	0.7
HE 376-007_4-6cm_surface	294.065	7938332	11	902871	0.096856	295.073	C10H17N1O7S1	10	17	1	7	0	1	295.073	0.247397	3	0.256908	295	0	-0.444444	-4	1.7	0.7
HE 376-007_4-6cm_surface	258.11	10468505	15.8	1060013	0.127727	259.117	C10H17N3O5	10	17	3	5	0	0	259.117	-0.142793	4	0.172511	259	0	0	-1	1.7	0.5
HE 376-007_4-6cm_surface	213.125	7001974	10.5	1244685	0.0854314	214.132	C10H18N2O3	10	18	2	3	0	0	214.132	0.340912	3	0.107359	214	0	0.0769231	0	1.8	0.3
HE 376-007_4-6cm_surface	229.119	13615979	21.4	934885	0.166129	230.127	C10H18N2O4	10	18	2	4	0	0	230.127	0.317217	3	0.130304	230	0	0	-1	1.8	0.4
HE 376-007_4-6cm_surface	245.114	104087040	170.2	862976	1.26997	246.122	C10H18N2O5	10	18	2	5	0	0	246.122	0.0528194	3	0.15325	246	0	-0.0909091	-2	1.8	0.5
HE 376-007_4-6cm_surface	277.086	7269376	10.3	905964	0.088694	278.094	C10H18N2O5S1	10	18	2	5	0	1	278.094	0.226542	3	0.216879	278	0	-0.333333	-2	1.8	0.5
HE 376-007_4-6cm_surface	341.048	8665686	11.1	816190	0.10573	342.056	C10H18N2O7S2	10	18	2	7	0	2	342.056	0.0672405	3	0.3264	342	0	-1.4	-4	1.8	0.7
HE 376-007_4-6cm_surface	216.124	7098310	10.6	1042388	0.0866068	217.131	C10H19N1O4	10	19	1	4	0	0	217.131	0.336202	2	0.111043	217	0	-0.0714286	-2	1.9	0.4
HE 376-007_4-6cm_surface	280.086	6156793	8.6	935718	0.0751193	281.093	C10H19N1O6S1	10	19	1	6	0	1	281.093	0.0106726	2	0.220563	281	0	-0.5	-4	1.9	0.6
HE 376-007_4-6cm_surface	325.081	7677681	10	780266	0.0936757	326.088	C10H19N2O8P1	10	19	2	8	1	0	326.088	0.193199	3	0.276211	326	0	-0.625	-5	1.9	0.8
HE 376-007_4-6cm_surface	244.13	20462880	32.6	882503	0.249669	245.138	C10H19N3O4	10	19	3	4	0	0	245.138	0.297792	3	0.136167	245	0	-0.1	-1	1.9	0.4
HE 376-007_4-6cm_surface	215.14	8191911	12.4	846076	0.0999499	216.147	C10H20N2O3	10	20	2	3	0	0	216.147	0.245203	2	0.0939596	216	0	-0.0769231	-1	2	0.3
HE 376-007_4-6cm_surface	231.135	23180378	37.1	932379	0.282825	232.142	C10H20N2O4	10	20	2	4	0	0	232.142	0.271385	2	0.116905	232	0	-0.166667	-2	2	0.4
HE 376-007_4-6cm_surface	236.133	7057189	10.6	966386	0.0861051	237.14	C10H23N1O3S1	10	23	1	3	0	1	237.14	0.350004	0	0.124928	237	0	-0.461538	-3	2.3	0.3
HE 376-007_4-6cm_surface	313.173	11092877	15.4	964429	0.135345	314.18	C10H26N4O7	10	26	4	7	0	0	314.18	-0.0222802	0	0.170667	314	0	-2.2	-7	2.6	0.7
HE 376-007_4-6cm_surface	188.035	17998480	28.6	1239818	0.2196	189.043	C10H7N1O3	10	7	1	3	0	0	189.043	0.333258	8	0.168494	189	0.583333	0.8	5	0.7	0.3
HE 376-007_4-6cm_surface	204.03	14716805	23.2	1170944	0.17956	205.038	C10H7N1O4	10	7	1	4	0	0	205.038	0.356032	8	0.191439	205	0.5	0.785714	4	0.7	0.4
HE 376-007_4-6cm_surface	220.025	9797751	15.1	1029214	0.119543	221.032	C10H7N1O5	10	7	1	5	0	0	221.032	0.149299	8	0.214384	221	0.375	0.769231	3	0.7	0.5
HE 376-007_4-6cm_surface	236.02	6470419	9.6	900491	0.0789459	237.027	C10H7N1O6	10	7	1	6	0	0	237.027	0.0126568	8	0.23733	237	0.166667	0.75	2	0.7	0.6
HE 376-007_4-6cm_surface	190.051	30069252	48.4	1039751	0.366876	191.058	C10H9N1O3	10	9	1	3	0	0	191.058	0.277402	7	0.155094	191	0.416667	0.666667	4	0.9	0.3
HE 376-007_4-6cm_surface	206.046	12545890	19.6	1141469	0.153073	207.053	C10H9N1O4	10	9	1	4	0	0	207.053	0.400863	7	0.17804	207	0.3	0.642857	3	0.9	0.4
HE 376-007_4-6cm_surface	238.018	7092322	10.6	924163	0.0865337	239.025	C10H9N1O4S1	10	9	1	4	0	1	239.025	0.305407	7	0.241669	239	0.125	0.583333	3	0.9	0.4
HE 376-007_4-6cm_surface	222.041	16568563	26.2	987283	0.202154	223.048	C10H9N1O5	10	9	1	5	0	0	223.048	0.327284	7	0.200985	223	0.125	0.615385	2	0.9	0.5
HE 376-007_4-6cm_surface	238.036	15067237	23.7	834067	0.183836	239.043	C10H9N1O6	10	9	1	6	0	0	239.043	-0.0292834	7	0.223931	239	0	0.583333	1	0.9	0.6
HE 376-007_4-6cm_surface	270.008	7083767	10.1	839534	0.0864294	271.015	C10H9N1O6S1	10	9	1	6	0	1	271.015	0.343154	7	0.28756	271	0	0.5	1	0.9	0.6
HE 376-007_4-6cm_surface	301.98	18834680	27.1	953729	0.229803	302.987	C10H9N1O6S2	10	9	1	6	0	2	302.987	-0.122117	7	0.35119	303	0	0.375	1	0.9	0.6
HE 376-007_4-6cm_surface	254.031	9668451	14.6	972606	0.117965	255.038	C10H9N1O7	10	9	1	7	0	0	255.038	-0.0274469	7	0.246876	255	0	0.545455	0	0.9	0.7
HE 376-007_4-6cm_surface	286.003	6172289	8.5	923139	0.0753084	287.01	C10H9N1O7S1	10	9	1	7	0	1	287.01	0.149821	7	0.310506	287	0	0.444444	0	0.9	0.7
HE 376-007_4-6cm_surface	233.057	6923608	10.3	1030855	0.0844753	234.064	C11H10N2O4	11	10	2	4	0	0	234.064	0.140987	8	0.197301	234	0.4	0.714286	4	0.9091	0.3636
HE 376-007_4-6cm_surface	249.052	6997456	10.4	813653	0.0853763	250.059	C11H10N2O5	11	10	2	5	0	0	250.059	0.0119972	8	0.220247	250	0.25	0.692308	3	0.9091	0.4545
HE 376-007_4-6cm_surface	265.047	6823616	9.8	782886	0.0832553	266.054	C11H10N2O6	11	10	2	6	0	0	266.054	0.0112759	8	0.243192	266	0	0.666667	2	0.9091	0.5455
HE 376-007_4-6cm_surface	204.067	22003588	35.2	1051274	0.268467	205.074	C11H11N1O3	11	11	1	3	0	0	205.074	0.258443	7	0.155094	205	0.357143	0.588235	4	1	0.2727
HE 376-007_4-6cm_surface	220.062	13402233	21	1021061	0.163521	221.069	C11H11N1O4	11	11	1	4	0	0	221.069	0.239744	7	0.17804	221	0.25	0.5625	3	1	0.3636
HE 376-007_4-6cm_surface	236.057	21477144	34.3	1026159	0.262044	237.064	C11H11N1O5	11	11	1	5	0	0	237.064	0.3923	7	0.200985	237	0.1	0.533333	2	1	0.4545
HE 376-007_4-6cm_surface	268.029	8412056	12.4	836563	0.102636	269.036	C11H11N1O5S1	11	11	1	5	0	1	269.036	0.308509	7	0.264615	269	0	0.461538	2	1	0.4545
HE 376-007_4-6cm_surface	252.051	29795602	47.7	895969	0.363538	253.059	C11H11N1O6	11	11	1	6	0	0	253.059	0.248954	7	0.22393	253	0	0.5	1	1	0.5455
HE 376-007_4-6cm_surface	284.023	9652788	13.9	882506	0.117774	285.031	C11H11N1O6S1	11	11	1	6	0	1	285.031	0.185945	7	0.28756	285	0	0.416667	1	1	0.5455
HE 376-007_4-6cm_surface	268.046	16653215	25.5	828992	0.203187	269.054	C11H11N1O7	11	11	1	7	0	0	269.054	0.0854848	7	0.246876	269	0	0.461538	0	1	0.6364
HE 376-007_4-6cm_surface	300.018	10305512	14.6	930902	0.125738	301.026	C11H11N1O7S1	11	11	1	7	0	1	301.026	-0.156133	7	0.310506	301	0	0.363636	0	1	0.6364
HE 376-007_4-6cm_surface	284.041	8870462	12.7	783712	0.108229	285.049	C11H11N1O8	11	11	1	8	0	0	285.048	0.11577	7	0.269821	285	0	0.416667	-1	1	0.7273
HE 376-007_4-6cm_surface	203.083	51589020	83.8	1187257	0.62944	204.09	C11H12N2O2	11	12	2	2	0	0	204.09	0.357686	7	0.138011	204	0.428571	0.625	5	1.091	0.1818
HE 376-007_4-6cm_surface	219.078	10657860	16.5	1036050	0.130037	220.085	C11H12N2O3	11	12	2	3	0	0	220.085	0.240816	7	0.160956	220	0.333333	0.6	4	1.091	0.2727
HE 376-007_4-6cm_surface	235.073	13313662	20.9	984257	0.162441	236.08	C11H12N2O4	11	12	2	4	0	0	236.08	0.393935	7	0.183902	236	0.2	0.571429	3	1.091	0.3636
HE 376-007_4-6cm_surface	251.067	12518391	19.4	851292	0.152737	252.075	C11H12N2O5	11	12	2	5	0	0	252.075	0.051572	7	0.206847	252	0	0.538462	2	1.091	0.4545
HE 376-007_4-6cm_surface	283.039	10709019	15.5	907274	0.130661	284.047	C11H12N2O5S1	11	12	2	5	0	1	284.047	-0.0598493	7	0.270477	284	0	0.454545	2	1.091	0.4545
HE 376-007_4-6cm_surface	267.062	14211582	21.6	919264	0.173396	268.07	C11H12N2O6	11	12	2	6	0	0	268.07	-0.0634164	7	0.229793	268	0	0.5	1	1.091	0.5455
HE 376-007_4-6cm_surface	299.034	19488102	28.4	886645	0.237775	300.042	C11H12N2O6S1	11	12	2	6	0	1	300.042	-0.123316	7	0.293422	300	0	0.4	1	1.091	0.5455
HE 376-007_4-6cm_surface	283.057	10442788	15.1	810933	0.127413	284.064	C11H12N2O7	11	12	2	7	0	0	284.064	0.151374	7	0.252738	284	0	0.454545	0	1.091	0.6364
HE 376-007_4-6cm_surface	299.052	11517298	16.4	784849	0.140523	300.059	C11H12N2O8	11	12	2	8	0	0	300.059	0.00999802	7	0.275684	300	0	0.4	-1	1.091	0.7273
HE 376-007_4-6cm_surface	190.087	6869506	10.3	1261669	0.0838152	191.095	C11H13N1O2	11	13	1	2	0	0	191.095	0.277349	6	0.118749	191	0.3125	0.5	4	1.182	0.1818
HE 376-007_4-6cm_surface	206.082	11683681	18.2	1002715	0.142553	207.09	C11H13N1O3	11	13	1	3	0	0	207.09	0.304216	6	0.141695	207	0.214286	0.470588	3	1.182	0.2727
HE 376-007_4-6cm_surface	222.077	18100470	28.7	1045686	0.220845	223.085	C11H13N1O4	11	13	1	4	0	0	223.084	0.237578	6	0.16464	223	0.0833333	0.4375	2	1.182	0.3636
HE 376-007_4-6cm_surface	238.072	24385642	39.1	956693	0.29753	239.079	C11H13N1O5	11	13	1	5	0	0	239.079	0.305338	6	0.187586	239	0	0.4	1	1.182	0.4545
HE 376-007_4-6cm_surface	270.044	11869959	17.7	870437	0.144826	271.052	C11H13N1O5S1	11	13	1	5	0	1	271.051	0.232428	6	0.251215	271	0	0.307692	1	1.182	0.4545
HE 376-007_4-6cm_surface	254.067	24225646	38.3	876949	0.295578	255.074	C11H13N1O6	11	13	1	6	0	0	255.074	0.0901698	6	0.210531	255	0	0.357143	0	1.182	0.5455
HE 376-007_4-6cm_surface	286.039	8572565	12.2	742931	0.104594	287.046	C11H13N1O6S1	11	13	1	6	0	1	287.046	0.254314	6	0.274161	287	0	0.25	0	1.182	0.5455
HE 376-007_4-6cm_surface	270.062	19267342	29.3	868389	0.235082	271.069	C11H13N1O7	11	13	1	7	0	0	271.069	-0.0258237	6	0.233477	271	0	0.307692	-1	1.182	0.6364
HE 376-007_4-6cm_surface	302.034	14624029	20.8	909058	0.178428	303.041	C11H13N1O7S1	11	13	1	7	0	1	303.041	-0.056098	6	0.297106	303	0	0.181818	-1	1.182	0.6364
HE 376-007_4-6cm_surface	334.006	9847594	13	909841	0.120151	335.013	C11H13N1O7S2	11	13	1	7	0	2	335.013	-0.110443	6	0.360736	335	0	0	-1	1.182	0.6364
HE 376-007_4-6cm_surface	286.057	9428639	13.5	919023	0.115039	287.064	C11H13N1O8	11	13	1	8	0	0	287.064	-0.163726	6	0.256422	287	0	0.25	-2	1.182	0.7273
HE 376-007_4-6cm_surface	318.029	12407206	17.1	918275	0.151381	319.036	C11H13N1O8S1	11	13	1	8	0	1	319.036	-0.0846299	6	0.320052	319	0	0.1	-2	1.182	0.7273
HE 376-007_4-6cm_surface	282.073	7595538	10.7	953390	0.0926735	283.08	C11H13N3O6	11	13	3	6	0	0	283.08	0.1519	7	0.235655	283	0	0.5	1	1.182	0.5455
HE 376-007_4-6cm_surface	298.068	6437623	8.7	978717	0.0785457	299.075	C11H13N3O7	11	13	3	7	0	0	299.075	0.0434673	7	0.2586	299	0	0.444444	0	1.182	0.6364
HE 376-007_4-6cm_surface	221.093	10748086	16.6	1071934	0.131138	222.1	C11H14N2O3	11	14	2	3	0	0	222.1	0.193606	6	0.147557	222	0.166667	0.466667	3	1.273	0.2727
HE 376-007_4-6cm_surface	237.088	14944194	23.5	830881	0.182335	238.095	C11H14N2O4	11	14	2	4	0	0	238.095	0.1806	6	0.170502	238	0	0.428571	2	1.273	0.3636
HE 376-007_4-6cm_surface	253.083	21857858	34.4	927352	0.266689	254.09	C11H14N2O5	11	14	2	5	0	0	254.09	0.287299	6	0.193448	254	0	0.384615	1	1.273	0.4545
HE 376-007_4-6cm_surface	285.055	7007342	9.8	811893	0.0854969	286.062	C11H14N2O5S1	11	14	2	5	0	1	286.062	0.220232	6	0.257078	286	0	0.272727	1	1.273	0.4545
HE 376-007_4-6cm_surface	269.078	20643166	31.5	841492	0.251868	270.085	C11H14N2O6	11	14	2	6	0	0	270.085	0.122184	6	0.216393	270	0	0.333333	0	1.273	0.5455
HE 376-007_4-6cm_surface	301.05	7279248	9.9	814141	0.0888144	302.057	C11H14N2O6S1	11	14	2	6	0	1	302.057	0.142357	6	0.280023	302	0	0.2	0	1.273	0.5455
HE 376-007_4-6cm_surface	285.073	27638904	41.7	838144	0.337224	286.08	C11H14N2O7	11	14	2	7	0	0	286.08	-0.0943792	6	0.239339	286	0	0.272727	-1	1.273	0.6364
HE 376-007_4-6cm_surface	317.045	9223873	12.4	772532	0.112541	318.052	C11H14N2O7S1	11	14	2	7	0	1	318.052	0.103757	6	0.302968	318	0	0.111111	-1	1.273	0.6364
HE 376-007_4-6cm_surface	301.068	16859804	24.2	831425	0.205707	302.075	C11H14N2O8	11	14	2	8	0	0	302.075	-0.15559	6	0.262284	302	0	0.2	-2	1.273	0.7273
HE 376-007_4-6cm_surface	317.063	12029646	16.5	890781	0.146774	318.07	C11H14N2O9	11	14	2	9	0	0	318.07	0.0408715	6	0.28523	318	0	0.111111	-3	1.273	0.8182
HE 376-007_4-6cm_surface	297.066	7501942	10.3	735767	0.0915315	298.074	C11H14N4O4S1	11	14	4	4	0	1	298.074	0.110711	7	0.259256	298	0	0.5	3	1.273	0.3636
HE 376-007_4-6cm_surface	281.089	8037383	11.4	1008593	0.0980645	282.096	C11H14N4O5	11	14	4	5	0	0	282.096	0.0106347	7	0.218572	282	0	0.555556	2	1.273	0.4545
HE 376-007_4-6cm_surface	208.098	8213329	12.5	865043	0.100211	209.105	C11H15N1O3	11	15	1	3	0	0	209.105	0.253461	5	0.128295	209	0.0714286	0.352941	2	1.364	0.2727
HE 376-007_4-6cm_surface	224.093	10355082	16	879722	0.126343	225.1	C11H15N1O4	11	15	1	4	0	0	225.1	0.235451	5	0.151241	225	0	0.3125	1	1.364	0.3636
HE 376-007_4-6cm_surface	240.088	14473692	22.8	881120	0.176594	241.095	C11H15N1O5	11	15	1	5	0	0	241.095	0.0124432	5	0.174186	241	0	0.266667	0	1.364	0.4545
HE 376-007_4-6cm_surface	272.06	6292118	8.9	1024339	0.0767704	273.067	C11H15N1O5S1	11	15	1	5	0	1	273.067	0.230713	5	0.237816	273	0	0.153846	0	1.364	0.4545
HE 376-007_4-6cm_surface	256.083	26970608	42.7	874408	0.32907	257.09	C11H15N1O6	11	15	1	6	0	0	257.09	0.050566	5	0.197132	257	0	0.214286	-1	1.364	0.5455
HE 376-007_4-6cm_surface	288.055	15581971	22.8	927490	0.190116	289.062	C11H15N1O6S1	11	15	1	6	0	1	289.062	-0.128	5	0.260761	289	0	0.0833333	-1	1.364	0.5455
HE 376-007_4-6cm_surface	272.078	29500062	45.5	816128	0.359932	273.085	C11H15N1O7	11	15	1	7	0	0	273.085	-0.0256331	5	0.220077	273	0	0.153846	-2	1.364	0.6364
HE 376-007_4-6cm_surface	304.05	7051883	9.5	847389	0.0860403	305.057	C11H15N1O7S1	11	15	1	7	0	1	305.057	0.140957	5	0.283707	305	0	0	-2	1.364	0.6364
HE 376-007_4-6cm_surface	288.073	11588381	16.7	860624	0.14139	289.08	C11H15N1O8	11	15	1	8	0	0	289.08	0.148748	5	0.243023	289	0	0.0833333	-3	1.364	0.7273
HE 376-007_4-6cm_surface	304.067	8325751	11.4	800985	0.101583	305.075	C11H15N1O9	11	15	1	9	0	0	305.075	-0.0229452	5	0.265968	305	0	0	-4	1.364	0.8182
HE 376-007_4-6cm_surface	252.099	6761759	10	961135	0.0825005	253.106	C11H15N3O4	11	15	3	4	0	0	253.106	0.0908709	6	0.176365	253	0	0.416667	2	1.364	0.3636
HE 376-007_4-6cm_surface	268.094	15907764	24.3	873379	0.194091	269.101	C11H15N3O5	11	15	3	5	0	0	269.101	0.0854697	6	0.19931	269	0	0.363636	1	1.364	0.4545
HE 376-007_4-6cm_surface	284.089	10443352	15.1	1040578	0.12742	285.096	C11H15N3O6	11	15	3	6	0	0	285.096	0.0105228	6	0.222256	285	0	0.3	0	1.364	0.5455
HE 376-007_4-6cm_surface	300.084	39542804	58.7	835932	0.482464	301.091	C11H15N3O7	11	15	3	7	0	0	301.091	-0.0564613	6	0.245201	301	0	0.222222	-1	1.364	0.6364
HE 376-007_4-6cm_surface	316.079	11586542	15.9	879257	0.141368	317.086	C11H15N3O8	11	15	3	8	0	0	317.086	-0.0851504	6	0.268146	317	0	0.125	-2	1.364	0.7273
HE 376-007_4-6cm_surface	223.109	15958335	25.2	917408	0.194708	224.116	C11H16N2O3	11	16	2	3	0	0	224.116	0.0133859	5	0.134158	224	0	0.333333	2	1.455	0.2727
HE 376-007_4-6cm_surface	239.104	31324452	50.5	852850	0.382191	240.111	C11H16N2O4	11	16	2	4	0	0	240.111	-0.0291532	5	0.157103	240	0	0.285714	1	1.455	0.3636
HE 376-007_4-6cm_surface	255.099	60393652	96.9	841878	0.736866	256.106	C11H16N2O5	11	16	2	5	0	0	256.106	0.0507602	5	0.180049	256	0	0.230769	0	1.455	0.4545
HE 376-007_4-6cm_surface	287.071	6668510	9.2	827809	0.0813628	288.078	C11H16N2O5S1	11	16	2	5	0	1	288.078	0.149265	5	0.243678	288	0	0.0909091	0	1.455	0.4545
HE 376-007_4-6cm_surface	271.094	37052636	57.4	844288	0.452081	272.101	C11H16N2O6	11	16	2	6	0	0	272.101	0.15803	5	0.202994	272	0	0.166667	-1	1.455	0.5455
HE 376-007_4-6cm_surface	303.066	10348497	14.4	891844	0.126262	304.073	C11H16N2O6S1	11	16	2	6	0	1	304.073	0.108527	5	0.266624	304	0	0	-1	1.455	0.5455
HE 376-007_4-6cm_surface	287.088	46825704	70.5	844410	0.571323	288.096	C11H16N2O7	11	16	2	7	0	0	288.096	-0.0242975	5	0.225939	288	0	0.0909091	-2	1.455	0.6364
HE 376-007_4-6cm_surface	319.061	6358197	8.3	910507	0.0775767	320.068	C11H16N2O7S1	11	16	2	7	0	1	320.068	0.134347	5	0.289569	320	0	-0.111111	-2	1.455	0.6364
HE 376-007_4-6cm_surface	303.083	32925660	48.1	772724	0.401727	304.091	C11H16N2O8	11	16	2	8	0	0	304.091	0.10852	5	0.248885	304	0	0	-3	1.455	0.7273
HE 376-007_4-6cm_surface	367.028	6755658	8.2	857173	0.0824261	368.035	C11H16N2O8S2	11	16	2	8	0	2	368.035	0.0896654	5	0.376144	368	0	-0.666667	-3	1.455	0.7273
HE 376-007_4-6cm_surface	299.1	7867793	10.9	936059	0.0959953	300.107	C11H16N4O6	11	16	4	6	0	0	300.107	0.109961	6	0.228118	300	0	0.25	0	1.455	0.5455
HE 376-007_4-6cm_surface	226.108	7434808	11.2	1085988	0.0907124	227.116	C11H17N1O4	11	17	1	4	0	0	227.116	-0.0748517	4	0.137841	227	0	0.1875	0	1.545	0.3636
HE 376-007_4-6cm_surface	242.103	9880428	15.2	866582	0.120552	243.111	C11H17N1O5	11	17	1	5	0	0	243.111	0.0123401	4	0.160787	243	0	0.133333	-1	1.545	0.4545
HE 376-007_4-6cm_surface	258.098	27454614	43.1	820194	0.334975	259.106	C11H17N1O6	11	17	1	6	0	0	259.106	0.127361	4	0.183732	259	0	0.0714286	-2	1.545	0.5455
HE 376-007_4-6cm_surface	274.093	65431116	102.1	876480	0.798328	275.1	C11H17N1O7	11	17	1	7	0	0	275.101	-0.0254452	4	0.206678	275	0	0	-3	1.545	0.6364
HE 376-007_4-6cm_surface	306.065	11112399	15.6	952227	0.135583	307.073	C11H17N1O7S1	11	17	1	7	0	1	307.073	-0.0553615	4	0.270307	307	0	-0.181818	-3	1.545	0.6364
HE 376-007_4-6cm_surface	290.088	21022648	31.1	780884	0.256498	291.095	C11H17N1O8	11	17	1	8	0	0	291.095	0.0790119	4	0.229623	291	0	-0.0833333	-4	1.545	0.7273
HE 376-007_4-6cm_surface	270.11	40607524	63	875774	0.495454	271.117	C11H17N3O5	11	17	3	5	0	0	271.117	0.269257	5	0.185911	271	0	0.181818	0	1.545	0.4545
HE 376-007_4-6cm_surface	286.104	39272124	59.6	869001	0.479161	287.112	C11H17N3O6	11	17	3	6	0	0	287.112	-0.0243808	5	0.208856	287	0	0.1	-1	1.545	0.5455
HE 376-007_4-6cm_surface	302.099	15738185	22.5	786702	0.192022	303.107	C11H17N3O7	11	17	3	7	0	0	303.107	0.108873	5	0.231802	303	0	0	-2	1.545	0.6364
HE 376-007_4-6cm_surface	209.13	9557838	14.7	883301	0.116616	210.137	C11H18N2O2	11	18	2	2	0	0	210.137	0.299805	4	0.0978128	210	0	0.25	2	1.636	0.1818
HE 376-007_4-6cm_surface	257.114	88558408	142.6	858736	1.08051	258.122	C11H18N2O5	11	18	2	5	0	0	258.122	0.244071	4	0.166649	258	0	0.0769231	-1	1.636	0.4545
HE 376-007_4-6cm_surface	273.109	57664636	89.9	837384	0.703569	274.117	C11H18N2O6	11	18	2	6	0	0	274.116	0.0839059	4	0.189595	274	0	0	-2	1.636	0.5455
HE 376-007_4-6cm_surface	305.081	86650152	128.3	828909	1.05722	306.089	C11H18N2O6S1	11	18	2	6	0	1	306.089	0.0424714	4	0.253224	306	0	-0.2	-2	1.636	0.5455
HE 376-007_4-6cm_surface	289.104	110822776	168.2	811882	1.35215	290.111	C11H18N2O7	11	18	2	7	0	0	290.111	0.148219	4	0.21254	290	0	-0.0909091	-3	1.636	0.6364
HE 376-007_4-6cm_surface	321.076	28007100	39.8	852332	0.341716	322.083	C11H18N2O7S1	11	18	2	7	0	1	322.083	-0.0838292	4	0.27617	322	0	-0.333333	-3	1.636	0.6364
HE 376-007_4-6cm_surface	305.099	8424758	11.6	883781	0.102791	306.106	C11H18N2O8	11	18	2	8	0	0	306.106	0.238479	4	0.235485	306	0	-0.2	-4	1.636	0.7273
HE 376-007_4-6cm_surface	337.071	6483241	8.2	780717	0.0791023	338.078	C11H18N2O8S1	11	18	2	8	0	1	338.078	-0.109442	4	0.299115	338	0	-0.5	-4	1.636	0.7273
HE 376-007_4-6cm_surface	369.043	9657505	12.1	660483	0.117832	370.05	C11H18N2O8S2	11	18	2	8	0	2	370.05	0.089177	4	0.362745	370	0	-1	-4	1.636	0.7273
HE 376-007_4-6cm_surface	353.066	8627063	10.9	736413	0.105259	354.073	C11H18N2O9S1	11	18	2	9	0	1	354.073	-0.132741	4	0.322061	354	0	-0.714286	-5	1.636	0.8182
HE 376-007_4-6cm_surface	385.038	10549196	12.9	667201	0.128711	386.045	C11H18N2O9S2	11	18	2	9	0	2	386.045	-0.121747	4	0.38569	386	0	-1.4	-5	1.636	0.8182
HE 376-007_4-6cm_surface	244.119	7765278	11.7	758336	0.0947445	245.126	C11H19N1O5	11	19	1	5	0	0	245.126	-0.069352	3	0.147388	245	0	0	-2	1.727	0.4545
HE 376-007_4-6cm_surface	260.114	9531230	14.3	841599	0.116291	261.121	C11H19N1O6	11	19	1	6	0	0	261.121	0.126378	3	0.170333	261	0	-0.0714286	-3	1.727	0.5455
HE 376-007_4-6cm_surface	276.109	8194588	11.8	703688	0.0999825	277.116	C11H19N1O7	11	19	1	7	0	0	277.116	0.407771	3	0.193278	277	0	-0.153846	-4	1.727	0.6364
HE 376-007_4-6cm_surface	292.104	8100973	11.4	844135	0.0988403	293.111	C11H19N1O8	11	19	1	8	0	0	293.111	-0.126232	3	0.216224	293	0	-0.25	-5	1.727	0.7273
HE 376-007_4-6cm_surface	272.125	14434996	21.7	806151	0.176122	273.133	C11H19N3O5	11	19	3	5	0	0	273.132	0.230657	4	0.172511	273	0	0	-1	1.727	0.4545
HE 376-007_4-6cm_surface	288.12	26854200	40	787784	0.327649	289.127	C11H19N3O6	11	19	3	6	0	0	289.127	0.287071	4	0.195457	289	0	-0.1	-2	1.727	0.5455
HE 376-007_4-6cm_surface	227.14	6527643	9.7	864333	0.0796441	228.147	C11H20N2O3	11	20	2	3	0	0	228.147	0.100812	3	0.107359	228	0	0.0666667	0	1.818	0.2727
HE 376-007_4-6cm_surface	243.135	8821830	13.5	835857	0.107636	244.142	C11H20N2O4	11	20	2	4	0	0	244.142	0.135167	3	0.130304	244	0	0	-1	1.818	0.3636
HE 376-007_4-6cm_surface	259.13	94621184	151	864342	1.15448	260.137	C11H20N2O5	11	20	2	5	0	0	260.137	-0.0653501	3	0.15325	260	0	-0.0769231	-2	1.818	0.4545
HE 376-007_4-6cm_surface	275.125	10872892	15.9	1038690	0.132661	276.132	C11H20N2O6	11	20	2	6	0	0	276.132	-0.133994	3	0.176195	276	0	-0.166667	-3	1.818	0.5455
HE 376-007_4-6cm_surface	355.064	9210490	11.7	756684	0.112378	356.071	C11H20N2O7S2	11	20	2	7	0	2	356.071	-0.019659	3	0.3264	356	0	-1	-4	1.818	0.6364
HE 376-007_4-6cm_surface	339.087	28873680	39.9	735274	0.352289	340.094	C11H20N2O8S1	11	20	2	8	0	1	340.094	0.155839	3	0.285716	340	0	-0.75	-5	1.818	0.7273
HE 376-007_4-6cm_surface	288.112	37421876	56.1	819529	0.456586	289.119	C11H20N3O4P1	11	20	3	4	1	0	289.119	0.390842	4	0.20369	289	0	0	0	1.818	0.3636
HE 376-007_4-6cm_surface	326.074	7784964	10.2	919655	0.0949847	327.081	C11H21N1O6S2	11	21	1	6	0	2	327.081	-0.113122	2	0.284193	327	0	-0.7	-4	1.909	0.5455
HE 376-007_4-6cm_surface	339.096	49877976	69.7	727977	0.608563	340.104	C11H21N2O8P1	11	21	2	8	1	0	340.104	0.126432	3	0.276211	340	0	-0.5	-5	1.909	0.7273
HE 376-007_4-6cm_surface	288.104	12264239	17.7	919103	0.149637	289.111	C11H21N3O2P2	11	21	3	2	2	0	289.111	0.114143	4	0.211924	289	0	0.0714286	2	1.909	0.1818
HE 376-007_4-6cm_surface	258.146	28429478	44.7	858785	0.346869	259.153	C11H21N3O4	11	21	3	4	0	0	259.153	0.0115762	3	0.136167	259	0	-0.0833333	-1	1.909	0.3636
HE 376-007_4-6cm_surface	274.141	26404452	40.6	900073	0.322162	275.148	C11H21N3O5	11	21	3	5	0	0	275.148	-0.0617849	3	0.159112	275	0	-0.181818	-2	1.909	0.4545
HE 376-007_4-6cm_surface	370.075	9969765	12.5	765760	0.121642	371.082	C11H21N3O7S2	11	21	3	7	0	2	371.082	0.22367	3	0.332262	371	0	-1.6	-4	1.909	0.6364
HE 376-007_4-6cm_surface	229.156	20394864	32.5	927139	0.248839	230.163	C11H22N2O3	11	22	2	3	0	0	230.163	0.230272	2	0.0939595	230	0	-0.0666667	-1	2	0.2727
HE 376-007_4-6cm_surface	327.18	41282932	58.3	803865	0.503695	328.187	C11H29N4O5P1	11	29	4	5	1	0	328.188	-0.508855	0	0.178901	328	0	-1.11111	-5	2.636	0.4545
HE 376-007_4-6cm_surface	276.937	27503542	41.9	841834	0.335572	277.944	C11H3O5P1S1	11	3	0	5	1	1	277.944	0.406557	11	0.366474	278	0.875	0.933333	6	0.2727	0.4545
HE 376-007_4-6cm_surface	232.025	7056589	10.6	959450	0.0860978	233.032	C11H7N1O5	11	7	1	5	0	0	233.032	0.313261	9	0.227784	233	0.5	0.8	4	0.6364	0.4545
HE 376-007_4-6cm_surface	248.02	9384131	14.3	1052548	0.114496	249.027	C11H7N1O6	11	7	1	6	0	0	249.027	0.252984	9	0.250729	249	0.375	0.785714	3	0.6364	0.5455
HE 376-007_4-6cm_surface	247.036	7217100	10.8	1187297	0.0880562	248.043	C11H8N2O5	11	8	2	5	0	0	248.043	0.213672	9	0.233646	248	0.5	0.846154	4	0.7273	0.4545
HE 376-007_4-6cm_surface	263.031	6454179	9.3	963159	0.0787477	264.038	C11H8N2O6	11	8	2	6	0	0	264.038	0.276475	9	0.256591	264	0.333333	0.833333	3	0.7273	0.5455
HE 376-007_4-6cm_surface	202.051	6887351	10.3	912324	0.0840329	203.058	C11H9N1O3	11	9	1	3	0	0	203.058	0.211762	8	0.168493	203	0.5	0.705882	5	0.8182	0.2727
HE 376-007_4-6cm_surface	218.046	11649043	18.1	1129461	0.142131	219.053	C11H9N1O4	11	9	1	4	0	0	219.053	0.287601	8	0.191439	219	0.416667	0.6875	4	0.8182	0.3636
HE 376-007_4-6cm_surface	234.041	12076516	18.8	887754	0.147346	235.048	C11H9N1O5	11	9	1	5	0	0	235.048	0.140397	8	0.214384	235	0.3	0.666667	3	0.8182	0.4545
HE 376-007_4-6cm_surface	250.036	14721752	23	986511	0.179621	251.043	C11H9N1O6	11	9	1	6	0	0	251.043	0.290787	8	0.23733	251	0.125	0.642857	2	0.8182	0.5455
HE 376-007_4-6cm_surface	282.008	7169519	10.1	986962	0.0874756	283.015	C11H9N1O6S1	11	9	1	6	0	1	283.015	-0.0600675	8	0.300959	283	0	0.583333	2	0.8182	0.5455
HE 376-007_4-6cm_surface	266.031	11171921	16.8	840442	0.136309	267.038	C11H9N1O7	11	9	1	7	0	0	267.038	0.310817	8	0.260275	267	0	0.615385	1	0.8182	0.6364
HE 376-007_4-6cm_surface	298.003	8465100	11.8	1001386	0.103283	299.01	C11H9N1O7S1	11	9	1	7	0	1	299.01	-0.090298	8	0.323905	299	0	0.545455	1	0.8182	0.6364
HE 376-007_4-6cm_surface	245.057	6860274	10.2	888071	0.0837025	246.064	C12H10N2O4	12	10	2	4	0	0	246.064	0.0121919	9	0.210701	246	0.5	0.75	5	0.8333	0.3333
HE 376-007_4-6cm_surface	261.052	7467190	11	890679	0.0911075	262.059	C12H10N2O5	12	10	2	5	0	0	262.059	0.202245	9	0.233646	262	0.4	0.733333	4	0.8333	0.4167
HE 376-007_4-6cm_surface	277.047	6620140	9.3	920195	0.0807726	278.054	C12H10N2O6	12	10	2	6	0	0	278.054	0.0827178	9	0.256591	278	0.25	0.714286	3	0.8333	0.5
HE 376-007_4-6cm_surface	232.062	9458898	14.5	867379	0.115408	233.069	C12H11N1O4	12	11	1	4	0	0	233.069	0.141589	8	0.191439	233	0.357143	0.611111	4	0.9167	0.3333
HE 376-007_4-6cm_surface	248.057	15429836	24.2	916131	0.18826	249.064	C12H11N1O5	12	11	1	5	0	0	249.064	0.252947	8	0.214384	249	0.25	0.588235	3	0.9167	0.4167
HE 376-007_4-6cm_surface	264.051	15381810	23.5	881921	0.187674	265.059	C12H11N1O6	12	11	1	6	0	0	265.059	0.313138	8	0.23733	265	0.1	0.5625	2	0.9167	0.5
HE 376-007_4-6cm_surface	296.023	8279521	11.5	897729	0.101019	297.031	C12H11N1O6S1	12	11	1	6	0	1	297.031	-0.0572331	8	0.300959	297	0	0.5	2	0.9167	0.5
HE 376-007_4-6cm_surface	280.046	19214820	29	953047	0.234441	281.054	C12H11N1O7	12	11	1	7	0	0	281.054	-0.0960671	8	0.260275	281	0	0.533333	1	0.9167	0.5833
HE 376-007_4-6cm_surface	312.018	9101381	12.4	828834	0.111046	313.026	C12H11N1O7S1	12	11	1	7	0	1	313.026	0.201261	8	0.323905	313	0	0.461538	1	0.9167	0.5833
HE 376-007_4-6cm_surface	296.041	10900972	15.5	860180	0.133003	297.048	C12H11N1O8	12	11	1	8	0	0	297.048	-0.0235652	8	0.283221	297	0	0.5	0	0.9167	0.6667
HE 376-007_4-6cm_surface	328.013	9056273	12	819438	0.110496	329.021	C12H11N1O8S1	12	11	1	8	0	1	329.021	-0.0516685	8	0.34685	329	0	0.416667	0	0.9167	0.6667
HE 376-007_4-6cm_surface	231.078	7271507	10.9	958018	0.08872	232.085	C12H12N2O3	12	12	2	3	0	0	232.085	-0.0301614	8	0.174356	232	0.428571	0.647059	5	1	0.25
HE 376-007_4-6cm_surface	247.073	10641364	16.5	989363	0.129836	248.08	C12H12N2O4	12	12	2	4	0	0	248.08	0.29426	8	0.197301	248	0.333333	0.625	4	1	0.3333
HE 376-007_4-6cm_surface	263.067	11531185	17.5	907750	0.140693	264.075	C12H12N2O5	12	12	2	5	0	0	264.075	0.200701	8	0.220247	264	0.2	0.6	3	1	0.4167
HE 376-007_4-6cm_surface	279.062	9154535	13.3	834909	0.111695	280.07	C12H12N2O6	12	12	2	6	0	0	280.07	0.189239	8	0.243192	280	0	0.571429	2	1	0.5
HE 376-007_4-6cm_surface	311.034	6118784	8	937775	0.0746556	312.042	C12H12N2O6S1	12	12	2	6	0	1	312.042	-0.118574	8	0.306822	312	0	0.5	2	1	0.5
HE 376-007_4-6cm_surface	295.057	8786819	12.3	780023	0.107208	296.065	C12H12N2O7	12	12	2	7	0	0	296.064	0.212792	8	0.266137	296	0	0.538462	1	1	0.5833
HE 376-007_4-6cm_surface	327.029	6126845	7.8	932306	0.0747539	328.036	C12H12N2O7S1	12	12	2	7	0	1	328.037	-0.173761	8	0.329767	328	0	0.454545	1	1	0.5833
HE 376-007_4-6cm_surface	311.052	7806348	10.5	821290	0.0952456	312.059	C12H12N2O8	12	12	2	8	0	0	312.059	0.105749	8	0.289083	312	0	0.5	0	1	0.6667
HE 376-007_4-6cm_surface	355.035	40356448	54.5	827463	0.492391	356.043	C12H12N4O7S1	12	12	4	7	0	1	356.043	-0.132007	9	0.354891	356	0	0.714286	2	1	0.5833
HE 376-007_4-6cm_surface	250.054	9085661	13.8	974715	0.110855	251.062	C12H13N1O3S1	12	13	1	3	0	1	251.062	0.131442	7	0.218724	251	0.214286	0.470588	4	1.083	0.25
HE 376-007_4-6cm_surface	234.077	20174314	32.1	1082311	0.246148	235.085	C12H13N1O4	12	13	1	4	0	0	235.084	0.353065	7	0.178039	235	0.214286	0.5	3	1.083	0.3333
HE 376-007_4-6cm_surface	266.049	6932569	10	1021974	0.0845846	267.057	C12H13N1O4S1	12	13	1	4	0	1	267.057	0.0112336	7	0.241669	267	0.0833333	0.4375	3	1.083	0.3333
HE 376-007_4-6cm_surface	250.072	24117986	38.4	810296	0.294265	251.079	C12H13N1O5	12	13	1	5	0	0	251.079	0.290745	7	0.200985	251	0.0833333	0.470588	2	1.083	0.4167
HE 376-007_4-6cm_surface	282.044	6755843	9.4	1004821	0.0824283	283.051	C12H13N1O5S1	12	13	1	5	0	1	283.051	-0.095389	7	0.264615	283	0	0.4	2	1.083	0.4167
HE 376-007_4-6cm_surface	266.067	20727904	32	776572	0.252902	267.074	C12H13N1O6	12	13	1	6	0	0	267.074	0.273332	7	0.22393	267	0	0.4375	1	1.083	0.5
HE 376-007_4-6cm_surface	298.039	7830244	10.8	945480	0.0955372	299.046	C12H13N1O6S1	12	13	1	6	0	1	299.046	0.0769112	7	0.28756	299	0	0.357143	1	1.083	0.5
HE 376-007_4-6cm_surface	282.062	18380300	27.4	833615	0.224259	283.069	C12H13N1O7	12	13	1	7	0	0	283.069	0.0459252	7	0.246876	283	0	0.4	0	1.083	0.5833
HE 376-007_4-6cm_surface	314.034	9025028	12.3	806213	0.110115	315.041	C12H13N1O7S1	12	13	1	7	0	1	315.041	0.00952256	7	0.310505	315	0	0.307692	0	1.083	0.5833
HE 376-007_4-6cm_surface	298.057	12933871	18.5	920025	0.157807	299.064	C12H13N1O8	12	13	1	8	0	0	299.064	-0.123719	7	0.269821	299	0	0.357143	-1	1.083	0.6667
HE 376-007_4-6cm_surface	330.029	13252204	18	885073	0.161691	331.036	C12H13N1O8S1	12	13	1	8	0	1	331.036	-0.172187	7	0.333451	331	0	0.25	-1	1.083	0.6667
HE 376-007_4-6cm_surface	314.052	6743570	8.9	788014	0.0822786	315.059	C12H13N1O9	12	13	1	9	0	0	315.059	0.168222	7	0.292767	315	0	0.307692	-2	1.083	0.75
HE 376-007_4-6cm_surface	346.024	6818596	8.5	780861	0.083194	347.031	C12H13N1O9S1	12	13	1	9	0	1	347.031	-0.048987	7	0.356396	347	0	0.181818	-2	1.083	0.75
HE 376-007_4-6cm_surface	249.088	9314777	14.2	856764	0.11365	250.095	C12H14N2O4	12	14	2	4	0	0	250.095	0.211919	7	0.183902	250	0.166667	0.5	3	1.167	0.3333
HE 376-007_4-6cm_surface	265.083	15914702	24.3	919413	0.194176	266.09	C12H14N2O5	12	14	2	5	0	0	266.09	0.0488556	7	0.206847	266	0	0.466667	2	1.167	0.4167
HE 376-007_4-6cm_surface	297.055	6346862	8.6	902636	0.0774384	298.062	C12H14N2O5S1	12	14	2	5	0	1	298.062	0.010065	7	0.270477	298	0	0.384615	2	1.167	0.4167
HE 376-007_4-6cm_surface	281.078	14504961	21.4	829838	0.176976	282.085	C12H14N2O6	12	14	2	6	0	0	282.085	0.152436	7	0.229793	282	0	0.428571	1	1.167	0.5
HE 376-007_4-6cm_surface	313.05	8913715	12.1	765981	0.108757	314.057	C12H14N2O6S1	12	14	2	6	0	1	314.057	-0.149654	7	0.293422	314	0	0.333333	1	1.167	0.5
HE 376-007_4-6cm_surface	297.073	14686330	21.2	806917	0.179189	298.08	C12H14N2O7	12	14	2	7	0	0	298.08	0.110708	7	0.252738	298	0	0.384615	0	1.167	0.5833
HE 376-007_4-6cm_surface	329.045	6894416	8.9	872561	0.0841191	330.052	C12H14N2O7S1	12	14	2	7	0	1	330.052	-0.142402	7	0.316368	330	0	0.272727	0	1.167	0.5833
HE 376-007_4-6cm_surface	313.068	14648128	20.6	820982	0.178722	314.075	C12H14N2O8	12	14	2	8	0	0	314.075	0.10507	7	0.275684	314	0	0.333333	-1	1.167	0.6667
HE 376-007_4-6cm_surface	220.098	6871163	10.3	1123906	0.0838354	221.105	C12H15N1O3	12	15	1	3	0	0	221.105	0.375387	6	0.141695	221	0.1875	0.421053	3	1.25	0.25
HE 376-007_4-6cm_surface	236.093	64698144	105.4	866741	0.789385	237.1	C12H15N1O4	12	15	1	4	0	0	237.1	0.0970054	6	0.16464	237	0.0714286	0.388889	2	1.25	0.3333
HE 376-007_4-6cm_surface	252.088	26805532	42.8	842496	0.327056	253.095	C12H15N1O5	12	15	1	5	0	0	253.095	0.0513641	6	0.187586	253	0	0.352941	1	1.25	0.4167
HE 376-007_4-6cm_surface	268.083	24320942	37.7	856049	0.296741	269.09	C12H15N1O6	12	15	1	6	0	0	269.09	-0.0260136	6	0.210531	269	0	0.3125	0	1.25	0.5
HE 376-007_4-6cm_surface	300.055	7417856	10.2	891229	0.0905056	301.062	C12H15N1O6S1	12	15	1	6	0	1	301.062	0.0431805	6	0.274161	301	0	0.214286	0	1.25	0.5
HE 376-007_4-6cm_surface	284.078	17848914	26.5	838610	0.217775	285.085	C12H15N1O7	12	15	1	7	0	0	285.085	0.18591	6	0.233476	285	0	0.266667	-1	1.25	0.5833
HE 376-007_4-6cm_surface	316.05	12569561	17.3	832442	0.153362	317.057	C12H15N1O7S1	12	15	1	7	0	1	317.057	0.135622	6	0.297106	317	0	0.153846	-1	1.25	0.5833
HE 376-007_4-6cm_surface	348.022	6500859	8.1	971779	0.0793173	349.029	C12H15N1O7S2	12	15	1	7	0	2	349.029	-0.0487066	6	0.360736	349	0	0	-1	1.25	0.5833
HE 376-007_4-6cm_surface	300.072	15835148	22.9	876033	0.193205	301.08	C12H15N1O8	12	15	1	8	0	0	301.08	-0.122891	6	0.256422	301	0	0.214286	-2	1.25	0.6667
HE 376-007_4-6cm_surface	332.045	8158425	10.7	876429	0.0995413	333.052	C12H15N1O8S1	12	15	1	8	0	1	333.052	-0.0210177	6	0.320052	333	0	0.0833333	-2	1.25	0.6667
HE 376-007_4-6cm_surface	316.067	6749158	8.8	885124	0.0823468	317.075	C12H15N1O9	12	15	1	9	0	0	317.075	-0.0220768	6	0.279367	317	0	0.153846	-3	1.25	0.75
HE 376-007_4-6cm_surface	280.094	6971901	9.9	934850	0.0850645	281.101	C12H15N3O5	12	15	3	5	0	0	281.101	-0.0960508	7	0.212709	281	0	0.461538	2	1.25	0.4167
HE 376-007_4-6cm_surface	296.089	15463946	22.3	876991	0.188676	297.096	C12H15N3O6	12	15	3	6	0	0	297.096	-0.0572205	7	0.235655	297	0	0.416667	1	1.25	0.5
HE 376-007_4-6cm_surface	312.084	15360117	21.6	807200	0.187409	313.091	C12H15N3O7	12	15	3	7	0	0	313.091	0.0415215	7	0.2586	313	0	0.363636	0	1.25	0.5833
HE 376-007_4-6cm_surface	328.079	6791237	8.8	900545	0.0828602	329.086	C12H15N3O8	12	15	3	8	0	0	329.086	-0.0820454	7	0.281546	329	0	0.3	-1	1.25	0.6667
HE 376-007_4-6cm_surface	344.074	7550084	9.6	777527	0.0921189	345.081	C12H15N3O9	12	15	3	9	0	0	345.081	0.0956298	7	0.304491	345	0	0.222222	-2	1.25	0.75
HE 376-007_4-6cm_surface	235.109	7470724	11.2	860655	0.0911506	236.116	C12H16N2O3	12	16	2	3	0	0	236.116	-0.0719985	6	0.147557	236	0.142857	0.411765	3	1.333	0.25
HE 376-007_4-6cm_surface	251.104	16512001	26	862234	0.201464	252.111	C12H16N2O4	12	16	2	4	0	0	252.111	0.210225	6	0.170502	252	0	0.375	2	1.333	0.3333
HE 376-007_4-6cm_surface	267.099	22632974	35	879308	0.276146	268.106	C12H16N2O5	12	16	2	5	0	0	268.106	-0.0261091	6	0.193448	268	0	0.333333	1	1.333	0.4167
HE 376-007_4-6cm_surface	283.094	22739000	34.1	859013	0.27744	284.101	C12H16N2O6	12	16	2	6	0	0	284.101	-0.0246391	6	0.216393	284	0	0.285714	0	1.333	0.5
HE 376-007_4-6cm_surface	299.088	31251850	46.2	887557	0.381305	300.096	C12H16N2O7	12	16	2	7	0	0	300.096	-0.0899713	6	0.239339	300	0	0.230769	-1	1.333	0.5833
HE 376-007_4-6cm_surface	331.061	8141236	10.7	946980	0.0993316	332.068	C12H16N2O7S1	12	16	2	7	0	1	332.068	0.219835	6	0.302968	332	0	0.0909091	-1	1.333	0.5833
HE 376-007_4-6cm_surface	315.083	20433162	29.1	782282	0.249306	316.091	C12H16N2O8	12	16	2	8	0	0	316.091	0.136037	6	0.262284	316	0	0.166667	-2	1.333	0.6667
HE 376-007_4-6cm_surface	331.078	35355076	49.8	786345	0.431369	332.086	C12H16N2O9	12	16	2	9	0	0	332.086	0.0692593	6	0.28523	332	0	0.0909091	-3	1.333	0.75
HE 376-007_4-6cm_surface	311.1	6335919	8.3	621965	0.0773048	312.107	C12H16N4O6	12	16	4	6	0	0	312.107	-0.0224282	7	0.241517	312	0	0.4	1	1.333	0.5
HE 376-007_4-6cm_surface	238.108	8249458	12.5	889709	0.100652	239.116	C12H17N1O4	12	17	1	4	0	0	239.116	-0.0710953	5	0.151241	239	0	0.277778	1	1.417	0.3333
HE 376-007_4-6cm_surface	254.103	10155898	15.4	796218	0.123913	255.111	C12H17N1O5	12	17	1	5	0	0	255.111	0.364548	5	0.174186	255	0	0.235294	0	1.417	0.4167
HE 376-007_4-6cm_surface	270.098	16555807	25.1	906447	0.201998	271.106	C12H17N1O6	12	17	1	6	0	0	271.106	-0.0258202	5	0.197132	271	0	0.1875	-1	1.417	0.5
HE 376-007_4-6cm_surface	302.07	7066934	9.6	833513	0.086224	303.078	C12H17N1O6S1	12	17	1	6	0	1	303.078	0.0428933	5	0.260761	303	0	0.0714286	-1	1.417	0.5
HE 376-007_4-6cm_surface	286.093	16776884	24.9	831035	0.204696	287.1	C12H17N1O7	12	17	1	7	0	0	287.101	-0.0592127	5	0.220077	287	0	0.133333	-2	1.417	0.5833
HE 376-007_4-6cm_surface	318.065	6394306	8.3	896283	0.0780172	319.073	C12H17N1O7S1	12	17	1	7	0	1	319.073	0.0407431	5	0.283707	319	0	0	-2	1.417	0.5833
HE 376-007_4-6cm_surface	302.088	15263041	21.8	864908	0.186225	303.095	C12H17N1O8	12	17	1	8	0	0	303.095	-0.0890809	5	0.243023	303	0	0.0714286	-3	1.417	0.6667
HE 376-007_4-6cm_surface	318.083	10736079	14.6	959767	0.130991	319.09	C12H17N1O9	12	17	1	9	0	0	319.09	-0.0532765	5	0.265968	319	0	0	-4	1.417	0.75
HE 376-007_4-6cm_surface	266.115	6697076	9.6	846996	0.0817113	267.122	C12H17N3O4	12	17	3	4	0	0	267.122	0.123539	6	0.176365	267	0	0.357143	2	1.417	0.3333
HE 376-007_4-6cm_surface	282.11	21935654	32.8	900704	0.267638	283.117	C12H17N3O5	12	17	3	5	0	0	283.117	0.257844	6	0.19931	283	0	0.307692	1	1.417	0.4167
HE 376-007_4-6cm_surface	298.104	25090830	36.9	921142	0.306134	299.112	C12H17N3O6	12	17	3	6	0	0	299.112	-0.1237	6	0.222256	299	0	0.25	0	1.417	0.5
HE 376-007_4-6cm_surface	314.099	69912120	102	778031	0.853001	315.107	C12H17N3O7	12	17	3	7	0	0	315.107	0.199932	6	0.245201	315	0	0.181818	-1	1.417	0.5833
HE 376-007_4-6cm_surface	330.094	43644576	61.7	843684	0.532509	331.102	C12H17N3O8	12	17	3	8	0	0	331.102	-0.111748	6	0.268146	331	0	0.1	-2	1.417	0.6667
HE 376-007_4-6cm_surface	346.089	10029917	13	800657	0.122375	347.096	C12H17N3O9	12	17	3	9	0	0	347.096	-0.0201673	6	0.291092	347	0	0	-3	1.417	0.75
HE 376-007_4-6cm_surface	237.125	19404744	30.9	827119	0.236758	238.132	C12H18N2O3	12	18	2	3	0	0	238.132	0.180572	5	0.134158	238	0	0.294118	2	1.5	0.25
HE 376-007_4-6cm_surface	253.119	10298957	15.7	1027719	0.125658	254.127	C12H18N2O4	12	18	2	4	0	0	254.127	0.208557	5	0.157103	254	0	0.25	1	1.5	0.3333
HE 376-007_4-6cm_surface	269.114	24657262	37.8	839651	0.300844	270.122	C12H18N2O5	12	18	2	5	0	0	270.122	-0.0259143	5	0.180048	270	0	0.2	0	1.5	0.4167
HE 376-007_4-6cm_surface	285.109	46431372	70.7	896413	0.566511	286.116	C12H18N2O6	12	18	2	6	0	0	286.116	-0.0594164	5	0.202994	286	0	0.142857	-1	1.5	0.5
HE 376-007_4-6cm_surface	317.081	6278877	8.2	955875	0.0766089	318.089	C12H18N2O6S1	12	18	2	6	0	1	318.089	-0.084882	5	0.266624	318	0	0	-1	1.5	0.5
HE 376-007_4-6cm_surface	301.104	74588848	110.3	786032	0.910062	302.111	C12H18N2O7	12	18	2	7	0	0	302.111	0.109231	5	0.225939	302	0	0.0769231	-2	1.5	0.5833
HE 376-007_4-6cm_surface	333.076	9412650	12.4	765319	0.114844	334.084	C12H18N2O7S1	12	18	2	7	0	1	334.083	0.12871	5	0.289569	334	0	-0.0909091	-2	1.5	0.5833
HE 376-007_4-6cm_surface	317.099	48680680	69.8	784282	0.593955	318.106	C12H18N2O8	12	18	2	8	0	0	318.106	0.103739	5	0.248885	318	0	0	-3	1.5	0.6667
HE 376-007_4-6cm_surface	349.071	7497112	9.5	842426	0.0914726	350.078	C12H18N2O8S1	12	18	2	8	0	1	350.078	0.0942646	5	0.312514	350	0	-0.2	-3	1.5	0.6667
HE 376-007_4-6cm_surface	333.094	9248824	12.1	745176	0.112845	334.101	C12H18N2O9	12	18	2	9	0	0	334.101	0.158635	5	0.27183	334	0	-0.0909091	-4	1.5	0.75
HE 376-007_4-6cm_surface	313.115	28803940	41.5	849784	0.351438	314.123	C12H18N4O6	12	18	4	6	0	0	314.123	-0.0222843	6	0.228118	314	0	0.2	0	1.5	0.5
HE 376-007_4-6cm_surface	329.11	10220420	13.7	858185	0.1247	330.118	C12H18N4O7	12	18	4	7	0	0	330.118	-0.081789	6	0.251063	330	0	0.111111	-1	1.5	0.5833
HE 376-007_4-6cm_surface	272.114	16360111	24.8	927190	0.19961	273.121	C12H19N1O6	12	19	1	6	0	0	273.121	-0.135471	4	0.183732	273	0	0.0625	-2	1.583	0.5
HE 376-007_4-6cm_surface	288.109	41157428	61.8	855350	0.502164	289.116	C12H19N1O7	12	19	1	7	0	0	289.116	-0.0242117	4	0.206678	289	0	0	-3	1.583	0.5833
HE 376-007_4-6cm_surface	304.104	10603151	14.8	721586	0.12937	305.111	C12H19N1O8	12	19	1	8	0	0	305.111	0.140932	4	0.229623	305	0	-0.0714286	-4	1.583	0.6667
HE 376-007_4-6cm_surface	320.099	10606541	14.4	882709	0.129411	321.106	C12H19N1O9	12	19	1	9	0	0	321.106	-0.0217997	4	0.252569	321	0	-0.153846	-5	1.583	0.75
HE 376-007_4-6cm_surface	284.125	88537704	135.6	849446	1.08025	285.132	C12H19N3O5	12	19	3	5	0	0	285.132	0.0455928	5	0.185911	285	0	0.153846	0	1.583	0.4167
HE 376-007_4-6cm_surface	316.097	9800700	13.3	922074	0.119579	317.105	C12H19N3O5S1	12	19	3	5	0	1	317.105	0.0094606	5	0.24954	317	0	0	0	1.583	0.4167
HE 376-007_4-6cm_surface	300.12	73769000	110.3	881765	0.900059	301.127	C12H19N3O6	12	19	3	6	0	0	301.127	-0.122872	5	0.208856	301	0	0.0833333	-1	1.583	0.5
HE 376-007_4-6cm_surface	332.092	9739520	13	946053	0.118832	333.099	C12H19N3O6S1	12	19	3	6	0	1	333.099	-0.0810569	5	0.272486	333	0	-0.1	-1	1.583	0.5
HE 376-007_4-6cm_surface	316.115	40700936	58.2	725989	0.496594	317.122	C12H19N3O7	12	19	3	7	0	0	317.122	0.135594	5	0.231802	317	0	0	-2	1.583	0.5833
HE 376-007_4-6cm_surface	332.11	11894031	16.1	803446	0.14512	333.117	C12H19N3O8	12	19	3	8	0	0	333.117	-0.0810526	5	0.254747	333	0	-0.1	-3	1.583	0.6667
HE 376-007_4-6cm_surface	255.135	56789184	91.1	855647	0.692887	256.142	C12H20N2O4	12	20	2	4	0	0	256.142	0.245957	4	0.143704	256	0	0.125	0	1.667	0.3333
HE 376-007_4-6cm_surface	271.13	33775852	52.2	810217	0.412101	272.137	C12H20N2O5	12	20	2	5	0	0	272.137	0.231501	4	0.166649	272	0	0.0666667	-1	1.667	0.4167
HE 376-007_4-6cm_surface	287.125	71303424	107.9	788072	0.869976	288.132	C12H20N2O6	12	20	2	6	0	0	288.132	0.149237	4	0.189595	288	0	0	-2	1.667	0.5
HE 376-007_4-6cm_surface	319.097	12981456	17.9	869144	0.158387	320.104	C12H20N2O6S1	12	20	2	6	0	1	320.104	-0.115587	4	0.253224	320	0	-0.166667	-2	1.667	0.5
HE 376-007_4-6cm_surface	303.12	28600310	41.7	803586	0.348954	304.127	C12H20N2O7	12	20	2	7	0	0	304.127	0.108507	4	0.21254	304	0	-0.0769231	-3	1.667	0.5833
HE 376-007_4-6cm_surface	335.092	6121137	7.7	746220	0.0746843	336.099	C12H20N2O7S1	12	20	2	7	0	1	336.099	-0.0208272	4	0.27617	336	0	-0.272727	-3	1.667	0.5833
HE 376-007_4-6cm_surface	319.115	11048158	15.1	803970	0.134799	320.122	C12H20N2O8	12	20	2	8	0	0	320.122	0.1968	4	0.235485	320	0	-0.166667	-4	1.667	0.6667
HE 376-007_4-6cm_surface	351.087	9014418	11.4	728699	0.109985	352.094	C12H20N2O8S1	12	20	2	8	0	1	352.094	-0.0198811	4	0.299115	352	0	-0.4	-4	1.667	0.6667
HE 376-007_4-6cm_surface	383.059	15003751	18.7	774232	0.183061	384.066	C12H20N2O8S2	12	20	2	8	0	2	384.066	-0.0442632	4	0.362745	384	0	-0.75	-4	1.667	0.6667
HE 376-007_4-6cm_surface	367.082	7341436	9	771558	0.0895732	368.089	C12H20N2O9S1	12	20	2	9	0	1	368.089	-0.154854	4	0.32206	368	0	-0.555556	-5	1.667	0.75
HE 376-007_4-6cm_surface	399.054	7097469	8.2	795982	0.0865965	400.061	C12H20N2O9S2	12	20	2	9	0	2	400.061	0.0824874	4	0.38569	400	0	-1	-5	1.667	0.75
HE 376-007_4-6cm_surface	299.136	7859625	10.9	870068	0.0958956	300.143	C12H20N4O5	12	20	4	5	0	0	300.143	-0.089957	5	0.191773	300	0	0.0909091	0	1.667	0.4167
HE 376-007_4-6cm_surface	315.131	6105390	8	963159	0.0744921	316.138	C12H20N4O6	12	20	4	6	0	0	316.138	0.230912	5	0.214718	316	0	0	-1	1.667	0.5
HE 376-007_4-6cm_surface	306.102	6901737	9.3	794647	0.0842084	307.109	C12H21N1O6S1	12	21	1	6	0	1	307.109	0.074892	3	0.233963	307	0	-0.214286	-3	1.75	0.5
HE 376-007_4-6cm_surface	290.125	6322125	8.6	965083	0.0771365	291.132	C12H21N1O7	12	21	1	7	0	0	291.132	0.182048	3	0.193278	291	0	-0.133333	-4	1.75	0.5833
HE 376-007_4-6cm_surface	306.119	14405621	20.5	895590	0.175764	307.127	C12H21N1O8	12	21	1	8	0	0	307.127	-0.0553517	3	0.216224	307	0	-0.214286	-5	1.75	0.6667
HE 376-007_4-6cm_surface	335.101	11380408	15.1	822539	0.138853	336.109	C12H21N2O7P1	12	21	2	7	1	0	336.109	-0.0505789	4	0.266664	336	0	-0.153846	-3	1.75	0.5833
HE 376-007_4-6cm_surface	270.146	8179508	11.9	876628	0.0997986	271.153	C12H21N3O4	12	21	3	4	0	0	271.153	0.232341	4	0.149566	271	0	0.0714286	0	1.75	0.3333
HE 376-007_4-6cm_surface	286.141	17063630	25.3	931198	0.208194	287.148	C12H21N3O5	12	21	3	5	0	0	287.148	-0.0940281	4	0.172511	287	0	0	-1	1.75	0.4167
HE 376-007_4-6cm_surface	302.136	133375328	198	865590	1.62732	303.143	C12H21N3O6	12	21	3	6	0	0	303.143	-0.0890669	4	0.195457	303	0	-0.0833333	-2	1.75	0.5
HE 376-007_4-6cm_surface	334.108	7189375	9.2	761184	0.0877179	335.115	C12H21N3O6S1	12	21	3	6	0	1	335.115	0.158155	4	0.259086	335	0	-0.3	-2	1.75	0.5
HE 376-007_4-6cm_surface	318.131	15356403	21.4	837456	0.187364	319.138	C12H21N3O7	12	21	3	7	0	0	319.138	-0.0219341	4	0.218402	319	0	-0.181818	-3	1.75	0.5833
HE 376-007_4-6cm_surface	350.103	6990120	8.8	743923	0.0852868	351.11	C12H21N3O7S1	12	21	3	7	0	1	351.11	-0.076899	4	0.282032	351	0	-0.444444	-3	1.75	0.5833
HE 376-007_4-6cm_surface	414.065	7144708	8.1	690542	0.0871729	415.072	C12H21N3O9S2	12	21	3	9	0	2	415.072	-0.0409568	4	0.391552	415	0	-1.6	-5	1.75	0.75
HE 376-007_4-6cm_surface	273.146	7113870	10.2	807173	0.0867967	274.153	C12H22N2O5	12	22	2	5	0	0	274.153	0.156847	3	0.15325	274	0	-0.0666667	-2	1.833	0.4167
HE 376-007_4-6cm_surface	401.069	14611479	17.8	722565	0.178275	402.077	C12H22N2O9S2	12	22	2	9	0	2	402.077	0.131816	3	0.372291	402	0	-1.28571	-6	1.833	0.75
HE 376-007_4-6cm_surface	301.152	22987474	33.3	804003	0.280471	302.159	C12H22N4O5	12	22	4	5	0	0	302.159	0.175404	4	0.178374	302	0	-0.0909091	-1	1.833	0.4167
HE 376-007_4-6cm_surface	272.162	13902533	20.9	817985	0.169625	273.169	C12H23N3O4	12	23	3	4	0	0	273.169	0.120804	3	0.136167	273	0	-0.0714286	-1	1.917	0.3333
HE 376-007_4-6cm_surface	288.157	41616204	62.5	823613	0.507761	289.164	C12H23N3O5	12	23	3	5	0	0	289.164	0.0795397	3	0.159112	289	0	-0.153846	-2	1.917	0.4167
HE 376-007_4-6cm_surface	304.151	14281391	20.3	839885	0.174248	305.159	C12H23N3O6	12	23	3	6	0	0	305.159	0.0753706	3	0.182057	305	0	-0.25	-3	1.917	0.5
HE 376-007_4-6cm_surface	384.09	8131650	9.7	836669	0.0992146	385.098	C12H23N3O7S2	12	23	3	7	0	2	385.098	0.0597251	3	0.332262	385	0	-1.14286	-4	1.917	0.5833
HE 376-007_4-6cm_surface	400.085	9457761	11.2	704001	0.115395	401.093	C12H23N3O8S2	12	23	3	8	0	2	401.093	-0.0423842	3	0.355208	401	0	-1.5	-5	1.917	0.6667
HE 376-007_4-6cm_surface	243.171	16301134	25.8	896244	0.198891	244.179	C12H24N2O3	12	24	2	3	0	0	244.179	0.258008	2	0.0939595	244	0	-0.0588235	-1	2	0.25
HE 376-007_4-6cm_surface	376.138	6198961	7.3	743300	0.0756338	377.145	C12H28N1O10P1	12	28	1	10	1	0	377.145	0.193559	0	0.276041	377	0	-1	-10	2.333	0.8333
HE 376-007_4-6cm_surface	276.015	6339054	8.9	1043094	0.0773431	277.022	C12H7N1O7	12	7	1	7	0	0	277.022	-0.133563	10	0.287074	277	0.375	0.8	3	0.5833	0.5833
HE 376-007_4-6cm_surface	230.046	7711702	11.6	1056803	0.0940908	231.053	C12H9N1O4	12	9	1	4	0	0	231.053	0.272665	9	0.204838	231	0.5	0.722222	5	0.75	0.3333
HE 376-007_4-6cm_surface	246.041	11517657	17.9	848555	0.140527	247.048	C12H9N1O5	12	9	1	5	0	0	247.048	0.0121434	9	0.227784	247	0.416667	0.705882	4	0.75	0.4167
HE 376-007_4-6cm_surface	262.036	11981350	18.2	851496	0.146185	263.043	C12H9N1O6	12	9	1	6	0	0	263.043	0.163471	9	0.250729	263	0.3	0.6875	3	0.75	0.5
HE 376-007_4-6cm_surface	278.031	11161050	16.4	863571	0.136176	279.038	C12H9N1O7	12	9	1	7	0	0	279.038	0.189938	9	0.273675	279	0.125	0.666667	2	0.75	0.5833
HE 376-007_4-6cm_surface	294.026	6760707	9.2	739220	0.0824877	295.033	C12H9N1O8	12	9	1	8	0	0	295.033	0.24743	9	0.29662	295	0	0.642857	1	0.75	0.6667
HE 376-007_4-6cm_surface	273.052	6290530	8.9	814469	0.076751	274.059	C13H10N2O5	13	10	2	5	0	0	274.059	-0.0620304	10	0.247045	274	0.5	0.764706	5	0.7692	0.3846
HE 376-007_4-6cm_surface	289.047	8463699	11.9	882659	0.103266	290.054	C13H10N2O6	13	10	2	6	0	0	290.054	0.182725	10	0.269991	290	0.4	0.75	4	0.7692	0.4615
HE 376-007_4-6cm_surface	305.042	8203535	11.2	713469	0.100092	306.049	C13H10N2O7	13	10	2	7	0	0	306.049	0.20585	10	0.292936	306	0.25	0.733333	3	0.7692	0.5385
HE 376-007_4-6cm_surface	321.036	6339230	8.2	861403	0.0773452	322.044	C13H10N2O8	13	10	2	8	0	0	322.044	0.00931551	10	0.315882	322	0	0.714286	2	0.7692	0.6154
HE 376-007_4-6cm_surface	244.062	8135953	12.3	846867	0.0992671	245.069	C13H11N1O4	13	11	1	4	0	0	245.069	0.0122415	9	0.204838	245	0.4375	0.65	5	0.8462	0.3077
HE 376-007_4-6cm_surface	260.056	12701513	19.4	873689	0.154972	261.064	C13H11N1O5	13	11	1	5	0	0	261.064	-0.141728	9	0.227784	261	0.357143	0.631579	4	0.8462	0.3846
HE 376-007_4-6cm_surface	324.001	6636447	8.6	878615	0.0809716	325.008	C13H11N1O5S2	13	11	1	5	0	2	325.008	0.039999	9	0.355043	325	0.1	0.533333	4	0.8462	0.3846
HE 376-007_4-6cm_surface	276.051	18336256	27.6	987324	0.223721	277.059	C13H11N1O6	13	11	1	6	0	0	277.059	-0.133546	9	0.250729	277	0.25	0.611111	3	0.8462	0.4615
HE 376-007_4-6cm_surface	308.023	6485284	8.6	915043	0.0791272	309.031	C13H11N1O6S1	13	11	1	6	0	1	309.031	0.042067	9	0.314359	309	0.1	0.5625	3	0.8462	0.4615
HE 376-007_4-6cm_surface	292.046	17796170	26.2	836430	0.217132	293.054	C13H11N1O7	13	11	1	7	0	0	293.054	-0.0580099	9	0.273675	293	0.1	0.588235	2	0.8462	0.5385
HE 376-007_4-6cm_surface	324.018	6579117	8.5	855875	0.0802721	325.026	C13H11N1O7S1	13	11	1	7	0	1	325.026	0.0707637	9	0.337304	325	0	0.533333	2	0.8462	0.5385
HE 376-007_4-6cm_surface	308.041	15709488	22.2	945535	0.191672	309.048	C13H11N1O8	13	11	1	8	0	0	309.048	-0.0226502	9	0.29662	309	0	0.5625	1	0.8462	0.6154
HE 376-007_4-6cm_surface	340.013	6469347	8.2	863509	0.0789328	341.021	C13H11N1O8S1	13	11	1	8	0	1	341.021	-0.0791741	9	0.36025	341	0	0.5	1	0.8462	0.6154
HE 376-007_4-6cm_surface	324.036	9167803	12.2	910474	0.111857	325.043	C13H11N1O9	13	11	1	9	0	0	325.043	-0.0523007	9	0.319565	325	0	0.533333	0	0.8462	0.6923
HE 376-007_4-6cm_surface	259.073	9743850	14.6	826187	0.118885	260.08	C13H12N2O4	13	12	2	4	0	0	260.08	0.319133	9	0.2107	260	0.428571	0.666667	5	0.9231	0.3077
HE 376-007_4-6cm_surface	275.067	12314656	18.2	855543	0.150252	276.075	C13H12N2O5	13	12	2	5	0	0	276.075	0.336865	9	0.233646	276	0.333333	0.647059	4	0.9231	0.3846
HE 376-007_4-6cm_surface	291.062	12478970	18	813422	0.152256	292.07	C13H12N2O6	13	12	2	6	0	0	292.07	0.112987	9	0.256591	292	0.2	0.625	3	0.9231	0.4615
HE 376-007_4-6cm_surface	307.057	12604032	17.8	852892	0.153782	308.064	C13H12N2O7	13	12	2	7	0	0	308.064	0.0746597	9	0.279537	308	0	0.6	2	0.9231	0.5385
HE 376-007_4-6cm_surface	323.052	8212665	11	893899	0.100203	324.059	C13H12N2O8	13	12	2	8	0	0	324.059	-0.0524595	9	0.302482	324	0	0.571429	1	0.9231	0.6154
HE 376-007_4-6cm_surface	230.082	12839898	20.1	809990	0.15666	231.09	C13H13N1O3	13	13	1	3	0	0	231.09	0.0995285	8	0.168493	231	0.388889	0.571429	5	1	0.2308
HE 376-007_4-6cm_surface	246.077	17907426	28.4	985563	0.218489	247.085	C13H13N1O4	13	13	1	4	0	0	247.084	0.254974	8	0.191439	247	0.3125	0.55	4	1	0.3077
HE 376-007_4-6cm_surface	262.072	16036404	24.7	875947	0.195661	263.079	C13H13N1O5	13	13	1	5	0	0	263.079	0.353505	8	0.214384	263	0.214286	0.526316	3	1	0.3846
HE 376-007_4-6cm_surface	294.044	10801422	15.3	940383	0.131789	295.051	C13H13N1O5S1	13	13	1	5	0	1	295.051	-0.125402	8	0.278014	295	0.0833333	0.470588	3	1	0.3846
HE 376-007_4-6cm_surface	278.067	20671980	31.2	765811	0.25222	279.074	C13H13N1O6	13	13	1	6	0	0	279.074	0.225746	8	0.23733	279	0.0833333	0.5	2	1	0.4615
HE 376-007_4-6cm_surface	310.039	14449334	20.3	882807	0.176297	311.046	C13H13N1O6S1	13	13	1	6	0	1	311.046	-0.0868038	8	0.300959	311	0	0.4375	2	1	0.4615
HE 376-007_4-6cm_surface	294.062	18903322	27.5	773821	0.23064	295.069	C13H13N1O7	13	13	1	7	0	0	295.069	0.111838	8	0.260275	295	0	0.470588	1	1	0.5385
HE 376-007_4-6cm_surface	326.034	8288740	10.9	731014	0.101131	327.041	C13H13N1O7S1	13	13	1	7	0	1	327.041	0.162059	8	0.323905	327	0	0.4	1	1	0.5385
HE 376-007_4-6cm_surface	310.057	16808644	23.8	737318	0.205083	311.064	C13H13N1O8	13	13	1	8	0	0	311.064	0.041792	8	0.283221	311	0	0.4375	0	1	0.6154
HE 376-007_4-6cm_surface	342.029	11517343	15.1	846009	0.140524	343.036	C13H13N1O8S1	13	13	1	8	0	1	343.036	-0.0787089	8	0.34685	343	0	0.357143	0	1	0.6154
HE 376-007_4-6cm_surface	326.052	10856946	14.6	880373	0.132466	327.059	C13H13N1O9	13	13	1	9	0	0	327.059	0.00917266	8	0.306166	327	0	0.4	-1	1	0.6923
HE 376-007_4-6cm_surface	358.024	6255856	7.6	965961	0.076328	359.031	C13H13N1O9S1	13	13	1	9	0	1	359.031	0.00835582	8	0.369796	359	0	0.307692	-1	1	0.6923
HE 376-007_4-6cm_surface	245.093	10681851	16.5	830500	0.13033	246.101	C13H14N2O3	13	14	2	3	0	0	246.1	0.255993	8	0.174356	246	0.375	0.578947	5	1.077	0.2308
HE 376-007_4-6cm_surface	261.088	35377348	55.8	841987	0.431641	262.095	C13H14N2O4	13	14	2	4	0	0	262.095	0.278525	8	0.197301	262	0.285714	0.555556	4	1.077	0.3077
HE 376-007_4-6cm_surface	277.083	38202364	58.6	843986	0.466109	278.09	C13H14N2O5	13	14	2	5	0	0	278.09	0.190586	8	0.220247	278	0.166667	0.529412	3	1.077	0.3846
HE 376-007_4-6cm_surface	293.078	19304124	28.5	796035	0.235531	294.085	C13H14N2O6	13	14	2	6	0	0	294.085	0.0102011	8	0.243192	294	0	0.5	2	1.077	0.4615
HE 376-007_4-6cm_surface	325.05	7292633	9.5	831675	0.0889777	326.057	C13H14N2O6S1	13	14	2	6	0	1	326.057	-0.0828075	8	0.306822	326	0	0.428571	2	1.077	0.4615
HE 376-007_4-6cm_surface	309.073	16455688	23.3	837543	0.200777	310.08	C13H14N2O7	13	14	2	7	0	0	310.08	-0.0548245	8	0.266137	310	0	0.466667	1	1.077	0.5385
HE 376-007_4-6cm_surface	341.045	6687316	8.5	811163	0.0815922	342.052	C13H14N2O7S1	13	14	2	7	0	1	342.052	0.00877059	8	0.329767	342	0	0.384615	1	1.077	0.5385
HE 376-007_4-6cm_surface	325.068	13199079	18	852167	0.161043	326.075	C13H14N2O8	13	14	2	8	0	0	326.075	-0.113471	8	0.289083	326	0	0.428571	0	1.077	0.6154
HE 376-007_4-6cm_surface	357.04	8851827	11.2	843668	0.108002	358.047	C13H14N2O8S1	13	14	2	8	0	1	358.047	-0.131268	8	0.352712	358	0	0.333333	0	1.077	0.6154
HE 376-007_4-6cm_surface	248.093	10678485	16.4	871409	0.130289	249.1	C13H15N1O4	13	15	1	4	0	0	249.1	0.0521879	7	0.178039	249	0.1875	0.45	3	1.154	0.3077
HE 376-007_4-6cm_surface	264.088	18060608	27.7	820001	0.220358	265.095	C13H15N1O5	13	15	1	5	0	0	265.095	0.237651	7	0.200985	265	0.0714286	0.421053	2	1.154	0.3846
HE 376-007_4-6cm_surface	280.083	23491062	35.6	866630	0.286616	281.09	C13H15N1O6	13	15	1	6	0	0	281.09	-0.0604789	7	0.22393	281	0	0.388889	1	1.154	0.4615
HE 376-007_4-6cm_surface	312.055	7766112	10.5	874275	0.0947547	313.062	C13H15N1O6S1	13	15	1	6	0	1	313.062	0.201238	7	0.28756	313	0	0.3125	1	1.154	0.4615
HE 376-007_4-6cm_surface	296.078	24040962	35.3	902483	0.293325	297.085	C13H15N1O7	13	15	1	7	0	0	297.085	-0.0908831	7	0.246876	297	0	0.352941	0	1.154	0.5385
HE 376-007_4-6cm_surface	328.05	9482286	12.6	821137	0.115694	329.057	C13H15N1O7S1	13	15	1	7	0	1	329.057	-0.0516628	7	0.310505	329	0	0.266667	0	1.154	0.5385
HE 376-007_4-6cm_surface	312.073	15507565	21.9	780988	0.189209	313.08	C13H15N1O8	13	15	1	8	0	0	313.08	0.105404	7	0.269821	313	0	0.3125	-1	1.154	0.6154
HE 376-007_4-6cm_surface	344.045	10536042	13.7	885285	0.128551	345.052	C13H15N1O8S1	13	15	1	8	0	1	345.052	-0.136211	7	0.333451	345	0	0.214286	-1	1.154	0.6154
HE 376-007_4-6cm_surface	328.067	10661948	14.3	786946	0.130087	329.075	C13H15N1O9	13	15	1	9	0	0	329.075	-0.0820482	7	0.292767	329	0	0.266667	-2	1.154	0.6923
HE 376-007_4-6cm_surface	360.04	8338461	10.5	787456	0.101738	361.047	C13H15N1O9S1	13	15	1	9	0	1	361.047	0.119098	7	0.356396	361	0	0.153846	-2	1.154	0.6923
HE 376-007_4-6cm_surface	392.012	6418934	7.4	887329	0.0783177	393.019	C13H15N1O9S2	13	15	1	9	0	2	393.019	0.0839654	7	0.420026	393	0	0	-2	1.154	0.6923
HE 376-007_4-6cm_surface	308.089	7046482	9.4	983221	0.0859744	309.096	C13H15N3O6	13	15	3	6	0	0	309.096	-0.184409	8	0.249054	309	0	0.5	2	1.154	0.4615
HE 376-007_4-6cm_surface	324.084	6210528	7.9	813078	0.0757749	325.091	C13H15N3O7	13	15	3	7	0	0	325.091	0.224553	8	0.272	325	0	0.461538	1	1.154	0.5385
HE 376-007_4-6cm_surface	340.079	11212570	14.9	775913	0.136805	341.086	C13H15N3O8	13	15	3	8	0	0	341.086	0.00879544	8	0.294945	341	0	0.416667	0	1.154	0.6154
HE 376-007_4-6cm_surface	359.073	7239851	9	797407	0.0883338	360.08	C13H16N2O10	13	16	2	10	0	0	360.08	-0.0472117	7	0.321574	360	0	0.166667	-3	1.231	0.7692
HE 376-007_4-6cm_surface	263.104	9642943	14.5	906819	0.117654	264.111	C13H16N2O4	13	16	2	4	0	0	264.111	0.238536	7	0.183902	264	0.142857	0.444444	3	1.231	0.3077
HE 376-007_4-6cm_surface	279.099	43167740	66.3	833522	0.526692	280.106	C13H16N2O5	13	16	2	5	0	0	280.106	0.224915	7	0.206847	280	0	0.411765	2	1.231	0.3846
HE 376-007_4-6cm_surface	295.094	30364570	44.8	795761	0.37048	296.101	C13H16N2O6	13	16	2	6	0	0	296.101	0.0101317	7	0.229793	296	0	0.375	1	1.231	0.4615
HE 376-007_4-6cm_surface	311.088	24165798	34.6	835946	0.294848	312.096	C13H16N2O7	13	16	2	7	0	0	312.096	-0.022429	7	0.252738	312	0	0.333333	0	1.231	0.5385
HE 376-007_4-6cm_surface	343.061	8700183	11.2	1025479	0.106151	344.068	C13H16N2O7S1	13	16	2	7	0	1	344.068	-0.0203448	7	0.316368	344	0	0.230769	0	1.231	0.5385
HE 376-007_4-6cm_surface	327.083	16919848	23.3	870230	0.20644	328.091	C13H16N2O8	13	16	2	8	0	0	328.091	-0.0822943	7	0.275683	328	0	0.285714	-1	1.231	0.6154
HE 376-007_4-6cm_surface	359.055	8247451	10.4	770085	0.100628	360.063	C13H16N2O8S1	13	16	2	8	0	1	360.063	-0.0749869	7	0.339313	360	0	0.166667	-1	1.231	0.6154
HE 376-007_4-6cm_surface	343.078	8536359	10.9	839085	0.104153	344.086	C13H16N2O9	13	16	2	9	0	0	344.086	-0.0494063	7	0.298629	344	0	0.230769	-2	1.231	0.6923
HE 376-007_4-6cm_surface	375.05	8098477	9.8	777396	0.0988099	376.058	C13H16N2O9S1	13	16	2	9	0	1	376.058	-0.0186142	7	0.362259	376	0	0.0909091	-2	1.231	0.6923
HE 376-007_4-6cm_surface	339.095	6208470	7.8	486972	0.0757498	340.102	C13H16N4O7	13	16	4	7	0	0	340.102	0.185239	8	0.277862	340	0	0.454545	1	1.231	0.5385
HE 376-007_4-6cm_surface	346.078	7023443	8.8	907845	0.0856933	347.085	C13H17N1O10	13	17	1	10	0	0	347.085	-0.0489793	6	0.302313	347	0	0.0714286	-4	1.308	0.7692
HE 376-007_4-6cm_surface	250.108	9220844	14	934383	0.112504	251.116	C13H17N1O4	13	17	1	4	0	0	251.116	0.0119467	6	0.16464	251	0.0625	0.35	2	1.308	0.3077
HE 376-007_4-6cm_surface	266.103	12298351	18.5	879364	0.150053	267.111	C13H17N1O5	13	17	1	5	0	0	267.111	0.235857	6	0.187586	267	0	0.315789	1	1.308	0.3846
HE 376-007_4-6cm_surface	282.098	15447584	22.8	797851	0.188477	283.106	C13H17N1O6	13	17	1	6	0	0	283.106	0.0459193	6	0.210531	283	0	0.277778	0	1.308	0.4615
HE 376-007_4-6cm_surface	298.093	17021702	24.7	904422	0.207683	299.1	C13H17N1O7	13	17	1	7	0	0	299.101	-0.0234035	6	0.233476	299	0	0.235294	-1	1.308	0.5385
HE 376-007_4-6cm_surface	330.065	6678154	8.6	798194	0.0814805	331.073	C13H17N1O7S1	13	17	1	7	0	1	331.073	0.190291	6	0.297106	331	0	0.133333	-1	1.308	0.5385
HE 376-007_4-6cm_surface	314.088	15017516	21.1	791083	0.183229	315.095	C13H17N1O8	13	17	1	8	0	0	315.095	0.168203	6	0.256422	315	0	0.1875	-2	1.308	0.6154
HE 376-007_4-6cm_surface	346.06	8563523	11	916806	0.104484	347.067	C13H17N1O8S1	13	17	1	8	0	1	347.067	-0.020169	6	0.320051	347	0	0.0714286	-2	1.308	0.6154
HE 376-007_4-6cm_surface	330.083	11572888	15.6	857394	0.141201	331.09	C13H17N1O9	13	17	1	9	0	0	331.09	0.0392642	6	0.279367	331	0	0.133333	-3	1.308	0.6923
HE 376-007_4-6cm_surface	362.055	8880980	11.1	818771	0.108357	363.062	C13H17N1O9S1	13	17	1	9	0	1	363.062	-0.0743674	6	0.342997	363	0	0	-3	1.308	0.6923
HE 376-007_4-6cm_surface	374.084	13651740	17.2	735447	0.166566	375.091	C13H17N3O10	13	17	3	10	0	0	375.091	-0.125303	7	0.327437	375	0	0.1	-3	1.308	0.7692
HE 376-007_4-6cm_surface	278.115	7675396	11	917290	0.0936479	279.122	C13H17N3O4	13	17	3	4	0	0	279.122	0.0465746	7	0.189764	279	0.0833333	0.4375	3	1.308	0.3077
HE 376-007_4-6cm_surface	294.11	6951223	9.5	802760	0.0848122	295.117	C13H17N3O5	13	17	3	5	0	0	295.117	0.0440504	7	0.212709	295	0	0.4	2	1.308	0.3846
HE 376-007_4-6cm_surface	310.104	17726182	25.1	956434	0.216278	311.112	C13H17N3O6	13	17	3	6	0	0	311.112	-0.118928	7	0.235655	311	0	0.357143	1	1.308	0.4615
HE 376-007_4-6cm_surface	326.099	22948376	32	848423	0.279994	327.107	C13H17N3O7	13	17	3	7	0	0	327.107	0.162027	7	0.2586	327	0	0.307692	0	1.308	0.5385
HE 376-007_4-6cm_surface	342.094	12508631	16.5	776261	0.152618	343.102	C13H17N3O8	13	17	3	8	0	0	343.102	-0.0204021	7	0.281546	343	0	0.25	-1	1.308	0.6154
HE 376-007_4-6cm_surface	358.089	37147948	50.1	784719	0.453244	359.097	C13H17N3O9	13	17	3	9	0	0	359.096	0.0640496	7	0.304491	359	0	0.181818	-2	1.308	0.6923
HE 376-007_4-6cm_surface	361.089	11288542	14.3	814191	0.137732	362.096	C13H18N2O10	13	18	2	10	0	0	362.096	0.0359021	6	0.308175	362	0	0	-4	1.385	0.7692
HE 376-007_4-6cm_surface	265.119	14153437	21.5	860960	0.172687	266.127	C13H18N2O4	13	18	2	4	0	0	266.127	0.0112728	6	0.170502	266	0	0.333333	2	1.385	0.3077
HE 376-007_4-6cm_surface	281.114	18101268	26.9	850342	0.220854	282.122	C13H18N2O5	13	18	2	5	0	0	282.122	0.116971	6	0.193448	282	0	0.294118	1	1.385	0.3846
HE 376-007_4-6cm_surface	297.109	19470480	28.4	958704	0.23756	298.117	C13H18N2O6	13	18	2	6	0	0	298.116	0.278415	6	0.216393	298	0	0.25	0	1.385	0.4615
HE 376-007_4-6cm_surface	313.104	37765980	54.7	867483	0.460784	314.111	C13H18N2O7	13	18	2	7	0	0	314.111	-0.0541209	6	0.239339	314	0	0.2	-1	1.385	0.5385
HE 376-007_4-6cm_surface	345.076	7567338	9.6	812439	0.0923294	346.083	C13H18N2O7S1	13	18	2	7	0	1	346.083	0.0375632	6	0.302968	346	0	0.0769231	-1	1.385	0.5385
HE 376-007_4-6cm_surface	329.099	28177276	39.5	824928	0.343792	330.106	C13H18N2O8	13	18	2	8	0	0	330.106	-0.0514986	6	0.262284	330	0	0.142857	-2	1.385	0.6154
HE 376-007_4-6cm_surface	361.071	9945037	12.5	739503	0.12134	362.078	C13H18N2O8S1	13	18	2	8	0	1	362.078	0.0635222	6	0.325914	362	0	0	-2	1.385	0.6154
HE 376-007_4-6cm_surface	345.094	26798074	36.4	827012	0.326965	346.101	C13H18N2O9	13	18	2	9	0	0	346.101	-0.0780119	6	0.28523	346	0	0.0769231	-3	1.385	0.6923
HE 376-007_4-6cm_surface	325.115	15976204	22	855358	0.194926	326.123	C13H18N4O6	13	18	4	6	0	0	326.123	-0.113454	7	0.241517	326	0	0.333333	1	1.385	0.4615
HE 376-007_4-6cm_surface	357.105	26202542	35.1	816672	0.319698	358.112	C13H18N4O8	13	18	4	8	0	0	358.112	-0.0753953	7	0.287408	358	0	0.2	-1	1.385	0.6154
HE 376-007_4-6cm_surface	373.1	7302013	8.8	851801	0.0890922	374.107	C13H18N4O9	13	18	4	9	0	0	374.107	0.00801909	7	0.310353	374	0	0.111111	-2	1.385	0.6923
HE 376-007_4-6cm_surface	348.094	9867834	12.8	837231	0.120398	349.101	C13H19N1O10	13	19	1	10	0	0	349.101	-0.0486965	5	0.288913	349	0	-0.0714286	-5	1.462	0.7692
HE 376-007_4-6cm_surface	364.089	116583080	156.9	778496	1.42244	365.096	C13H19N1O11	13	19	1	11	0	0	365.096	-0.0739532	5	0.311859	365	0	-0.153846	-6	1.462	0.8462
HE 376-007_4-6cm_surface	268.119	6269887	9	780461	0.0764992	269.126	C13H19N1O5	13	19	1	5	0	0	269.126	-0.0260101	5	0.174186	269	0	0.210526	0	1.462	0.3846
HE 376-007_4-6cm_surface	284.114	8628838	12.3	841476	0.105281	285.121	C13H19N1O6	13	19	1	6	0	0	285.121	0.256031	5	0.197132	285	0	0.166667	-1	1.462	0.4615
HE 376-007_4-6cm_surface	300.109	9920548	14	778506	0.121041	301.116	C13H19N1O7	13	19	1	7	0	0	301.116	-0.0896664	5	0.220077	301	0	0.117647	-2	1.462	0.5385
HE 376-007_4-6cm_surface	316.104	11979777	16.4	820369	0.146166	317.111	C13H19N1O8	13	19	1	8	0	0	317.111	0.0725298	5	0.243022	317	0	0.0625	-3	1.462	0.6154
HE 376-007_4-6cm_surface	332.099	24231174	33.8	866925	0.295646	333.106	C13H19N1O9	13	19	1	9	0	0	333.106	-0.0510348	5	0.265968	333	0	0	-4	1.462	0.6923
HE 376-007_4-6cm_surface	440.044	7972038	8.7	696700	0.0972672	441.051	C13H19N3O10S2	13	19	3	10	0	2	441.051	0.0974944	6	0.441296	441	0	-0.833333	-4	1.462	0.7692
HE 376-007_4-6cm_surface	280.13	6177296	8.6	1039125	0.0753695	281.138	C13H19N3O4	13	19	3	4	0	0	281.138	-0.0960384	6	0.176365	281	0	0.3125	2	1.462	0.3077
HE 376-007_4-6cm_surface	296.125	44406304	66	911082	0.541803	297.132	C13H19N3O5	13	19	3	5	0	0	297.132	-0.124524	6	0.19931	297	0	0.266667	1	1.462	0.3846
HE 376-007_4-6cm_surface	312.12	32751760	47.3	795516	0.399606	313.127	C13H19N3O6	13	19	3	6	0	0	313.127	0.16926	6	0.222255	313	0	0.214286	0	1.462	0.4615
HE 376-007_4-6cm_surface	344.092	6448276	8	839760	0.0786757	345.099	C13H19N3O6S1	13	19	3	6	0	1	345.099	0.0956246	6	0.285885	345	0	0.0833333	0	1.462	0.4615
HE 376-007_4-6cm_surface	328.115	95973472	136.8	807632	1.17098	329.122	C13H19N3O7	13	19	3	7	0	0	329.122	0.00911515	6	0.245201	329	0	0.153846	-1	1.462	0.5385
HE 376-007_4-6cm_surface	360.087	14466121	18.9	770359	0.176502	361.094	C13H19N3O7S1	13	19	3	7	0	1	361.094	-0.0747727	6	0.308831	361	0	0	-1	1.462	0.5385
HE 376-007_4-6cm_surface	344.11	81831072	113.3	817094	0.998425	345.117	C13H19N3O8	13	19	3	8	0	0	345.117	-0.0492586	6	0.268146	345	0	0.0833333	-2	1.462	0.6154
HE 376-007_4-6cm_surface	408.054	10907243	12.8	703887	0.13308	409.061	C13H19N3O8S2	13	19	3	8	0	2	409.061	0.105119	6	0.395406	409	0	-0.375	-2	1.462	0.6154
HE 376-007_4-6cm_surface	360.105	27499608	36.8	775412	0.335524	361.112	C13H19N3O9	13	19	3	9	0	0	361.112	0.0359999	6	0.291092	361	0	0	-3	1.462	0.6923
HE 376-007_4-6cm_surface	363.105	6407962	7.7	735438	0.0781838	364.112	C13H20N2O10	13	20	2	10	0	0	364.112	0.14556	5	0.294776	364	0	-0.166667	-5	1.538	0.7692
HE 376-007_4-6cm_surface	283.13	27097164	40.8	924494	0.330614	284.137	C13H20N2O5	13	20	2	5	0	0	284.137	-0.0950245	5	0.180048	284	0	0.176471	0	1.538	0.3846
HE 376-007_4-6cm_surface	299.125	34184608	50.6	877878	0.417088	300.132	C13H20N2O6	13	20	2	6	0	0	300.132	-0.0899604	5	0.202994	300	0	0.125	-1	1.538	0.4615
HE 376-007_4-6cm_surface	315.12	205408544	301.7	817333	2.5062	316.127	C13H20N2O7	13	20	2	7	0	0	316.127	0.104388	5	0.225939	316	0	0.0666667	-2	1.538	0.5385
HE 376-007_4-6cm_surface	347.092	6917834	8.7	980356	0.0844048	348.099	C13H20N2O7S1	13	20	2	7	0	1	348.099	-0.0201092	5	0.289569	348	0	-0.0769231	-2	1.538	0.5385
HE 376-007_4-6cm_surface	331.115	37255648	52.5	805164	0.454558	332.122	C13H20N2O8	13	20	2	8	0	0	332.122	0.0391422	5	0.248885	332	0	0	-3	1.538	0.6154
HE 376-007_4-6cm_surface	363.087	6878986	8.3	728306	0.0839308	364.094	C13H20N2O8S1	13	20	2	8	0	1	364.094	0.0357051	5	0.312514	364	0	-0.166667	-3	1.538	0.6154
HE 376-007_4-6cm_surface	347.11	27094746	36.9	777344	0.330584	348.117	C13H20N2O9	13	20	2	9	0	0	348.117	0.123522	5	0.27183	348	0	-0.0769231	-4	1.538	0.6923
HE 376-007_4-6cm_surface	327.131	36400460	51.3	734628	0.444124	328.138	C13H20N4O6	13	20	4	6	0	0	328.138	0.191992	6	0.228118	328	0	0.166667	0	1.538	0.4615
HE 376-007_4-6cm_surface	343.126	28860752	39.3	814659	0.352131	344.133	C13H20N4O7	13	20	4	7	0	0	344.133	0.0377761	6	0.251063	344	0	0.0909091	-1	1.538	0.5385
HE 376-007_4-6cm_surface	359.121	11712727	15.1	809461	0.142908	360.128	C13H20N4O8	13	20	4	8	0	0	360.128	-0.0749733	6	0.274009	360	0	0	-2	1.538	0.6154
HE 376-007_4-6cm_surface	350.109	9099566	11.7	905051	0.111024	351.117	C13H21N1O10	13	21	1	10	0	0	351.117	-0.0199364	4	0.275514	351	0	-0.214286	-6	1.615	0.7692
HE 376-007_4-6cm_surface	382.099	8682707	10.6	554083	0.105938	383.106	C13H21N1O12	13	21	1	12	0	0	383.106	0.138343	4	0.321405	383	0	-0.416667	-8	1.615	0.9231
HE 376-007_4-6cm_surface	286.13	7769801	11	911214	0.0947997	287.137	C13H21N1O6	13	21	1	6	0	0	287.137	0.184581	4	0.183732	287	0	0.0555556	-2	1.615	0.4615
HE 376-007_4-6cm_surface	302.125	8422746	11.6	826633	0.102766	303.132	C13H21N1O7	13	21	1	7	0	0	303.132	0.0428856	4	0.206678	303	0	0	-3	1.615	0.5385
HE 376-007_4-6cm_surface	318.119	10506731	14.3	803221	0.128193	319.127	C13H21N1O8	13	21	1	8	0	0	319.127	0.134743	4	0.229623	319	0	-0.0625	-4	1.615	0.6154
HE 376-007_4-6cm_surface	334.114	9094020	11.9	818647	0.110957	335.122	C13H21N1O9	13	21	1	9	0	0	335.122	0.128312	4	0.252569	335	0	-0.133333	-5	1.615	0.6923
HE 376-007_4-6cm_surface	442.06	6704127	7.2	731588	0.0817974	443.067	C13H21N3O10S2	13	21	3	10	0	2	443.067	-0.106079	5	0.427897	443	0	-1.16667	-5	1.615	0.7692
HE 376-007_4-6cm_surface	298.141	115612456	173.5	828999	1.41059	299.148	C13H21N3O5	13	21	3	5	0	0	299.148	0.0100285	5	0.185911	299	0	0.133333	0	1.615	0.3846
HE 376-007_4-6cm_surface	330.113	9926320	13.3	898605	0.121111	331.12	C13H21N3O5S1	13	21	3	5	0	1	331.12	-0.0815414	5	0.24954	331	0	0	0	1.615	0.3846
HE 376-007_4-6cm_surface	314.136	114574928	167.8	839282	1.39793	315.143	C13H21N3O6	13	21	3	6	0	0	315.143	-0.0539438	5	0.208856	315	0	0.0714286	-1	1.615	0.4615
HE 376-007_4-6cm_surface	346.108	7625581	9.7	709107	0.0930401	347.115	C13H21N3O6S1	13	21	3	6	0	1	347.115	0.0374516	5	0.272486	347	0	-0.0833333	-1	1.615	0.4615
HE 376-007_4-6cm_surface	330.131	52491968	74.4	773892	0.640457	331.138	C13H21N3O7	13	21	3	7	0	0	331.138	0.129855	5	0.231802	331	0	0	-2	1.615	0.5385
HE 376-007_4-6cm_surface	362.103	7553920	9.3	737717	0.0921657	363.11	C13H21N3O7S1	13	21	3	7	0	1	363.11	0.0908815	5	0.295431	363	0	-0.181818	-2	1.615	0.5385
HE 376-007_4-6cm_surface	346.126	46508924	64	730822	0.567458	347.133	C13H21N3O8	13	21	3	8	0	0	347.133	0.0950645	5	0.254747	347	0	-0.0833333	-3	1.615	0.6154
HE 376-007_4-6cm_surface	378.098	13147634	16.5	796657	0.160415	379.105	C13H21N3O8S1	13	21	3	8	0	1	379.105	-0.0712204	5	0.318377	379	0	-0.3	-3	1.615	0.6154
HE 376-007_4-6cm_surface	410.07	14063105	16.8	728383	0.171585	411.077	C13H21N3O8S2	13	21	3	8	0	2	411.077	-0.0413548	5	0.382006	411	0	-0.625	-3	1.615	0.6154
HE 376-007_4-6cm_surface	362.121	6284177	7.5	782708	0.0766735	363.128	C13H21N3O9	13	21	3	9	0	0	363.128	0.0633386	5	0.277692	363	0	-0.181818	-4	1.615	0.6923
HE 376-007_4-6cm_surface	394.093	6502859	7.4	793730	0.0793417	395.1	C13H21N3O9S1	13	21	3	9	0	1	395.1	-0.0683372	5	0.341322	395	0	-0.444444	-4	1.615	0.6923
HE 376-007_4-6cm_surface	285.146	24034464	36.1	807889	0.293246	286.153	C13H22N2O5	13	22	2	5	0	0	286.153	0.0803766	4	0.166649	286	0	0.0588235	-1	1.692	0.3846
HE 376-007_4-6cm_surface	301.141	47129292	69.3	795721	0.575027	302.148	C13H22N2O6	13	22	2	6	0	0	302.148	0.0761217	4	0.189594	302	0	0	-2	1.692	0.4615
HE 376-007_4-6cm_surface	317.135	23334662	33	905202	0.284707	318.143	C13H22N2O7	13	22	2	7	0	0	318.143	-0.1163	4	0.21254	318	0	-0.0666667	-3	1.692	0.5385
HE 376-007_4-6cm_surface	333.13	23511126	32.3	878224	0.28686	334.138	C13H22N2O8	13	22	2	8	0	0	334.138	0.0389061	4	0.235485	334	0	-0.142857	-4	1.692	0.6154
HE 376-007_4-6cm_surface	365.102	6913616	8.4	779260	0.0843533	366.11	C13H22N2O8S1	13	22	2	8	0	1	366.11	-0.01912	4	0.299115	366	0	-0.333333	-4	1.692	0.6154
HE 376-007_4-6cm_surface	313.152	9233278	12.6	950552	0.112656	314.159	C13H22N4O5	13	22	4	5	0	0	314.159	-0.0222817	5	0.191773	314	0	0.0769231	0	1.692	0.3846
HE 376-007_4-6cm_surface	329.147	11858850	16	804574	0.14469	330.154	C13H22N4O6	13	22	4	6	0	0	330.154	0.130242	5	0.214718	330	0	0	-1	1.692	0.4615
HE 376-007_4-6cm_surface	345.142	19367970	26.1	730215	0.236309	346.149	C13H22N4O7	13	22	4	7	0	0	346.149	0.182003	5	0.237664	346	0	-0.0909091	-2	1.692	0.5385
HE 376-007_4-6cm_surface	284.162	8260224	11.7	844653	0.100783	285.169	C13H23N3O4	13	23	3	4	0	0	285.169	0.185855	4	0.149566	285	0	0.0625	0	1.769	0.3077
HE 376-007_4-6cm_surface	300.156	13656131	19.6	811548	0.166619	301.164	C13H23N3O5	13	23	3	5	0	0	301.164	-0.0232432	4	0.172511	301	0	0	-1	1.769	0.3846
HE 376-007_4-6cm_surface	316.151	148655136	215.3	854062	1.81375	317.159	C13H23N3O6	13	23	3	6	0	0	317.159	-0.0851309	4	0.195457	317	0	-0.0714286	-2	1.769	0.4615
HE 376-007_4-6cm_surface	332.146	106790192	150.3	769999	1.30295	333.154	C13H23N3O7	13	23	3	7	0	0	333.154	0.12907	4	0.218402	333	0	-0.153846	-3	1.769	0.5385
HE 376-007_4-6cm_surface	364.118	10250945	12.9	814968	0.125072	365.126	C13H23N3O7S1	13	23	3	7	0	1	365.126	0.0903798	4	0.282032	365	0	-0.363636	-3	1.769	0.5385
HE 376-007_4-6cm_surface	380.113	6178158	7.3	810361	0.07538	381.121	C13H23N3O8S1	13	23	3	8	0	1	381.121	-0.0970821	4	0.304977	381	0	-0.5	-4	1.769	0.6154
HE 376-007_4-6cm_surface	396.108	7041379	8.1	596790	0.0859122	397.115	C13H23N3O9S1	13	23	3	9	0	1	397.115	-0.0428087	4	0.327923	397	0	-0.666667	-5	1.769	0.6923
HE 376-007_4-6cm_surface	428.08	18110770	21.5	685278	0.22097	429.088	C13H23N3O9S2	13	23	3	9	0	2	429.088	-0.0629242	4	0.391552	429	0	-1.14286	-5	1.769	0.6923
HE 376-007_4-6cm_surface	384.107	6747217	7.9	794904	0.0823231	385.114	C13H24N1O10P1	13	24	1	10	1	0	385.114	0.29342	3	0.316239	385	0	-0.428571	-7	1.846	0.7692
HE 376-007_4-6cm_surface	271.166	6897918	9.9	971626	0.0841618	272.174	C13H24N2O4	13	24	2	4	0	0	272.174	0.0845049	3	0.130304	272	0	0	-1	1.846	0.3077
HE 376-007_4-6cm_surface	319.151	8008954	10.7	919905	0.0977176	320.158	C13H24N2O7	13	24	2	7	0	0	320.158	-0.146802	3	0.199141	320	0	-0.2	-4	1.846	0.5385
HE 376-007_4-6cm_surface	415.085	12511448	14.8	686360	0.152653	416.092	C13H24N2O9S2	13	24	2	9	0	2	416.092	0.151409	3	0.372291	416	0	-1	-6	1.846	0.6923
HE 376-007_4-6cm_surface	315.167	34031944	49.2	833933	0.415225	316.175	C13H24N4O5	13	24	4	5	0	0	316.175	-0.0221397	4	0.178374	316	0	-0.0769231	-1	1.846	0.3846
HE 376-007_4-6cm_surface	331.162	34994696	49.3	851021	0.426972	332.17	C13H24N4O6	13	24	4	6	0	0	332.17	-0.111389	4	0.201319	332	0	-0.166667	-2	1.846	0.4615
HE 376-007_4-6cm_surface	414.119	6710584	7.5	563153	0.0818761	415.126	C13H25N3O10S1	13	25	3	10	0	1	415.126	0.0313158	3	0.337469	415	0	-1.125	-7	1.923	0.7692
HE 376-007_4-6cm_surface	286.177	27082468	40.8	826586	0.330434	287.184	C13H25N3O4	13	25	3	4	0	0	287.185	-0.0591954	3	0.136166	287	0	-0.0625	-1	1.923	0.3077
HE 376-007_4-6cm_surface	302.172	21554554	31.2	808728	0.262988	303.179	C13H25N3O5	13	25	3	5	0	0	303.179	-0.0560724	3	0.159112	303	0	-0.133333	-2	1.923	0.3846
HE 376-007_4-6cm_surface	318.167	24744462	35	748219	0.301908	319.174	C13H25N3O6	13	25	3	6	0	0	319.174	0.197384	3	0.182057	319	0	-0.214286	-3	1.923	0.4615
HE 376-007_4-6cm_surface	411.955	39984408	49.5	718254	0.487852	412.962	C13H7N3O9S2	13	7	3	9	0	2	412.962	-0.162242	12	0.498747	413	0	1.14286	3	0.5385	0.6923
HE 376-007_4-6cm_surface	258.041	6937730	10.1	944408	0.0846476	259.048	C13H9N1O5	13	9	1	5	0	0	259.048	0.0501837	10	0.241183	259	0.5	0.736842	5	0.6923	0.3846
HE 376-007_4-6cm_surface	274.036	9500210	13.9	747487	0.115912	275.043	C13H9N1O6	13	9	1	6	0	0	275.043	0.229055	10	0.264128	275	0.416667	0.722222	4	0.6923	0.4615
HE 376-007_4-6cm_surface	290.031	11134869	16	849456	0.135857	291.038	C13H9N1O7	13	9	1	7	0	0	291.038	0.182107	10	0.287074	291	0.3	0.705882	3	0.6923	0.5385
HE 376-007_4-6cm_surface	306.026	9113524	12.6	726845	0.111195	307.033	C13H9N1O8	13	9	1	8	0	0	307.033	0.00977094	10	0.310019	307	0.125	0.6875	2	0.6923	0.6154
HE 376-007_4-6cm_surface	317.042	7831231	10.4	750160	0.0955492	318.049	C14H10N2O7	14	10	2	7	0	0	318.049	0.135199	11	0.306335	318	0.4	0.764706	4	0.7143	0.5
HE 376-007_4-6cm_surface	333.036	7491593	9.6	770181	0.0914053	334.044	C14H10N2O8	14	10	2	8	0	0	334.044	0.0389171	11	0.329281	334	0.25	0.75	3	0.7143	0.5714
HE 376-007_4-6cm_surface	352.031	6635483	8.2	838093	0.0809598	353.038	C14H11N1O10	14	11	1	10	0	0	353.038	-0.13313	10	0.35591	353	0	0.5625	0	0.7857	0.7143
HE 376-007_4-6cm_surface	272.057	7811733	11.3	955730	0.0953113	273.064	C14H11N1O5	14	11	1	5	0	0	273.064	0.267337	10	0.241183	273	0.4375	0.666667	5	0.7857	0.3571
HE 376-007_4-6cm_surface	288.051	14344977	20.9	889406	0.175024	289.059	C14H11N1O6	14	11	1	6	0	0	289.059	-0.0588116	10	0.264128	289	0.357143	0.65	4	0.7857	0.4286
HE 376-007_4-6cm_surface	304.046	13888104	19.7	710344	0.169449	305.054	C14H11N1O7	14	11	1	7	0	0	305.054	0.239302	10	0.287074	305	0.25	0.631579	3	0.7857	0.5
HE 376-007_4-6cm_surface	336.018	6781366	8.6	884498	0.0827398	337.026	C14H11N1O7S1	14	11	1	7	0	1	337.026	-0.109784	10	0.350703	337	0.1	0.588235	3	0.7857	0.5
HE 376-007_4-6cm_surface	320.041	15341473	21.3	871386	0.187182	321.048	C14H11N1O8	14	11	1	8	0	0	321.048	-0.0218036	10	0.310019	321	0.1	0.611111	2	0.7857	0.5714
HE 376-007_4-6cm_surface	352.013	7073739	8.8	831238	0.086307	353.021	C14H11N1O8S1	14	11	1	8	0	1	353.021	-0.0764828	10	0.373649	353	0	0.5625	2	0.7857	0.5714
HE 376-007_4-6cm_surface	336.036	9001413	11.8	736167	0.109827	337.043	C14H11N1O9	14	11	1	9	0	0	337.043	0.00890093	10	0.332965	337	0	0.588235	1	0.7857	0.6429
HE 376-007_4-6cm_surface	287.067	9001180	12.7	817037	0.109824	288.075	C14H12N2O5	14	12	2	5	0	0	288.075	0.114554	10	0.247045	288	0.428571	0.684211	5	0.8571	0.3571
HE 376-007_4-6cm_surface	303.062	14428110	20.5	875638	0.176038	304.07	C14H12N2O6	14	12	2	6	0	0	304.07	-0.023021	10	0.269991	304	0.333333	0.666667	4	0.8571	0.4286
HE 376-007_4-6cm_surface	319.057	12907698	17.8	848428	0.157487	320.064	C14H12N2O7	14	12	2	7	0	0	320.064	0.134348	10	0.292936	320	0.2	0.647059	3	0.8571	0.5
HE 376-007_4-6cm_surface	335.052	9438863	12.4	876293	0.115164	336.059	C14H12N2O8	14	12	2	8	0	0	336.059	-0.1101	10	0.315882	336	0	0.625	2	0.8571	0.5714
HE 376-007_4-6cm_surface	354.047	8414951	10.6	885887	0.102671	355.054	C14H13N1O10	14	13	1	10	0	0	355.054	-0.04788	9	0.342511	355	0	0.4375	-1	0.9286	0.7143
HE 376-007_4-6cm_surface	258.077	10210446	15.4	1069802	0.124578	259.084	C14H13N1O4	14	13	1	4	0	0	259.084	-0.181408	9	0.204838	259	0.388889	0.590909	5	0.9286	0.2857
HE 376-007_4-6cm_surface	274.072	11277891	16.8	909054	0.137602	275.079	C14H13N1O5	14	13	1	5	0	0	275.079	0.0109059	9	0.227784	275	0.3125	0.571429	4	0.9286	0.3571
HE 376-007_4-6cm_surface	290.067	19122090	28.2	876343	0.233309	291.074	C14H13N1O6	14	13	1	6	0	0	291.074	0.0446621	9	0.250729	291	0.214286	0.55	3	0.9286	0.4286
HE 376-007_4-6cm_surface	322.039	6651301	8.7	935132	0.0811528	323.046	C14H13N1O6S1	14	13	1	6	0	1	323.046	0.00928659	9	0.314359	323	0.0833333	0.5	3	0.9286	0.4286
HE 376-007_4-6cm_surface	306.062	23703502	34.4	899239	0.289208	307.069	C14H13N1O7	14	13	1	7	0	0	307.069	-0.0879281	9	0.273674	307	0.0833333	0.526316	2	0.9286	0.5
HE 376-007_4-6cm_surface	338.034	7614548	9.8	748793	0.0929054	339.041	C14H13N1O7S1	14	13	1	7	0	1	339.041	0.0678383	9	0.337304	339	0	0.470588	2	0.9286	0.5
HE 376-007_4-6cm_surface	322.057	21781938	30.7	844402	0.265762	323.064	C14H13N1O8	14	13	1	8	0	0	323.064	-0.114528	9	0.29662	323	0	0.5	1	0.9286	0.5714
HE 376-007_4-6cm_surface	354.029	8521431	10.7	765621	0.10397	355.036	C14H13N1O8S1	14	13	1	8	0	1	355.036	0.0929483	9	0.36025	355	0	0.4375	1	0.9286	0.5714
HE 376-007_4-6cm_surface	338.052	14610531	19.7	818324	0.178264	339.059	C14H13N1O9	14	13	1	9	0	0	339.059	-0.0796322	9	0.319565	339	0	0.470588	0	0.9286	0.6429
HE 376-007_4-6cm_surface	370.024	7266358	8.9	764302	0.0886572	371.031	C14H13N1O9S1	14	13	1	9	0	1	371.031	-0.0458183	9	0.383195	371	0	0.4	0	0.9286	0.6429
HE 376-007_4-6cm_surface	466.951	14983519	16.4	657795	0.182815	467.959	C14H13O12P1S2	14	13	0	12	1	2	467.959	0.134627	9	0.563923	468	0	0.0833333	-3	0.9286	0.8571
HE 376-007_4-6cm_surface	273.088	14451827	21.8	910580	0.176327	274.095	C14H14N2O4	14	14	2	4	0	0	274.095	0.0109451	9	0.2107	274	0.375	0.6	5	1	0.2857
HE 376-007_4-6cm_surface	289.083	19236200	28.4	805755	0.234702	290.09	C14H14N2O5	14	14	2	5	0	0	290.09	0.0448136	9	0.233646	290	0.285714	0.578947	4	1	0.3571
HE 376-007_4-6cm_surface	305.078	24948008	36.2	840551	0.304392	306.085	C14H14N2O6	14	14	2	6	0	0	306.085	-0.0228695	9	0.256591	306	0.166667	0.555556	3	1	0.4286
HE 376-007_4-6cm_surface	321.073	18619066	26.1	899410	0.227172	322.08	C14H14N2O7	14	14	2	7	0	0	322.08	-0.0527819	9	0.279537	322	0	0.529412	2	1	0.5
HE 376-007_4-6cm_surface	353.045	9446245	12	847997	0.115254	354.052	C14H14N2O7S1	14	14	2	7	0	1	354.052	0.0649622	9	0.343166	354	0	0.466667	2	1	0.5
HE 376-007_4-6cm_surface	337.068	12913958	17.3	827866	0.157564	338.075	C14H14N2O8	14	14	2	8	0	0	338.075	-0.0502847	9	0.302482	338	0	0.5	1	1	0.5714
HE 376-007_4-6cm_surface	369.04	7249054	8.8	835437	0.088446	370.047	C14H14N2O8S1	14	14	2	8	0	1	370.047	0.0621543	9	0.366112	370	0	0.428571	1	1	0.5714
HE 376-007_4-6cm_surface	353.063	8758132	11.1	845110	0.106858	354.07	C14H14N2O9	14	14	2	9	0	0	354.07	-0.104499	9	0.325428	354	0	0.466667	0	1	0.6429
HE 376-007_4-6cm_surface	260.093	9494359	14.2	1014872	0.115841	261.1	C14H15N1O4	14	15	1	4	0	0	261.1	-0.0268096	8	0.191439	261	0.277778	0.5	4	1.071	0.2857
HE 376-007_4-6cm_surface	276.088	13429265	19.9	861460	0.163851	277.095	C14H15N1O5	14	15	1	5	0	0	277.095	-0.0974395	8	0.214384	277	0.1875	0.47619	3	1.071	0.3571
HE 376-007_4-6cm_surface	292.083	17943648	26.4	730213	0.218931	293.09	C14H15N1O6	14	15	1	6	0	0	293.09	0.112593	8	0.23733	293	0.0714286	0.45	2	1.071	0.4286
HE 376-007_4-6cm_surface	324.055	7250890	9.4	943839	0.0884684	325.062	C14H15N1O6S1	14	15	1	6	0	1	325.062	-0.0830611	8	0.300959	325	0	0.388889	2	1.071	0.4286
HE 376-007_4-6cm_surface	308.078	28865866	41.6	829816	0.352194	309.085	C14H15N1O7	14	15	1	7	0	0	309.085	0.00970607	8	0.260275	309	0	0.421053	1	1.071	0.5
HE 376-007_4-6cm_surface	340.05	10000130	13.2	835745	0.122012	341.057	C14H15N1O7S1	14	15	1	7	0	1	341.057	-0.0791657	8	0.323905	341	0	0.352941	1	1.071	0.5
HE 376-007_4-6cm_surface	324.073	20440024	28.4	776353	0.24939	325.08	C14H15N1O8	14	15	1	8	0	0	325.08	0.132275	8	0.283221	325	0	0.388889	0	1.071	0.5714
HE 376-007_4-6cm_surface	356.045	11873774	15.4	830141	0.144872	357.052	C14H15N1O8S1	14	15	1	8	0	1	357.052	-0.187648	8	0.34685	357	0	0.3125	0	1.071	0.5714
HE 376-007_4-6cm_surface	340.067	16373521	22.2	821680	0.199774	341.075	C14H15N1O9	14	15	1	9	0	0	341.075	-0.0791615	8	0.306166	341	0	0.352941	-1	1.071	0.6429
HE 376-007_4-6cm_surface	372.04	8259480	10	838049	0.100774	373.047	C14H15N1O9S1	14	15	1	9	0	1	373.047	0.0884608	8	0.369796	373	0	0.266667	-1	1.071	0.6429
HE 376-007_4-6cm_surface	404.012	8388399	9.8	795874	0.102347	405.019	C14H15N1O9S2	14	15	1	9	0	2	405.019	-0.0419734	8	0.433425	405	0	0.153846	-1	1.071	0.6429
HE 376-007_4-6cm_surface	371.073	6202381	7.3	881870	0.0756755	372.081	C14H16N2O10	14	16	2	10	0	0	372.08	0.115566	8	0.334974	372	0	0.285714	-2	1.143	0.7143
HE 376-007_4-6cm_surface	259.109	17272310	26.7	841517	0.21074	260.116	C14H16N2O3	14	16	2	3	0	0	260.116	0.280644	8	0.174356	260	0.333333	0.52381	5	1.143	0.2143
HE 376-007_4-6cm_surface	275.104	46262320	71.2	821938	0.564449	276.111	C14H16N2O4	14	16	2	4	0	0	276.111	0.155734	8	0.197301	276	0.25	0.5	4	1.143	0.2857
HE 376-007_4-6cm_surface	291.099	71141904	107.6	899884	0.868006	292.106	C14H16N2O5	14	16	2	5	0	0	292.106	-0.0924322	8	0.220246	292	0.142857	0.473684	3	1.143	0.3571
HE 376-007_4-6cm_surface	355.043	6732391	8.3	812745	0.0821422	356.05	C14H16N2O5S2	14	16	2	5	0	2	356.05	-0.0196602	8	0.347506	356	0	0.333333	3	1.143	0.3571
HE 376-007_4-6cm_surface	307.094	26735258	38.9	774350	0.326198	308.101	C14H16N2O6	14	16	2	6	0	0	308.101	0.107108	8	0.243192	308	0	0.444444	2	1.143	0.4286
HE 376-007_4-6cm_surface	339.066	27120574	37.4	816313	0.330899	340.073	C14H16N2O6S1	14	16	2	6	0	1	340.073	-0.0793947	8	0.306822	340	0	0.375	2	1.143	0.4286
HE 376-007_4-6cm_surface	323.089	20521174	28.9	763496	0.25038	324.096	C14H16N2O7	14	16	2	7	0	0	324.096	0.132677	8	0.266137	324	0	0.411765	1	1.143	0.5
HE 376-007_4-6cm_surface	355.061	10046071	12.8	770127	0.122573	356.068	C14H16N2O7S1	14	16	2	7	0	1	356.068	0.00842536	8	0.329767	356	0	0.333333	1	1.143	0.5
HE 376-007_4-6cm_surface	339.083	15365068	20.8	701083	0.18747	340.091	C14H16N2O8	14	16	2	8	0	0	340.091	0.0970329	8	0.289083	340	0	0.375	0	1.143	0.5714
HE 376-007_4-6cm_surface	371.055	13059068	16.4	840700	0.159334	372.063	C14H16N2O8S1	14	16	2	8	0	1	372.063	-0.0725684	8	0.352712	372	0	0.285714	0	1.143	0.5714
HE 376-007_4-6cm_surface	355.078	11233927	14.5	847920	0.137066	356.086	C14H16N2O9	14	16	2	9	0	0	356.086	0.0645912	8	0.312028	356	0	0.333333	-1	1.143	0.6429
HE 376-007_4-6cm_surface	387.05	6930261	8.1	784369	0.0845564	388.058	C14H16N2O9S1	14	16	2	9	0	1	388.058	-0.0953467	8	0.375658	388	0	0.230769	-1	1.143	0.6429
HE 376-007_4-6cm_surface	358.078	8664353	10.9	737166	0.105714	359.085	C14H17N1O10	14	17	1	10	0	0	359.085	0.0919002	7	0.315712	359	0	0.1875	-3	1.214	0.7143
HE 376-007_4-6cm_surface	278.103	11320831	16.6	855482	0.138126	279.111	C14H17N1O5	14	17	1	5	0	0	279.111	0.225717	7	0.200985	279	0.0625	0.380952	2	1.214	0.3571
HE 376-007_4-6cm_surface	294.098	21156144	30.9	883340	0.258127	295.106	C14H17N1O6	14	17	1	6	0	0	295.106	-0.0576065	7	0.22393	295	0	0.35	1	1.214	0.4286
HE 376-007_4-6cm_surface	310.093	24066782	34.5	878351	0.29364	311.1	C14H17N1O7	14	17	1	7	0	0	311.101	-0.0225008	7	0.246876	311	0	0.315789	0	1.214	0.5
HE 376-007_4-6cm_surface	342.065	6471103	8.1	789585	0.0789542	343.073	C14H17N1O7S1	14	17	1	7	0	1	343.073	0.0670412	7	0.310505	343	0	0.235294	0	1.214	0.5
HE 376-007_4-6cm_surface	326.088	17984016	24.8	787046	0.219424	327.095	C14H17N1O8	14	17	1	8	0	0	327.095	-0.0519726	7	0.269821	327	0	0.277778	-1	1.214	0.5714
HE 376-007_4-6cm_surface	358.06	9590033	12.2	874497	0.117008	359.067	C14H17N1O8S1	14	17	1	8	0	1	359.067	-0.0194949	7	0.333451	359	0	0.1875	-1	1.214	0.5714
HE 376-007_4-6cm_surface	342.083	12344782	16.3	719385	0.150619	343.09	C14H17N1O9	14	17	1	9	0	0	343.09	0.154478	7	0.292767	343	0	0.235294	-2	1.214	0.6429
HE 376-007_4-6cm_surface	374.055	7188225	8.6	757982	0.0877039	375.062	C14H17N1O9S1	14	17	1	9	0	1	375.062	0.0879854	7	0.356396	375	0	0.133333	-2	1.214	0.6429
HE 376-007_4-6cm_surface	306.11	8810478	12.1	1064751	0.107497	307.117	C14H17N3O5	14	17	3	5	0	0	307.117	-0.120475	8	0.226109	307	0.0833333	0.470588	3	1.214	0.3571
HE 376-007_4-6cm_surface	322.104	6413784	8.3	778614	0.0782549	323.112	C14H17N3O6	14	17	3	6	0	0	323.112	-0.0526134	8	0.249054	323	0	0.4375	2	1.214	0.4286
HE 376-007_4-6cm_surface	338.099	9973899	13.1	841407	0.121692	339.107	C14H17N3O7	14	17	3	7	0	0	339.107	0.156293	8	0.272	339	0	0.4	1	1.214	0.5
HE 376-007_4-6cm_surface	354.094	9651986	12.3	743935	0.117764	355.102	C14H17N3O8	14	17	3	8	0	0	355.102	0.0929312	8	0.294945	355	0	0.357143	0	1.214	0.5714
HE 376-007_4-6cm_surface	370.089	9355379	11.7	796617	0.114145	371.097	C14H17N3O9	14	17	3	9	0	0	371.096	0.0619785	8	0.31789	371	0	0.307692	-1	1.214	0.6429
HE 376-007_4-6cm_surface	373.089	7187315	8.6	745733	0.0876928	374.096	C14H18N2O10	14	18	2	10	0	0	374.096	0.141675	7	0.321574	374	0	0.142857	-3	1.286	0.7143
HE 376-007_4-6cm_surface	277.119	9473040	13.8	784791	0.115581	278.127	C14H18N2O4	14	18	2	4	0	0	278.127	0.298425	7	0.183902	278	0.125	0.4	3	1.286	0.2857
HE 376-007_4-6cm_surface	293.114	22580946	33.5	1052555	0.275511	294.122	C14H18N2O5	14	18	2	5	0	0	294.122	-0.0237997	7	0.206847	294	0	0.368421	2	1.286	0.3571
HE 376-007_4-6cm_surface	309.109	28407842	40.9	869547	0.346605	310.116	C14H18N2O6	14	18	2	6	0	0	310.116	0.00967378	7	0.229793	310	0	0.333333	1	1.286	0.4286
HE 376-007_4-6cm_surface	325.104	19244804	26.7	817598	0.234807	326.111	C14H18N2O7	14	18	2	7	0	0	326.111	-0.0521294	7	0.252738	326	0	0.294118	0	1.286	0.5
HE 376-007_4-6cm_surface	357.076	8958356	11.3	773429	0.109301	358.083	C14H18N2O7S1	14	18	2	7	0	1	358.083	0.0363044	7	0.316368	358	0	0.2	0	1.286	0.5
HE 376-007_4-6cm_surface	341.099	16931458	22.7	766484	0.206581	342.106	C14H18N2O8	14	18	2	8	0	0	342.106	-0.0204615	7	0.275683	342	0	0.25	-1	1.286	0.5714
HE 376-007_4-6cm_surface	357.094	13070756	17	762167	0.159477	358.101	C14H18N2O9	14	18	2	9	0	0	358.101	-0.0195475	7	0.298629	358	0	0.2	-2	1.286	0.6429
HE 376-007_4-6cm_surface	389.066	7169765	8.4	815953	0.0874786	390.073	C14H18N2O9S1	14	18	2	9	0	1	390.073	0.0589633	7	0.362258	390	0	0.0769231	-2	1.286	0.6429
HE 376-007_4-6cm_surface	401.095	8279088	9.7	744530	0.101014	402.102	C14H18N4O10	14	18	4	10	0	0	402.102	0.131807	8	0.346698	402	0	0.2	-2	1.286	0.7143
HE 376-007_4-6cm_surface	353.11	8717215	11	641048	0.106359	354.118	C14H18N4O7	14	18	4	7	0	0	354.118	0.00847176	8	0.277862	354	0	0.384615	1	1.286	0.5
HE 376-007_4-6cm_surface	369.105	6872283	8.3	630361	0.083849	370.112	C14H18N4O8	14	18	4	8	0	0	370.112	-0.045932	8	0.300807	370	0	0.333333	0	1.286	0.5714
HE 376-007_4-6cm_surface	360.094	15572047	20.4	822102	0.189995	361.101	C14H19N1O10	14	19	1	10	0	0	361.101	-0.0747713	6	0.302313	361	0	0.0625	-4	1.357	0.7143
HE 376-007_4-6cm_surface	280.119	8471050	12.2	886354	0.103356	281.126	C14H19N1O5	14	19	1	5	0	0	281.126	0.0106714	6	0.187585	281	0	0.285714	1	1.357	0.3571
HE 376-007_4-6cm_surface	296.114	12420634	17.7	795233	0.151545	297.121	C14H19N1O6	14	19	1	6	0	0	297.121	0.0437532	6	0.210531	297	0	0.25	0	1.357	0.4286
HE 376-007_4-6cm_surface	312.109	15900807	22.4	824423	0.194006	313.116	C14H19N1O7	14	19	1	7	0	0	313.116	0.00958111	6	0.233476	313	0	0.210526	-1	1.357	0.5
HE 376-007_4-6cm_surface	344.081	8164490	10.4	768203	0.0996153	345.088	C14H19N1O7S1	14	19	1	7	0	1	345.088	0.124606	6	0.297106	345	0	0.117647	-1	1.357	0.5
HE 376-007_4-6cm_surface	328.104	11735129	15.9	812041	0.143181	329.111	C14H19N1O8	14	19	1	8	0	0	329.111	0.16104	6	0.256422	329	0	0.166667	-2	1.357	0.5714
HE 376-007_4-6cm_surface	344.099	11330713	14.8	748981	0.138247	345.106	C14H19N1O9	14	19	1	9	0	0	345.106	0.0666462	6	0.279367	345	0	0.117647	-3	1.357	0.6429
HE 376-007_4-6cm_surface	388.1	29082436	37.1	728372	0.354836	389.107	C14H19N3O10	14	19	3	10	0	0	389.107	0.0591097	7	0.327437	389	0	0.0833333	-3	1.357	0.7143
HE 376-007_4-6cm_surface	404.095	9633663	11.4	767614	0.117541	405.102	C14H19N3O11	14	19	3	11	0	0	405.102	0.0567758	7	0.350382	405	0	0	-4	1.357	0.7857
HE 376-007_4-6cm_surface	308.125	11367787	15.8	950052	0.138699	309.133	C14H19N3O5	14	19	3	5	0	0	309.132	0.171448	7	0.212709	309	0	0.352941	2	1.357	0.3571
HE 376-007_4-6cm_surface	324.12	18998268	26.3	898533	0.231799	325.127	C14H19N3O6	14	19	3	6	0	0	325.127	-0.144559	7	0.235655	325	0	0.3125	1	1.357	0.4286
HE 376-007_4-6cm_surface	340.115	36345656	50.5	753930	0.443455	341.122	C14H19N3O7	14	19	3	7	0	0	341.122	0.0381095	7	0.2586	341	0	0.266667	0	1.357	0.5
HE 376-007_4-6cm_surface	356.11	22597162	30.1	819027	0.275709	357.117	C14H19N3O8	14	19	3	8	0	0	357.117	-0.159611	7	0.281546	357	0	0.214286	-1	1.357	0.5714
HE 376-007_4-6cm_surface	372.105	61212628	80.6	781077	0.746858	373.112	C14H19N3O9	14	19	3	9	0	0	373.112	-0.0187611	7	0.304491	373	0	0.153846	-2	1.357	0.6429
HE 376-007_4-6cm_surface	375.105	18387680	23.5	739728	0.224349	376.112	C14H20N2O10	14	20	2	10	0	0	376.112	0.167503	6	0.308175	376	0	0	-4	1.429	0.7143
HE 376-007_4-6cm_surface	263.14	6198221	8.9	1114693	0.0756248	264.147	C14H20N2O3	14	20	2	3	0	0	264.147	0.352076	6	0.147557	264	0.111111	0.333333	3	1.429	0.2143
HE 376-007_4-6cm_surface	279.135	8196109	11.8	867078	0.100001	280.142	C14H20N2O4	14	20	2	4	0	0	280.142	0.0107088	6	0.170502	280	0	0.3	2	1.429	0.2857
HE 376-007_4-6cm_surface	295.13	8033201	11.1	1261677	0.0980135	296.137	C14H20N2O5	14	20	2	5	0	0	296.137	0.145203	6	0.193448	296	0	0.263158	1	1.429	0.3571
HE 376-007_4-6cm_surface	311.125	13352384	18.7	906433	0.162913	312.132	C14H20N2O6	14	20	2	6	0	0	312.132	0.265913	6	0.216393	312	0	0.222222	0	1.429	0.4286
HE 376-007_4-6cm_surface	327.12	25603398	35.8	798416	0.312388	328.127	C14H20N2O7	14	20	2	7	0	0	328.127	0.100571	6	0.239339	328	0	0.176471	-1	1.429	0.5
HE 376-007_4-6cm_surface	359.092	7502012	9.3	734555	0.0915324	360.099	C14H20N2O7S1	14	20	2	7	0	1	360.099	0.00833104	6	0.302968	360	0	0.0666667	-1	1.429	0.5
HE 376-007_4-6cm_surface	343.115	33759560	46.2	750802	0.411902	344.122	C14H20N2O8	14	20	2	8	0	0	344.122	0.154015	6	0.262284	344	0	0.125	-2	1.429	0.5714
HE 376-007_4-6cm_surface	359.11	22141132	29.5	768505	0.270145	360.117	C14H20N2O9	14	20	2	9	0	0	360.117	0.0916369	6	0.285229	360	0	0.0666667	-3	1.429	0.6429
HE 376-007_4-6cm_surface	403.111	6495178	7.4	717660	0.079248	404.118	C14H20N4O10	14	20	4	10	0	0	404.118	0.0816593	7	0.333299	404	0	0	-3	1.429	0.7143
HE 376-007_4-6cm_surface	339.131	23974900	33	796743	0.292519	340.138	C14H20N4O6	14	20	4	6	0	0	340.138	-0.0205799	7	0.241517	340	0	0.285714	1	1.429	0.4286
HE 376-007_4-6cm_surface	355.126	14699185	19.2	801209	0.179345	356.133	C14H20N4O7	14	20	4	7	0	0	356.133	-0.131973	7	0.264462	356	0	0.230769	0	1.429	0.5
HE 376-007_4-6cm_surface	371.121	61015096	80.3	761754	0.744448	372.128	C14H20N4O8	14	20	4	8	0	0	372.128	0.00806174	7	0.287408	372	0	0.166667	-1	1.429	0.5714
HE 376-007_4-6cm_surface	387.116	27000724	34.4	710358	0.329437	388.123	C14H20N4O9	14	20	4	9	0	0	388.123	0.11079	7	0.310353	388	0	0.0909091	-2	1.429	0.6429
HE 376-007_4-6cm_surface	362.109	15483782	20	745228	0.188918	363.117	C14H21N1O10	14	21	1	10	0	0	363.117	0.0633405	5	0.288913	363	0	-0.0625	-5	1.5	0.7143
HE 376-007_4-6cm_surface	378.104	13884920	17.5	726769	0.169411	379.111	C14H21N1O11	14	21	1	11	0	0	379.111	-0.123974	5	0.311859	379	0	-0.133333	-6	1.5	0.7857
HE 376-007_4-6cm_surface	298.13	6951710	9.5	804994	0.0848181	299.137	C14H21N1O6	14	21	1	6	0	0	299.137	0.210606	5	0.197132	299	0	0.15	-1	1.5	0.4286
HE 376-007_4-6cm_surface	330.102	8984231	11.9	950050	0.109617	331.109	C14H21N1O6S1	14	21	1	6	0	1	331.109	-0.172149	5	0.260761	331	0	0.0555556	-1	1.5	0.4286
HE 376-007_4-6cm_surface	314.125	9287239	12.7	836990	0.113314	315.132	C14H21N1O7	14	21	1	7	0	0	315.132	-0.0539457	5	0.220077	315	0	0.105263	-2	1.5	0.5
HE 376-007_4-6cm_surface	330.119	8595126	11.4	764953	0.10487	331.127	C14H21N1O8	14	21	1	8	0	0	331.127	-0.0513399	5	0.243022	331	0	0.0555556	-3	1.5	0.5714
HE 376-007_4-6cm_surface	346.114	10177395	13.2	749185	0.124175	347.122	C14H21N1O9	14	21	1	9	0	0	347.122	0.152684	5	0.265968	347	0	0	-4	1.5	0.6429
HE 376-007_4-6cm_surface	390.115	16108245	20.1	758567	0.196537	391.123	C14H21N3O10	14	21	3	10	0	0	391.123	-0.0178972	6	0.314037	391	0	-0.0833333	-4	1.5	0.7143
HE 376-007_4-6cm_surface	310.141	14736127	20.7	828964	0.179796	311.148	C14H21N3O5	14	21	3	5	0	0	311.148	0.0417807	6	0.19931	311	0	0.235294	1	1.5	0.3571
HE 376-007_4-6cm_surface	326.136	34433588	48.5	856797	0.420126	327.143	C14H21N3O6	14	21	3	6	0	0	327.143	-0.174236	6	0.222255	327	0	0.1875	0	1.5	0.4286
HE 376-007_4-6cm_surface	342.131	174366192	242.5	778903	2.12745	343.138	C14H21N3O7	14	21	3	7	0	0	343.138	0.0378856	6	0.245201	343	0	0.133333	-1	1.5	0.5
HE 376-007_4-6cm_surface	374.103	22286126	28.7	771257	0.271914	375.11	C14H21N3O7S1	14	21	3	7	0	1	375.11	-0.0719789	6	0.30883	375	0	0	-1	1.5	0.5
HE 376-007_4-6cm_surface	358.126	86299984	117.7	818708	1.05295	359.133	C14H21N3O8	14	21	3	8	0	0	359.133	-0.130871	6	0.268146	359	0	0.0714286	-2	1.5	0.5714
HE 376-007_4-6cm_surface	390.098	9530052	11.5	794786	0.116277	391.105	C14H21N3O8S1	14	21	3	8	0	1	391.105	-0.0690352	6	0.331776	391	0	-0.0833333	-2	1.5	0.5714
HE 376-007_4-6cm_surface	374.121	38309696	50.1	747264	0.467418	375.128	C14H21N3O9	14	21	3	9	0	0	375.128	0.0613124	6	0.291092	375	0	0	-3	1.5	0.6429
HE 376-007_4-6cm_surface	406.093	6469384	7.4	715241	0.0789333	407.1	C14H21N3O9S1	14	21	3	9	0	1	407.1	-0.0908868	6	0.354721	407	0	-0.181818	-3	1.5	0.6429
HE 376-007_4-6cm_surface	377.12	8723027	10.7	804161	0.10643	378.127	C14H22N2O10	14	22	2	10	0	0	378.127	-0.0714045	5	0.294776	378	0	-0.142857	-5	1.571	0.7143
HE 376-007_4-6cm_surface	297.146	13383848	19.2	880169	0.163297	298.153	C14H22N2O5	14	22	2	5	0	0	298.153	0.0436018	5	0.180048	298	0	0.157895	0	1.571	0.3571
HE 376-007_4-6cm_surface	313.141	13198198	18.5	830102	0.161032	314.148	C14H22N2O6	14	22	2	6	0	0	314.148	0.16871	5	0.202994	314	0	0.111111	-1	1.571	0.4286
HE 376-007_4-6cm_surface	329.135	86602648	123.4	789692	1.05664	330.143	C14H22N2O7	14	22	2	7	0	0	330.143	0.0999568	5	0.225939	330	0	0.0588235	-2	1.571	0.5
HE 376-007_4-6cm_surface	345.13	44214296	60.8	762427	0.539461	346.138	C14H22N2O8	14	22	2	8	0	0	346.138	0.124228	5	0.248885	346	0	0	-3	1.571	0.5714
HE 376-007_4-6cm_surface	377.102	9476674	11.7	791682	0.115625	378.11	C14H22N2O8S1	14	22	2	8	0	1	378.11	-0.0978552	5	0.312514	378	0	-0.142857	-3	1.571	0.5714
HE 376-007_4-6cm_surface	361.125	23191550	30.4	812839	0.282961	362.132	C14H22N2O9	14	22	2	9	0	0	362.133	-0.102173	5	0.27183	362	0	-0.0666667	-4	1.571	0.6429
HE 376-007_4-6cm_surface	341.147	62298796	86	811803	0.76011	342.154	C14H22N4O6	14	22	4	6	0	0	342.154	-0.0789119	6	0.228118	342	0	0.142857	0	1.571	0.4286
HE 376-007_4-6cm_surface	357.142	52416976	71.1	769758	0.639542	358.149	C14H22N4O7	14	22	4	7	0	0	358.149	0.00837641	6	0.251063	358	0	0.0769231	-1	1.571	0.5
HE 376-007_4-6cm_surface	373.136	39521184	51.7	790422	0.4822	374.144	C14H22N4O8	14	22	4	8	0	0	374.144	-0.0454371	6	0.274009	374	0	0	-2	1.571	0.5714
HE 376-007_4-6cm_surface	389.131	10888995	13.3	750167	0.132857	390.139	C14H22N4O9	14	22	4	9	0	0	390.139	-0.0692062	6	0.296954	390	0	-0.0909091	-3	1.571	0.6429
HE 376-007_4-6cm_surface	364.125	14150343	18.2	765296	0.172649	365.132	C14H23N1O10	14	23	1	10	0	0	365.132	-0.0465585	4	0.275514	365	0	-0.1875	-6	1.643	0.7143
HE 376-007_4-6cm_surface	380.12	10298740	12.7	756406	0.125655	381.127	C14H23N1O11	14	23	1	11	0	0	381.127	-0.123318	4	0.298459	381	0	-0.266667	-7	1.643	0.7857
HE 376-007_4-6cm_surface	396.115	37183848	46.9	744407	0.453682	397.122	C14H23N1O12	14	23	1	12	0	0	397.122	-0.143533	4	0.321405	397	0	-0.357143	-8	1.643	0.8571
HE 376-007_4-6cm_surface	428.087	14833976	17.4	718481	0.18099	429.094	C14H23N1O12S1	14	23	1	12	0	1	429.094	-0.0396183	4	0.385034	429	0	-0.583333	-8	1.643	0.8571
HE 376-007_4-6cm_surface	444.082	6828852	7.3	766758	0.0833191	445.089	C14H23N1O13S1	14	23	1	13	0	1	445.089	0.00674022	4	0.40798	445	0	-0.727273	-9	1.643	0.9286
HE 376-007_4-6cm_surface	316.14	7482396	9.9	904896	0.0912931	317.147	C14H23N1O7	14	23	1	7	0	0	317.147	-0.116665	4	0.206678	317	0	0	-3	1.643	0.5
HE 376-007_4-6cm_surface	332.135	6745380	8.6	879247	0.0823007	333.142	C14H23N1O8	14	23	1	8	0	0	333.142	0.219126	4	0.229623	333	0	-0.0555556	-4	1.643	0.5714
HE 376-007_4-6cm_surface	348.13	8712794	11.2	816134	0.106305	349.137	C14H23N1O9	14	23	1	9	0	0	349.137	0.209087	4	0.252568	349	0	-0.117647	-5	1.643	0.6429
HE 376-007_4-6cm_surface	440.098	6612216	7.1	574474	0.080676	441.105	C14H23N3O11S1	14	23	3	11	0	1	441.105	-0.197232	5	0.387213	441	0	-0.666667	-6	1.643	0.7857
HE 376-007_4-6cm_surface	312.156	99303592	145.3	868512	1.21161	313.164	C14H23N3O5	14	23	3	5	0	0	313.164	-0.0542847	5	0.185911	313	0	0.117647	0	1.643	0.3571
HE 376-007_4-6cm_surface	328.151	163606656	233.9	794597	1.99617	329.159	C14H23N3O6	14	23	3	6	0	0	329.159	0.0394946	5	0.208856	329	0	0.0625	-1	1.643	0.4286
HE 376-007_4-6cm_surface	360.124	7679082	9.6	713910	0.0936928	361.131	C14H23N3O6S1	14	23	3	6	0	1	361.131	0.0636888	5	0.272486	361	0	-0.0714286	-1	1.643	0.4286
HE 376-007_4-6cm_surface	344.146	45360324	62.4	750622	0.553443	345.154	C14H23N3O7	14	23	3	7	0	0	345.154	0.153555	5	0.231801	345	0	0	-2	1.643	0.5
HE 376-007_4-6cm_surface	376.118	11081374	13.8	765679	0.135204	377.126	C14H23N3O7S1	14	23	3	7	0	1	377.126	0.00795491	5	0.295431	377	0	-0.153846	-2	1.643	0.5
HE 376-007_4-6cm_surface	360.141	160226432	219.4	772135	1.95493	361.149	C14H23N3O8	14	23	3	8	0	0	361.149	0.0359963	5	0.254747	361	0	-0.0714286	-3	1.643	0.5714
HE 376-007_4-6cm_surface	392.113	13357656	16.5	716071	0.162977	393.121	C14H23N3O8S1	14	23	3	8	0	1	393.121	0.0330687	5	0.318377	393	0	-0.25	-3	1.643	0.5714
HE 376-007_4-6cm_surface	424.085	14584427	17.1	673632	0.177945	425.093	C14H23N3O8S2	14	23	3	8	0	2	425.093	-0.0399913	5	0.382006	425	0	-0.5	-3	1.643	0.5714
HE 376-007_4-6cm_surface	376.136	13096623	16.5	796850	0.159792	377.143	C14H23N3O9	14	23	3	9	0	0	377.143	-0.0185606	5	0.277692	377	0	-0.153846	-4	1.643	0.6429
HE 376-007_4-6cm_surface	408.108	8547999	9.8	698912	0.104295	409.115	C14H23N3O9S1	14	23	3	9	0	1	409.115	-0.0171101	5	0.341322	409	0	-0.363636	-4	1.643	0.6429
HE 376-007_4-6cm_surface	440.08	7488743	8.1	693914	0.0913705	441.088	C14H23N3O9S2	14	23	3	9	0	2	441.088	0.0748151	5	0.404952	441	0	-0.666667	-4	1.643	0.6429
HE 376-007_4-6cm_surface	299.161	35216824	52.2	777837	0.429682	300.169	C14H24N2O5	14	24	2	5	0	0	300.169	0.109938	4	0.166649	300	0	0.0526316	-1	1.714	0.3571
HE 376-007_4-6cm_surface	315.156	22579520	32.3	866261	0.275494	316.163	C14H24N2O6	14	24	2	6	0	0	316.163	-0.117028	4	0.189594	316	0	0	-2	1.714	0.4286
HE 376-007_4-6cm_surface	331.151	15186430	20.8	881102	0.18529	332.158	C14H24N2O7	14	24	2	7	0	0	332.158	-0.0812865	4	0.21254	332	0	-0.0588235	-3	1.714	0.5
HE 376-007_4-6cm_surface	347.146	28225274	38.4	821218	0.344378	348.153	C14H24N2O8	14	24	2	8	0	0	348.153	-0.106275	4	0.235485	348	0	-0.125	-4	1.714	0.5714
HE 376-007_4-6cm_surface	363.141	8210236	10.2	808036	0.100173	364.148	C14H24N2O9	14	24	2	9	0	0	364.148	-0.0466843	4	0.258431	364	0	-0.2	-5	1.714	0.6429
HE 376-007_4-6cm_surface	327.167	11554155	15.6	880033	0.140973	328.175	C14H24N4O5	14	24	4	5	0	0	328.175	-0.0822733	5	0.191773	328	0	0.0666667	0	1.714	0.3571
HE 376-007_4-6cm_surface	343.162	17277296	23.1	783691	0.210801	344.17	C14H24N4O6	14	24	4	6	0	0	344.17	0.0668275	5	0.214718	344	0	0	-1	1.714	0.4286
HE 376-007_4-6cm_surface	359.157	102226168	139.6	777674	1.24727	360.164	C14H24N4O7	14	24	4	7	0	0	360.164	-0.0472007	5	0.237664	360	0	-0.0769231	-2	1.714	0.5
HE 376-007_4-6cm_surface	375.152	21074700	27.1	775627	0.257133	376.159	C14H24N4O8	14	24	4	8	0	0	376.159	-0.0717781	5	0.260609	376	0	-0.166667	-3	1.714	0.5714
HE 376-007_4-6cm_surface	366.141	7483922	9.2	803442	0.0913117	367.148	C14H25N1O10	14	25	1	10	0	0	367.148	0.0626451	3	0.262115	367	0	-0.3125	-7	1.786	0.7143
HE 376-007_4-6cm_surface	314.172	13715050	19.2	780850	0.167338	315.179	C14H25N3O5	14	25	3	5	0	0	315.179	0.00951839	4	0.172511	315	0	0	-1	1.786	0.3571
HE 376-007_4-6cm_surface	330.167	92436192	131.7	836513	1.12782	331.174	C14H25N3O6	14	25	3	6	0	0	331.174	-0.111724	4	0.195457	331	0	-0.0625	-2	1.786	0.4286
HE 376-007_4-6cm_surface	362.139	7971746	9.8	785582	0.0972636	363.146	C14H25N3O6S1	14	25	3	6	0	1	363.146	0.00826113	4	0.259086	363	0	-0.214286	-2	1.786	0.4286
HE 376-007_4-6cm_surface	346.162	163621792	227.5	834289	1.99636	347.169	C14H25N3O7	14	25	3	7	0	0	347.169	-0.106576	4	0.218402	347	0	-0.133333	-3	1.786	0.5
HE 376-007_4-6cm_surface	398.122	7571706	8.8	649683	0.0923827	399.13	C14H26N1O10P1	14	26	1	10	1	0	399.129	0.383334	3	0.316239	399	0	-0.375	-7	1.857	0.7143
HE 376-007_4-6cm_surface	301.177	9962211	13.9	973564	0.121549	302.184	C14H26N2O5	14	26	2	5	0	0	302.184	-0.0893495	3	0.15325	302	0	-0.0526316	-2	1.857	0.3571
HE 376-007_4-6cm_surface	349.144	13022680	17.2	788426	0.15889	350.151	C14H26N2O6S1	14	26	2	6	0	1	350.151	0.094245	3	0.239825	350	0	-0.25	-3	1.857	0.4286
HE 376-007_4-6cm_surface	329.183	22655934	31.5	858478	0.276426	330.19	C14H26N4O5	14	26	4	5	0	0	330.19	-0.112057	4	0.178373	330	0	-0.0666667	-1	1.857	0.3571
HE 376-007_4-6cm_surface	345.178	49489988	68.1	821465	0.60383	346.185	C14H26N4O6	14	26	4	6	0	0	346.185	-0.106879	4	0.201319	346	0	-0.142857	-2	1.857	0.4286
HE 376-007_4-6cm_surface	361.173	12017707	15.3	732030	0.146629	362.18	C14H26N4O7	14	26	4	7	0	0	362.18	0.146336	4	0.224264	362	0	-0.230769	-3	1.857	0.5
HE 376-007_4-6cm_surface	444.129	8385376	9.2	628809	0.10231	445.137	C14H27N3O11S1	14	27	3	11	0	1	445.137	-0.150516	3	0.360414	445	0	-1.11111	-8	1.929	0.7857
HE 376-007_4-6cm_surface	300.193	25813082	38	783074	0.314947	301.2	C14H27N3O4	14	27	3	4	0	0	301.2	0.142762	3	0.136166	301	0	-0.0555556	-1	1.929	0.2857
HE 376-007_4-6cm_surface	316.188	25824320	36.6	814492	0.315084	317.195	C14H27N3O5	14	27	3	5	0	0	317.195	0.0094579	3	0.159112	317	0	-0.117647	-2	1.929	0.3571
HE 376-007_4-6cm_surface	332.183	18758986	25.6	840509	0.228879	333.19	C14H27N3O6	14	27	3	6	0	0	333.19	-0.0510219	3	0.182057	333	0	-0.1875	-3	1.929	0.4286
HE 376-007_4-6cm_surface	412.122	8207801	9.4	770466	0.100144	413.129	C14H27N3O7S2	14	27	3	7	0	2	413.129	-0.0169439	3	0.332262	413	0	-0.727273	-4	1.929	0.5
HE 376-007_4-6cm_surface	286.036	6352532	8.8	894249	0.0775075	287.043	C14H9N1O6	14	9	1	6	0	0	287.043	0.289155	11	0.277528	287	0.5	0.75	5	0.6429	0.4286
HE 376-007_4-6cm_surface	302.031	8439067	11.6	1018001	0.102965	303.038	C14H9N1O7	14	9	1	7	0	0	303.038	-0.0890978	11	0.300473	303	0.416667	0.736842	4	0.6429	0.5
HE 376-007_4-6cm_surface	318.026	10400164	14.1	907599	0.126893	319.033	C14H9N1O8	14	9	1	8	0	0	319.033	-0.115976	11	0.323419	319	0.3	0.722222	3	0.6429	0.5714
HE 376-007_4-6cm_surface	334.02	6071095	7.6	924425	0.0740737	335.028	C14H9N1O9	14	9	1	9	0	0	335.028	0.0388028	11	0.346364	335	0.125	0.705882	2	0.6429	0.6429
HE 376-007_4-6cm_surface	313.047	6153009	8.1	867036	0.0750731	314.054	C15H10N2O6	15	10	2	6	0	0	314.054	-0.149656	12	0.296789	314	0.571429	0.8	6	0.6667	0.4
HE 376-007_4-6cm_surface	329.041	7582541	9.9	992179	0.0925149	330.049	C15H10N2O7	15	10	2	7	0	0	330.049	-0.142403	12	0.319735	330	0.5	0.789474	5	0.6667	0.4667
HE 376-007_4-6cm_surface	345.036	6719432	8.4	912492	0.0819841	346.044	C15H10N2O8	15	10	2	8	0	0	346.044	0.0375675	12	0.34268	346	0.4	0.777778	4	0.6667	0.5333
HE 376-007_4-6cm_surface	364.031	7858801	9.7	887416	0.0958856	365.038	C15H11N1O10	15	11	1	10	0	0	365.038	0.0356127	11	0.369309	365	0	0.611111	1	0.7333	0.6667
HE 376-007_4-6cm_surface	284.056	7572038	10.7	1005057	0.0923868	285.064	C15H11N1O5	15	11	1	5	0	0	285.064	-0.0947157	11	0.254582	285	0.5	0.695652	6	0.7333	0.3333
HE 376-007_4-6cm_surface	300.051	8343550	11.6	765436	0.1018	301.059	C15H11N1O6	15	11	1	6	0	0	301.059	0.142829	11	0.277528	301	0.4375	0.681818	5	0.7333	0.4
HE 376-007_4-6cm_surface	316.046	10677206	14.6	813196	0.130273	317.054	C15H11N1O7	15	11	1	7	0	0	317.054	0.104083	11	0.300473	317	0.357143	0.666667	4	0.7333	0.4667
HE 376-007_4-6cm_surface	332.041	12844246	17.5	885306	0.156713	333.048	C15H11N1O8	15	11	1	8	0	0	333.048	-0.111095	11	0.323419	333	0.25	0.65	3	0.7333	0.5333
HE 376-007_4-6cm_surface	348.036	9884167	12.8	770056	0.120597	349.043	C15H11N1O9	15	11	1	9	0	0	349.043	0.123194	11	0.346364	349	0.1	0.631579	2	0.7333	0.6
HE 376-007_4-6cm_surface	315.062	9693435	13.3	842254	0.11827	316.07	C15H12N2O6	15	12	2	6	0	0	316.07	-0.022147	11	0.28339	316	0.428571	0.7	5	0.8	0.4
HE 376-007_4-6cm_surface	331.057	10262961	13.8	705728	0.125219	332.064	C15H12N2O7	15	12	2	7	0	0	332.064	0.0692637	11	0.306335	332	0.333333	0.684211	4	0.8	0.4667
HE 376-007_4-6cm_surface	347.052	12799655	16.9	816167	0.156169	348.059	C15H12N2O8	15	12	2	8	0	0	348.059	-0.0488422	11	0.329281	348	0.2	0.666667	3	0.8	0.5333
HE 376-007_4-6cm_surface	363.047	7571173	9.3	784761	0.0923762	364.054	C15H12N2O9	15	12	2	9	0	0	364.054	-0.0466963	11	0.352226	364	0	0.647059	2	0.8	0.6
HE 376-007_4-6cm_surface	366.047	10187195	12.8	754433	0.124294	367.054	C15H13N1O10	15	13	1	10	0	0	367.054	-0.0463147	10	0.35591	367	0	0.5	0	0.8667	0.6667
HE 376-007_4-6cm_surface	286.072	9817768	14.1	902909	0.119787	287.079	C15H13N1O5	15	13	1	5	0	0	287.079	0.184618	10	0.241183	287	0.388889	0.608696	5	0.8667	0.3333
HE 376-007_4-6cm_surface	302.067	12248371	17.3	635607	0.149443	303.074	C15H13N1O6	15	13	1	6	0	0	303.074	0.075889	10	0.264128	303	0.3125	0.590909	4	0.8667	0.4
HE 376-007_4-6cm_surface	318.062	14684607	20.4	652534	0.179168	319.069	C15H13N1O7	15	13	1	7	0	0	319.069	0.0720847	10	0.287074	319	0.214286	0.571429	3	0.8667	0.4667
HE 376-007_4-6cm_surface	350.034	7604459	9.6	825197	0.0927824	351.041	C15H13N1O7S1	15	13	1	7	0	1	351.041	-0.105401	10	0.350703	351	0.0833333	0.526316	3	0.8667	0.4667
HE 376-007_4-6cm_surface	334.057	18006868	24.5	794677	0.219703	335.064	C15H13N1O8	15	13	1	8	0	0	335.064	0.00895351	10	0.310019	335	0.0833333	0.55	2	0.8667	0.5333
HE 376-007_4-6cm_surface	366.029	6066602	7.2	742234	0.0740189	367.036	C15H13N1O8S1	15	13	1	8	0	1	367.036	0.0626641	10	0.373649	367	0	0.5	2	0.8667	0.5333
HE 376-007_4-6cm_surface	350.052	16267515	21.7	837484	0.198481	351.059	C15H13N1O9	15	13	1	9	0	0	351.059	-0.0484249	10	0.332965	351	0	0.526316	1	0.8667	0.6
HE 376-007_4-6cm_surface	382.024	6917259	8.2	806293	0.0843978	383.031	C15H13N1O9S1	15	13	1	9	0	1	383.031	0.0339398	10	0.396594	383	0	0.470588	1	0.8667	0.6
HE 376-007_4-6cm_surface	285.088	7470209	10.5	825633	0.0911444	286.095	C15H14N2O4	15	14	2	4	0	0	286.095	0.220206	10	0.2241	286	0.444444	0.636364	6	0.9333	0.2667
HE 376-007_4-6cm_surface	301.083	13730469	19.5	780497	0.167526	302.09	C15H14N2O5	15	14	2	5	0	0	302.09	-0.0231719	10	0.247045	302	0.375	0.619048	5	0.9333	0.3333
HE 376-007_4-6cm_surface	333.055	7421977	9.5	947115	0.0905559	334.062	C15H14N2O5S1	15	14	2	5	0	1	334.062	-0.140692	10	0.310675	334	0.285714	0.578947	5	0.9333	0.3333
HE 376-007_4-6cm_surface	317.078	25317082	35.9	841931	0.308895	318.085	C15H14N2O6	15	14	2	6	0	0	318.085	-0.116321	10	0.269991	318	0.285714	0.6	4	0.9333	0.4
HE 376-007_4-6cm_surface	333.073	20234278	27.7	777994	0.246879	334.08	C15H14N2O7	15	14	2	7	0	0	334.08	0.0987787	10	0.292936	334	0.166667	0.578947	3	0.9333	0.4667
HE 376-007_4-6cm_surface	349.068	15545748	20.7	797738	0.189674	350.075	C15H14N2O8	15	14	2	8	0	0	350.075	0.0371349	10	0.315881	350	0	0.555556	2	0.9333	0.5333
HE 376-007_4-6cm_surface	381.04	6990049	8.3	864709	0.0852859	382.047	C15H14N2O8S1	15	14	2	8	0	1	382.047	-0.0183223	10	0.379511	382	0	0.5	2	0.9333	0.5333
HE 376-007_4-6cm_surface	365.063	10825259	13.7	813566	0.132079	366.07	C15H14N2O9	15	14	2	9	0	0	366.07	0.0355123	10	0.338827	366	0	0.529412	1	0.9333	0.6
HE 376-007_4-6cm_surface	368.062	12065037	15.4	838728	0.147206	369.07	C15H15N1O10	15	15	1	10	0	0	369.07	-0.0731569	9	0.342511	369	0	0.388889	-1	1	0.6667
HE 376-007_4-6cm_surface	288.088	9331494	13.2	813724	0.113854	289.095	C15H15N1O5	15	15	1	5	0	0	289.095	0.114149	9	0.227783	289	0.277778	0.521739	4	1	0.3333
HE 376-007_4-6cm_surface	304.083	18655872	26.8	928917	0.227621	305.09	C15H15N1O6	15	15	1	6	0	0	305.09	-0.0884985	9	0.250729	305	0.1875	0.5	3	1	0.4
HE 376-007_4-6cm_surface	320.078	19609532	27.5	774174	0.239257	321.085	C15H15N1O7	15	15	1	7	0	0	321.085	0.165065	9	0.273674	321	0.0714286	0.47619	2	1	0.4667
HE 376-007_4-6cm_surface	352.05	10403819	13.3	819065	0.126937	353.057	C15H15N1O7S1	15	15	1	7	0	1	353.057	0.0368213	9	0.337304	353	0	0.421053	2	1	0.4667
HE 376-007_4-6cm_surface	336.072	22759906	31.3	823165	0.277695	337.08	C15H15N1O8	15	15	1	8	0	0	337.08	-0.0800997	9	0.29662	337	0	0.45	1	1	0.5333
HE 376-007_4-6cm_surface	368.045	8472829	10.5	658383	0.103377	369.052	C15H15N1O8S1	15	15	1	8	0	1	369.052	0.0352254	9	0.360249	369	0	0.388889	1	1	0.5333
HE 376-007_4-6cm_surface	352.067	16236539	21.4	789768	0.198103	353.075	C15H15N1O9	15	15	1	9	0	0	353.075	0.0368194	9	0.319565	353	0	0.421053	0	1	0.6
HE 376-007_4-6cm_surface	384.039	8442897	10.1	748142	0.103012	385.047	C15H15N1O9S1	15	15	1	9	0	1	385.047	0.00779126	9	0.383195	385	0	0.352941	0	1	0.6
HE 376-007_4-6cm_surface	300.099	14614557	21.1	861960	0.178313	301.106	C15H15N3O4	15	15	3	4	0	0	301.106	0.176018	10	0.229962	301	0.4375	0.65	6	1	0.2667
HE 376-007_4-6cm_surface	316.094	9292793	12.5	1096327	0.113382	317.101	C15H15N3O5	15	15	3	5	0	0	317.101	-0.148218	10	0.252907	317	0.357143	0.631579	5	1	0.3333
HE 376-007_4-6cm_surface	348.084	6828593	8.6	910822	0.083316	349.091	C15H15N3O7	15	15	3	7	0	0	349.091	-0.220573	10	0.298798	349	0.1	0.588235	3	1	0.4667
HE 376-007_4-6cm_surface	383.073	8335477	10	761299	0.101702	384.08	C15H16N2O10	15	16	2	10	0	0	384.08	-0.096334	9	0.348373	384	0	0.375	-1	1.067	0.6667
HE 376-007_4-6cm_surface	271.109	11940068	17.8	902735	0.145681	272.116	C15H16N2O3	15	16	2	3	0	0	272.116	0.0477737	9	0.187755	272	0.4	0.565217	6	1.067	0.2
HE 376-007_4-6cm_surface	287.104	32391410	48.4	835133	0.395209	288.111	C15H16N2O4	15	16	2	4	0	0	288.111	0.0104127	9	0.2107	288	0.333333	0.545455	5	1.067	0.2667
HE 376-007_4-6cm_surface	303.099	41887720	61.5	892807	0.511074	304.106	C15H16N2O5	15	16	2	5	0	0	304.106	-0.121668	9	0.233646	304	0.25	0.52381	4	1.067	0.3333
HE 376-007_4-6cm_surface	367.043	6460760	7.8	901171	0.078828	368.05	C15H16N2O5S2	15	16	2	5	0	2	368.05	0.0896617	9	0.360905	368	0	0.411765	4	1.067	0.3333
HE 376-007_4-6cm_surface	319.094	37213388	53.2	884081	0.454042	320.101	C15H16N2O6	15	16	2	6	0	0	320.101	-0.146829	9	0.256591	320	0.142857	0.5	3	1.067	0.4
HE 376-007_4-6cm_surface	335.088	29017774	40.1	779201	0.354047	336.096	C15H16N2O7	15	16	2	7	0	0	336.096	0.0386795	9	0.279537	336	0	0.473684	2	1.067	0.4667
HE 376-007_4-6cm_surface	367.061	9934184	12.5	777268	0.121207	368.068	C15H16N2O7S1	15	16	2	7	0	1	368.068	-0.0461871	9	0.343166	368	0	0.411765	2	1.067	0.4667
HE 376-007_4-6cm_surface	399.033	8924265	10.5	734802	0.108885	400.04	C15H16N2O7S2	15	16	2	7	0	2	400.04	-0.0674933	9	0.406796	400	0	0.333333	2	1.067	0.4667
HE 376-007_4-6cm_surface	351.083	24362126	32.5	805799	0.297243	352.091	C15H16N2O8	15	16	2	8	0	0	352.091	-0.0766848	9	0.302482	352	0	0.444444	1	1.067	0.5333
HE 376-007_4-6cm_surface	383.055	9556068	11.6	814146	0.116594	384.063	C15H16N2O8S1	15	16	2	8	0	1	384.063	-0.070301	9	0.366112	384	0	0.375	1	1.067	0.5333
HE 376-007_4-6cm_surface	367.078	14939513	19.3	793236	0.182278	368.086	C15H16N2O9	15	16	2	9	0	0	368.086	-0.10052	9	0.325428	368	0	0.411765	0	1.067	0.6
HE 376-007_4-6cm_surface	370.078	11763816	15	798825	0.143531	371.085	C15H17N1O10	15	17	1	10	0	0	371.085	0.0350324	8	0.329111	371	0	0.277778	-2	1.133	0.6667
HE 376-007_4-6cm_surface	418.045	7771116	8.8	812234	0.0948157	419.052	C15H17N1O11S1	15	17	1	11	0	1	419.052	0.0310224	8	0.415686	419	0	0.133333	-3	1.133	0.7333
HE 376-007_4-6cm_surface	290.103	11519936	16.6	897652	0.140555	291.111	C15H17N1O5	15	17	1	5	0	0	291.111	-0.058397	8	0.214384	291	0.166667	0.434783	3	1.133	0.3333
HE 376-007_4-6cm_surface	306.098	15994854	22.9	748677	0.195154	307.106	C15H17N1O6	15	17	1	6	0	0	307.106	0.237703	8	0.23733	307	0.0625	0.409091	2	1.133	0.4
HE 376-007_4-6cm_surface	322.093	20028878	28.2	788031	0.244373	323.101	C15H17N1O7	15	17	1	7	0	0	323.101	0.0711853	8	0.260275	323	0	0.380952	1	1.133	0.4667
HE 376-007_4-6cm_surface	354.065	7890680	9.9	911713	0.0962745	355.073	C15H17N1O7S1	15	17	1	7	0	1	355.073	-0.132367	8	0.323905	355	0	0.315789	1	1.133	0.4667
HE 376-007_4-6cm_surface	338.088	20844674	28.5	775395	0.254327	339.095	C15H17N1O8	15	17	1	8	0	0	339.095	0.156298	8	0.28322	339	0	0.35	0	1.133	0.5333
HE 376-007_4-6cm_surface	370.06	8454231	10.5	737541	0.10315	371.068	C15H17N1O8S1	15	17	1	8	0	1	371.067	0.0619833	8	0.34685	371	0	0.277778	0	1.133	0.5333
HE 376-007_4-6cm_surface	354.083	17745672	23.4	784203	0.216516	355.09	C15H17N1O9	15	17	1	9	0	0	355.09	0.0647723	8	0.306166	355	0	0.315789	-1	1.133	0.6
HE 376-007_4-6cm_surface	386.055	7068571	8.3	774776	0.086244	387.062	C15H17N1O9S1	15	17	1	9	0	1	387.062	0.00775069	8	0.369796	387	0	0.235294	-1	1.133	0.6
HE 376-007_4-6cm_surface	318.11	19698148	27.7	818622	0.240338	319.117	C15H17N3O5	15	17	3	5	0	0	319.117	0.0720739	9	0.239508	319	0.214286	0.526316	4	1.133	0.3333
HE 376-007_4-6cm_surface	334.104	12952444	17.4	851057	0.158033	335.112	C15H17N3O6	15	17	3	6	0	0	335.112	0.0686338	9	0.262453	335	0.0833333	0.5	3	1.133	0.4
HE 376-007_4-6cm_surface	350.099	9435429	12.2	801964	0.115122	351.107	C15H17N3O7	15	17	3	7	0	0	351.107	-0.0768997	9	0.285399	351	0	0.470588	2	1.133	0.4667
HE 376-007_4-6cm_surface	366.094	9171431	11.4	885408	0.111901	367.102	C15H17N3O8	15	17	3	8	0	0	367.102	-0.0735491	9	0.308344	367	0	0.4375	1	1.133	0.5333
HE 376-007_4-6cm_surface	382.089	7351498	8.8	770508	0.089696	383.097	C15H17N3O9	15	17	3	9	0	0	383.096	0.164449	9	0.33129	383	0	0.4	0	1.133	0.6
HE 376-007_4-6cm_surface	385.089	9017341	10.8	806532	0.110021	386.096	C15H18N2O10	15	18	2	10	0	0	386.096	0.0595707	8	0.334974	386	0	0.25	-2	1.2	0.6667
HE 376-007_4-6cm_surface	289.119	11433342	16.5	683993	0.139499	290.127	C15H18N2O4	15	18	2	4	0	0	290.127	-0.0930628	8	0.197301	290	0.222222	0.454545	4	1.2	0.2667
HE 376-007_4-6cm_surface	305.114	25783616	37.5	782924	0.314587	306.122	C15H18N2O5	15	18	2	5	0	0	306.122	-0.0882003	8	0.220246	306	0.125	0.428571	3	1.2	0.3333
HE 376-007_4-6cm_surface	337.086	6331702	8	754493	0.0772534	338.094	C15H18N2O5S1	15	18	2	5	0	1	338.094	-0.0502819	8	0.283876	338	0	0.368421	3	1.2	0.3333
HE 376-007_4-6cm_surface	321.109	22649558	32	789574	0.276348	322.117	C15H18N2O6	15	18	2	6	0	0	322.116	0.0714027	8	0.243192	322	0	0.4	2	1.2	0.4
HE 376-007_4-6cm_surface	353.081	13026181	16.9	849295	0.158933	354.089	C15H18N2O6S1	15	18	2	6	0	1	354.089	-0.104494	8	0.306821	354	0	0.333333	2	1.2	0.4
HE 376-007_4-6cm_surface	385.053	6408155	7.4	661810	0.0781862	386.061	C15H18N2O6S2	15	18	2	6	0	2	386.061	-0.121743	8	0.370451	386	0	0.25	2	1.2	0.4
HE 376-007_4-6cm_surface	337.104	24431940	33.6	792389	0.298095	338.111	C15H18N2O7	15	18	2	7	0	0	338.111	0.186329	8	0.266137	338	0	0.368421	1	1.2	0.4667
HE 376-007_4-6cm_surface	369.076	7945407	9.8	878060	0.0969423	370.083	C15H18N2O7S1	15	18	2	7	0	1	370.083	-0.0999774	8	0.329767	370	0	0.294118	1	1.2	0.4667
HE 376-007_4-6cm_surface	401.048	6394883	7.3	807661	0.0780243	402.056	C15H18N2O7S2	15	18	2	7	0	2	402.056	-0.0671549	8	0.393396	402	0	0.2	1	1.2	0.4667
HE 376-007_4-6cm_surface	353.099	20988822	27.9	791154	0.256086	354.106	C15H18N2O8	15	18	2	8	0	0	354.106	0.00847203	8	0.289083	354	0	0.333333	0	1.2	0.5333
HE 376-007_4-6cm_surface	385.071	10483692	12.8	809301	0.127912	386.078	C15H18N2O8S1	15	18	2	8	0	1	386.078	-0.0958355	8	0.352712	386	0	0.25	0	1.2	0.5333
HE 376-007_4-6cm_surface	417.043	8392749	9.6	671991	0.1024	418.051	C15H18N2O8S2	15	18	2	8	0	2	418.05	0.126779	8	0.416342	418	0	0.142857	0	1.2	0.5333
HE 376-007_4-6cm_surface	369.094	13745360	17.6	790129	0.167708	370.101	C15H18N2O9	15	18	2	9	0	0	370.101	-0.0999726	8	0.312028	370	0	0.294118	-1	1.2	0.6
HE 376-007_4-6cm_surface	401.066	6931476	8	701719	0.0845713	402.073	C15H18N2O9S1	15	18	2	9	0	1	402.073	0.106946	8	0.375658	402	0	0.2	-1	1.2	0.6
HE 376-007_4-6cm_surface	372.094	11691978	14.6	801464	0.142654	373.101	C15H19N1O10	15	19	1	10	0	0	373.101	-0.125971	7	0.315712	373	0	0.166667	-3	1.267	0.6667
HE 376-007_4-6cm_surface	292.119	7199862	10	903294	0.0878458	293.126	C15H19N1O5	15	19	1	5	0	0	293.126	0.146694	7	0.200985	293	0.0555556	0.347826	2	1.267	0.3333
HE 376-007_4-6cm_surface	308.114	14783843	20.8	772611	0.180378	309.121	C15H19N1O6	15	19	1	6	0	0	309.121	0.0744045	7	0.22393	309	0	0.318182	1	1.267	0.4
HE 376-007_4-6cm_surface	324.109	20243444	28.1	870171	0.246991	325.116	C15H19N1O7	15	19	1	7	0	0	325.116	-0.175322	7	0.246876	325	0	0.285714	0	1.267	0.4667
HE 376-007_4-6cm_surface	340.104	16275248	22.1	835990	0.198575	341.111	C15H19N1O8	15	19	1	8	0	0	341.111	0.0967427	7	0.269821	341	0	0.25	-1	1.267	0.5333
HE 376-007_4-6cm_surface	372.076	7931834	9.6	731832	0.0967767	373.083	C15H19N1O8S1	15	19	1	8	0	1	373.083	-0.0723699	7	0.333451	373	0	0.166667	-1	1.267	0.5333
HE 376-007_4-6cm_surface	356.099	16895520	22.3	832559	0.206143	357.106	C15H19N1O9	15	19	1	9	0	0	357.106	-0.0756078	7	0.292767	357	0	0.210526	-2	1.267	0.6
HE 376-007_4-6cm_surface	388.071	7193385	8.5	822139	0.0877668	389.078	C15H19N1O9S1	15	19	1	9	0	1	389.078	0.0848159	7	0.356396	389	0	0.117647	-2	1.267	0.6
HE 376-007_4-6cm_surface	400.1	12628079	15.3	738627	0.154076	401.107	C15H19N3O10	15	19	3	10	0	0	401.107	-0.0174517	8	0.340836	401	0	0.214286	-2	1.267	0.6667
HE 376-007_4-6cm_surface	416.095	7949472	9.1	761459	0.0969919	417.102	C15H19N3O11	15	19	3	11	0	0	417.102	-0.0407574	8	0.363781	417	0	0.153846	-3	1.267	0.7333
HE 376-007_4-6cm_surface	432.09	8857579	10	682503	0.108072	433.097	C15H19N3O12	15	19	3	12	0	0	433.097	-0.1547	8	0.386727	433	0	0.0833333	-4	1.267	0.8
HE 376-007_4-6cm_surface	336.12	15182347	20.5	756750	0.185241	337.127	C15H19N3O6	15	19	3	6	0	0	337.127	0.0978858	8	0.249054	337	0	0.388889	2	1.267	0.4
HE 376-007_4-6cm_surface	352.115	22233126	29.6	852992	0.271267	353.122	C15H19N3O7	15	19	3	7	0	0	353.122	-0.189736	8	0.272	353	0	0.352941	1	1.267	0.4667
HE 376-007_4-6cm_surface	368.11	10942778	13.8	805508	0.133513	369.117	C15H19N3O8	15	19	3	8	0	0	369.117	0.0894025	8	0.294945	369	0	0.3125	0	1.267	0.5333
HE 376-007_4-6cm_surface	384.105	12260431	15.1	753941	0.14959	385.112	C15H19N3O9	15	19	3	9	0	0	385.112	-0.199942	8	0.31789	385	0	0.266667	-1	1.267	0.6
HE 376-007_4-6cm_surface	387.105	10297225	12.5	706004	0.125637	388.112	C15H20N2O10	15	20	2	10	0	0	388.112	0.136559	7	0.321574	388	0	0.125	-3	1.333	0.6667
HE 376-007_4-6cm_surface	403.099	9100223	10.7	743382	0.111032	404.107	C15H20N2O11	15	20	2	11	0	0	404.107	0.106408	7	0.34452	404	0	0.0666667	-4	1.333	0.7333
HE 376-007_4-6cm_surface	291.135	6257190	8.5	1021989	0.0763443	292.142	C15H20N2O4	15	20	2	4	0	0	292.142	-0.0581908	7	0.183902	292	0.111111	0.363636	3	1.333	0.2667
HE 376-007_4-6cm_surface	307.13	10752690	15	963390	0.131194	308.137	C15H20N2O5	15	20	2	5	0	0	308.137	-0.0551702	7	0.206847	308	0	0.333333	2	1.333	0.3333
HE 376-007_4-6cm_surface	323.125	12837105	17.7	804331	0.156626	324.132	C15H20N2O6	15	20	2	6	0	0	324.132	-0.0524477	7	0.229792	324	0	0.3	1	1.333	0.4
HE 376-007_4-6cm_surface	355.097	7887512	9.9	676400	0.0962359	356.104	C15H20N2O6S1	15	20	2	6	0	1	356.104	0.0084245	7	0.293422	356	0	0.222222	1	1.333	0.4
HE 376-007_4-6cm_surface	339.12	17159146	23.3	836615	0.20936	340.127	C15H20N2O7	15	20	2	7	0	0	340.127	-0.0499813	7	0.252738	340	0	0.263158	0	1.333	0.4667
HE 376-007_4-6cm_surface	371.092	6120478	7.2	654205	0.0746762	372.099	C15H20N2O7S1	15	20	2	7	0	1	372.099	0.223059	7	0.316368	372	0	0.176471	0	1.333	0.4667
HE 376-007_4-6cm_surface	355.115	15895207	20.9	801692	0.193938	356.122	C15H20N2O8	15	20	2	8	0	0	356.122	-0.0477365	7	0.275683	356	0	0.222222	-1	1.333	0.5333
HE 376-007_4-6cm_surface	371.11	14533679	18.4	749543	0.177326	372.117	C15H20N2O9	15	20	2	9	0	0	372.117	0.115555	7	0.298629	372	0	0.176471	-2	1.333	0.6
HE 376-007_4-6cm_surface	415.111	25274608	31	714670	0.308377	416.118	C15H20N4O10	15	20	4	10	0	0	416.118	0.0312411	8	0.346698	416	0	0.166667	-2	1.333	0.6667
HE 376-007_4-6cm_surface	431.106	9905233	11.3	715145	0.120854	432.113	C15H20N4O11	15	20	4	11	0	0	432.113	0.122653	8	0.369644	432	0	0.0909091	-3	1.333	0.7333
HE 376-007_4-6cm_surface	367.126	8537509	10.6	694517	0.104167	368.133	C15H20N4O7	15	20	4	7	0	0	368.133	0.225462	8	0.277862	368	0	0.333333	1	1.333	0.4667
HE 376-007_4-6cm_surface	383.121	17739938	22.3	776838	0.216446	384.128	C15H20N4O8	15	20	4	8	0	0	384.128	0.0859088	8	0.300807	384	0	0.285714	0	1.333	0.5333
HE 376-007_4-6cm_surface	399.116	9465017	11.2	722043	0.115483	400.123	C15H20N4O9	15	20	4	9	0	0	400.123	0.00749769	8	0.323753	400	0	0.230769	-1	1.333	0.6
HE 376-007_4-6cm_surface	374.109	12365620	15.5	788619	0.150873	375.117	C15H21N1O10	15	21	1	10	0	0	375.117	-0.0186609	6	0.302313	375	0	0.0555556	-4	1.4	0.6667
HE 376-007_4-6cm_surface	390.104	6146763	7.1	804739	0.0749969	391.111	C15H21N1O11	15	21	1	11	0	0	391.111	-0.0178977	6	0.325258	391	0	0	-5	1.4	0.7333
HE 376-007_4-6cm_surface	310.13	7961335	10.7	741289	0.0971366	311.137	C15H21N1O6	15	21	1	6	0	0	311.137	0.298904	6	0.210531	311	0	0.227273	0	1.4	0.4
HE 376-007_4-6cm_surface	326.124	11086380	14.9	932225	0.135265	327.132	C15H21N1O7	15	21	1	7	0	0	327.132	-0.113104	6	0.233476	327	0	0.190476	-1	1.4	0.4667
HE 376-007_4-6cm_surface	358.097	14685490	19.2	808009	0.179178	359.104	C15H21N1O7S1	15	21	1	7	0	1	359.104	0.0362012	6	0.297106	359	0	0.105263	-1	1.4	0.4667
HE 376-007_4-6cm_surface	342.119	10747373	14	807276	0.131129	343.127	C15H21N1O8	15	21	1	8	0	0	343.127	-0.0786881	6	0.256422	343	0	0.15	-2	1.4	0.5333
HE 376-007_4-6cm_surface	358.114	10089794	12.9	875038	0.123106	359.122	C15H21N1O9	15	21	1	9	0	0	359.122	-0.103029	6	0.279367	359	0	0.105263	-3	1.4	0.6
HE 376-007_4-6cm_surface	402.115	30439432	38.2	743244	0.371393	403.123	C15H21N3O10	15	21	3	10	0	0	403.123	-0.0421708	7	0.327436	403	0	0.0714286	-3	1.4	0.6667
HE 376-007_4-6cm_surface	418.11	158053424	198.7	695318	1.92842	419.118	C15H21N3O11	15	21	3	11	0	0	419.118	0.0548772	7	0.350382	419	0	0	-4	1.4	0.7333
HE 376-007_4-6cm_surface	322.141	12672500	17.4	974868	0.154618	323.148	C15H21N3O5	15	21	3	5	0	0	323.148	-0.114499	7	0.212709	323	0	0.315789	2	1.4	0.3333
HE 376-007_4-6cm_surface	338.136	22679722	31.1	858166	0.276716	339.143	C15H21N3O6	15	21	3	6	0	0	339.143	-0.0796124	7	0.235655	339	0	0.277778	1	1.4	0.4
HE 376-007_4-6cm_surface	354.131	51824436	70.3	827219	0.632312	355.138	C15H21N3O7	15	21	3	7	0	0	355.138	-0.160501	7	0.2586	355	0	0.235294	0	1.4	0.4667
HE 376-007_4-6cm_surface	370.126	32407700	42.9	796148	0.395408	371.133	C15H21N3O8	15	21	3	8	0	0	371.133	-0.0458057	7	0.281546	371	0	0.1875	-1	1.4	0.5333
HE 376-007_4-6cm_surface	386.12	45235160	58.3	773866	0.551916	387.128	C15H21N3O9	15	21	3	9	0	0	387.128	-0.121407	7	0.304491	387	0	0.133333	-2	1.4	0.6
HE 376-007_4-6cm_surface	418.093	6452250	7.2	773876	0.0787242	419.1	C15H21N3O9S1	15	21	3	9	0	1	419.1	-0.0644238	7	0.368121	419	0	0	-2	1.4	0.6
HE 376-007_4-6cm_surface	389.12	12216088	15	677743	0.149049	390.127	C15H22N2O10	15	22	2	10	0	0	390.127	-0.146106	6	0.308175	390	0	0	-4	1.467	0.6667
HE 376-007_4-6cm_surface	405.115	19137368	23.7	700735	0.233496	406.122	C15H22N2O11	15	22	2	11	0	0	406.122	-0.0664824	6	0.33112	406	0	-0.0666667	-5	1.467	0.7333
HE 376-007_4-6cm_surface	421.11	9895772	11.3	674995	0.120739	422.117	C15H22N2O12	15	22	2	12	0	0	422.117	0.125558	6	0.354066	422	0	-0.142857	-6	1.467	0.8
HE 376-007_4-6cm_surface	277.156	7769122	11.1	1015003	0.0947914	278.163	C15H22N2O3	15	22	2	3	0	0	278.163	0.190536	6	0.147557	278	0.1	0.304348	3	1.467	0.2
HE 376-007_4-6cm_surface	293.151	11472617	16.5	936946	0.139978	294.158	C15H22N2O4	15	22	2	4	0	0	294.158	-0.0237967	6	0.170502	294	0	0.272727	2	1.467	0.2667
HE 376-007_4-6cm_surface	325.141	8308513	11	769510	0.101373	326.148	C15H22N2O6	15	22	2	6	0	0	326.148	0.101181	6	0.216393	326	0	0.2	0	1.467	0.4
HE 376-007_4-6cm_surface	341.135	14424737	19.2	863660	0.175997	342.143	C15H22N2O7	15	22	2	7	0	0	342.143	0.0672234	6	0.239339	342	0	0.157895	-1	1.467	0.4667
HE 376-007_4-6cm_surface	357.13	28561860	38.3	796780	0.348485	358.138	C15H22N2O8	15	22	2	8	0	0	358.138	-0.0474678	6	0.262284	358	0	0.111111	-2	1.467	0.5333
HE 376-007_4-6cm_surface	373.125	23219092	30	754741	0.283297	374.133	C15H22N2O9	15	22	2	9	0	0	374.133	-0.0454384	6	0.285229	374	0	0.0588235	-3	1.467	0.6
HE 376-007_4-6cm_surface	417.126	15036541	18	753619	0.183462	418.134	C15H22N4O10	15	22	4	10	0	0	418.134	0.00717474	7	0.333299	418	0	0	-3	1.467	0.6667
HE 376-007_4-6cm_surface	353.147	29443008	39.5	826431	0.359235	354.154	C15H22N4O6	15	22	4	6	0	0	354.154	-0.076238	7	0.241517	354	0	0.25	1	1.467	0.4
HE 376-007_4-6cm_surface	369.142	22330620	29.3	732476	0.272457	370.149	C15H22N4O7	15	22	4	7	0	0	370.149	0.0891533	7	0.264462	370	0	0.2	0	1.467	0.4667
HE 376-007_4-6cm_surface	385.136	74659880	96.8	758682	0.910929	386.144	C15H22N4O8	15	22	4	8	0	0	386.144	0.00776913	7	0.287408	386	0	0.142857	-1	1.467	0.5333
HE 376-007_4-6cm_surface	401.131	52786260	67	751755	0.644048	402.139	C15H22N4O9	15	22	4	9	0	0	402.139	-0.0920081	7	0.310353	402	0	0.0769231	-2	1.467	0.6
HE 376-007_4-6cm_surface	376.125	13784740	17.4	828624	0.168188	377.132	C15H23N1O10	15	23	1	10	0	0	377.132	-0.0981088	5	0.288913	377	0	-0.0555556	-5	1.533	0.6667
HE 376-007_4-6cm_surface	392.12	29315678	37.4	696604	0.357682	393.127	C15H23N1O11	15	23	1	11	0	0	393.127	0.0585053	5	0.311859	393	0	-0.117647	-6	1.533	0.7333
HE 376-007_4-6cm_surface	408.115	6975142	7.9	758167	0.085104	409.122	C15H23N1O12	15	23	1	12	0	0	409.122	-0.0415524	5	0.334804	409	0	-0.1875	-7	1.533	0.8
HE 376-007_4-6cm_surface	296.115	7841307	10.8	896547	0.0956721	297.122	C15H23N1O1S2	15	23	1	1	0	2	297.122	0.212034	5	0.209663	297	0.0454545	0.173913	4	1.533	0.06667
HE 376-007_4-6cm_surface	312.145	6619298	8.8	1056034	0.0807624	313.153	C15H23N1O6	15	23	1	6	0	0	313.153	-0.08622	5	0.197131	313	0	0.136364	-1	1.533	0.4
HE 376-007_4-6cm_surface	328.14	6905975	8.9	873743	0.0842601	329.147	C15H23N1O7	15	23	1	7	0	0	329.147	-0.0212671	5	0.220077	329	0	0.0952381	-2	1.533	0.4667
HE 376-007_4-6cm_surface	360.13	8027248	10.1	755202	0.0979408	361.137	C15H23N1O9	15	23	1	9	0	0	361.137	0.091378	5	0.265968	361	0	0	-4	1.533	0.6
HE 376-007_4-6cm_surface	404.131	25231266	31.5	743196	0.307848	405.138	C15H23N3O10	15	23	3	10	0	0	405.138	-0.0913268	6	0.314037	405	0	-0.0714286	-4	1.533	0.6667
HE 376-007_4-6cm_surface	324.156	46687256	66.1	854709	0.569633	325.164	C15H23N3O5	15	23	3	5	0	0	325.164	-0.0522813	6	0.19931	325	0	0.210526	1	1.533	0.3333
HE 376-007_4-6cm_surface	356.129	6307386	7.7	868998	0.0769567	357.136	C15H23N3O5S1	15	23	3	5	0	1	357.136	-0.0476009	6	0.26294	357	0	0.117647	1	1.533	0.3333
HE 376-007_4-6cm_surface	340.151	18470744	25.2	921524	0.225362	341.159	C15H23N3O6	15	23	3	6	0	0	341.159	-0.108454	6	0.222255	341	0	0.166667	0	1.533	0.4
HE 376-007_4-6cm_surface	356.146	293785152	403.1	742552	3.58449	357.154	C15H23N3O7	15	23	3	7	0	0	357.154	0.120396	6	0.245201	357	0	0.117647	-1	1.533	0.4667
HE 376-007_4-6cm_surface	388.118	18645846	23.5	750032	0.227499	389.126	C15H23N3O7S1	15	23	3	7	0	1	389.126	-0.0693863	6	0.30883	389	0	0	-1	1.533	0.4667
HE 376-007_4-6cm_surface	372.141	72222712	95.3	758536	0.881193	373.149	C15H23N3O8	15	23	3	8	0	0	373.149	0.115236	6	0.268146	373	0	0.0625	-2	1.533	0.5333
HE 376-007_4-6cm_surface	404.113	9011089	10.6	743955	0.109945	405.121	C15H23N3O8S1	15	23	3	8	0	1	405.121	-0.0419628	6	0.331776	405	0	-0.0714286	-2	1.533	0.5333
HE 376-007_4-6cm_surface	388.136	39502696	50.8	759308	0.481974	389.143	C15H23N3O9	15	23	3	9	0	0	389.143	-0.0950806	6	0.291092	389	0	0	-3	1.533	0.6
HE 376-007_4-6cm_surface	420.108	6429600	7.1	806526	0.0784478	421.115	C15H23N3O9S1	15	23	3	9	0	1	421.115	-0.159101	6	0.354721	421	0	-0.153846	-3	1.533	0.6
HE 376-007_4-6cm_surface	391.136	8609451	10.3	624749	0.105044	392.143	C15H24N2O10	15	24	2	10	0	0	392.143	0.135155	5	0.294775	392	0	-0.125	-5	1.6	0.6667
HE 376-007_4-6cm_surface	327.156	19606882	27.2	856767	0.239224	328.163	C15H24N2O6	15	24	2	6	0	0	328.163	-0.112749	5	0.202994	328	0	0.1	-1	1.6	0.4
HE 376-007_4-6cm_surface	343.151	24551782	33.3	838293	0.299557	344.158	C15H24N2O7	15	24	2	7	0	0	344.158	-0.107509	5	0.225939	344	0	0.0526316	-2	1.6	0.4667
HE 376-007_4-6cm_surface	359.146	47962348	65	809906	0.585191	360.153	C15H24N2O8	15	24	2	8	0	0	360.153	-0.1305	5	0.248885	360	0	0	-3	1.6	0.5333
HE 376-007_4-6cm_surface	375.141	17289986	22.1	805136	0.210956	376.148	C15H24N2O9	15	24	2	9	0	0	376.148	-0.0186097	5	0.27183	376	0	-0.0588235	-4	1.6	0.6
HE 376-007_4-6cm_surface	419.142	9631749	11.2	694089	0.117517	420.149	C15H24N4O10	15	24	4	10	0	0	420.149	0.00714032	6	0.319899	420	0	-0.166667	-4	1.6	0.6667
HE 376-007_4-6cm_surface	355.162	102419152	139.9	755656	1.24962	356.17	C15H24N4O6	15	24	4	6	0	0	356.17	0.0926525	6	0.228118	356	0	0.125	0	1.6	0.4
HE 376-007_4-6cm_surface	387.134	8413094	10.1	686226	0.102649	388.142	C15H24N4O6S1	15	24	4	6	0	1	388.142	-0.0437984	6	0.291747	388	0	0	0	1.6	0.4
HE 376-007_4-6cm_surface	371.157	56099932	73.8	769314	0.684478	372.164	C15H24N4O7	15	24	4	7	0	0	372.164	-0.0456787	6	0.251063	372	0	0.0666667	-1	1.6	0.4667
HE 376-007_4-6cm_surface	387.152	43466680	56	748220	0.530339	388.159	C15H24N4O8	15	24	4	8	0	0	388.159	-0.0695591	6	0.274009	388	0	0	-2	1.6	0.5333
HE 376-007_4-6cm_surface	403.147	39713772	50.1	746027	0.48455	404.154	C15H24N4O9	15	24	4	9	0	0	404.154	-0.0173201	6	0.296954	404	0	-0.0769231	-3	1.6	0.6
HE 376-007_4-6cm_surface	378.141	8920603	10.9	804544	0.108841	379.148	C15H25N1O10	15	25	1	10	0	0	379.148	0.0606624	4	0.275514	379	0	-0.166667	-6	1.667	0.6667
HE 376-007_4-6cm_surface	394.136	10009076	11.9	657408	0.122121	395.143	C15H25N1O11	15	25	1	11	0	0	395.143	0.184743	4	0.298459	395	0	-0.235294	-7	1.667	0.7333
HE 376-007_4-6cm_surface	442.103	11799590	13.4	687201	0.143967	443.11	C15H25N1O12S1	15	25	1	12	0	1	443.11	0.0744736	4	0.385034	443	0	-0.5	-8	1.667	0.8
HE 376-007_4-6cm_surface	362.146	7619496	9.4	811274	0.0929658	363.153	C15H25N1O9	15	25	1	9	0	0	363.153	-0.0743488	4	0.252568	363	0	-0.105263	-5	1.667	0.6
HE 376-007_4-6cm_surface	406.147	9217851	10.9	739281	0.112467	407.154	C15H25N3O10	15	25	3	10	0	0	407.154	0.130172	5	0.300638	407	0	-0.214286	-5	1.667	0.6667
HE 376-007_4-6cm_surface	454.114	10090064	11	672226	0.123109	455.121	C15H25N3O11S1	15	25	3	11	0	1	455.121	-0.147214	5	0.387213	455	0	-0.545455	-6	1.667	0.7333
HE 376-007_4-6cm_surface	326.172	45378128	64.2	776405	0.553661	327.179	C15H25N3O5	15	25	3	5	0	0	327.179	0.0702978	5	0.185911	327	0	0.105263	0	1.667	0.3333
HE 376-007_4-6cm_surface	358.144	15619421	20.5	776803	0.190573	359.151	C15H25N3O5S1	15	25	3	5	0	1	359.151	-0.0473338	5	0.24954	359	0	0	0	1.667	0.3333
HE 376-007_4-6cm_surface	342.167	135568912	188.3	813389	1.65408	343.174	C15H25N3O6	15	25	3	6	0	0	343.174	-0.0203978	5	0.208856	343	0	0.0555556	-1	1.667	0.4
HE 376-007_4-6cm_surface	358.162	39834988	53.8	751052	0.486029	359.169	C15H25N3O7	15	25	3	7	0	0	359.169	0.119721	5	0.231801	359	0	0	-2	1.667	0.4667
HE 376-007_4-6cm_surface	374.157	113971040	150.9	764860	1.39057	375.164	C15H25N3O8	15	25	3	8	0	0	375.164	0.0613065	5	0.254747	375	0	-0.0625	-3	1.667	0.5333
HE 376-007_4-6cm_surface	406.129	28116778	35.2	716935	0.343054	407.136	C15H25N3O8S1	15	25	3	8	0	1	407.136	-0.0171933	5	0.318376	407	0	-0.214286	-3	1.667	0.5333
HE 376-007_4-6cm_surface	390.152	15829752	19.8	743045	0.19314	391.159	C15H25N3O9	15	25	3	9	0	0	391.159	0.10993	5	0.277692	391	0	-0.133333	-4	1.667	0.6
HE 376-007_4-6cm_surface	422.124	6677282	7.3	729095	0.0814698	423.131	C15H25N3O9S1	15	25	3	9	0	1	423.131	0.0307233	5	0.341322	423	0	-0.307692	-4	1.667	0.6
HE 376-007_4-6cm_surface	313.177	28771216	41.4	797980	0.351039	314.184	C15H26N2O5	15	26	2	5	0	0	314.184	0.041377	4	0.166649	314	0	0.047619	-1	1.733	0.3333
HE 376-007_4-6cm_surface	329.172	9745334	13	888700	0.118903	330.179	C15H26N2O6	15	26	2	6	0	0	330.179	-0.172634	4	0.189594	330	0	0	-2	1.733	0.4
HE 376-007_4-6cm_surface	345.167	8206393	10.5	774988	0.100127	346.174	C15H26N2O7	15	26	2	7	0	0	346.174	-0.0779955	4	0.21254	346	0	-0.0526316	-3	1.733	0.4667
HE 376-007_4-6cm_surface	361.162	9068576	11.3	746483	0.110646	362.169	C15H26N2O8	15	26	2	8	0	0	362.169	0.0911177	4	0.235485	362	0	-0.111111	-4	1.733	0.5333
HE 376-007_4-6cm_surface	377.157	6216310	7.3	855829	0.0758455	378.164	C15H26N2O9	15	26	2	9	0	0	378.164	-0.0185105	4	0.258431	378	0	-0.176471	-5	1.733	0.6
HE 376-007_4-6cm_surface	341.183	12442314	16.4	755236	0.151809	342.19	C15H26N4O5	15	26	4	5	0	0	342.19	0.125661	5	0.191773	342	0	0.0588235	0	1.733	0.3333
HE 376-007_4-6cm_surface	357.178	22598128	30.1	776458	0.275721	358.185	C15H26N4O6	15	26	4	6	0	0	358.185	0.00837555	5	0.214718	358	0	0	-1	1.733	0.4
HE 376-007_4-6cm_surface	373.173	123931584	164.2	738638	1.51209	374.18	C15H26N4O7	15	26	4	7	0	0	374.18	0.114918	5	0.237664	374	0	-0.0666667	-2	1.733	0.4667
HE 376-007_4-6cm_surface	389.168	76302152	99	712606	0.930966	390.175	C15H26N4O8	15	26	4	8	0	0	390.175	0.135836	5	0.260609	390	0	-0.142857	-3	1.733	0.5333
HE 376-007_4-6cm_surface	421.14	6766457	7.4	675620	0.0825579	422.147	C15H26N4O8S1	15	26	4	8	0	1	422.147	-0.0165819	5	0.324239	422	0	-0.333333	-3	1.733	0.5333
HE 376-007_4-6cm_surface	460.113	6924985	7.3	699920	0.0844921	461.12	C15H27N1O13S1	15	27	1	13	0	1	461.12	-0.0368667	3	0.39458	461	0	-0.769231	-10	1.8	0.8667
HE 376-007_4-6cm_surface	328.188	11792541	16	896945	0.143881	329.195	C15H27N3O5	15	27	3	5	0	0	329.195	-0.0516411	4	0.172511	329	0	0	-1	1.8	0.3333
HE 376-007_4-6cm_surface	344.183	113550560	157.6	828438	1.38544	345.19	C15H27N3O6	15	27	3	6	0	0	345.19	-0.107187	4	0.195457	345	0	-0.0555556	-2	1.8	0.4
HE 376-007_4-6cm_surface	376.155	15619777	19.8	723151	0.190578	377.162	C15H27N3O6S1	15	27	3	6	0	1	377.162	-0.0450735	4	0.259086	377	0	-0.1875	-2	1.8	0.4
HE 376-007_4-6cm_surface	360.178	45603996	61.7	782548	0.556416	361.185	C15H27N3O7	15	27	3	7	0	0	361.185	-0.102441	4	0.218402	361	0	-0.117647	-3	1.8	0.4667
HE 376-007_4-6cm_surface	343.199	24912270	33.8	791443	0.303956	344.206	C15H28N4O5	15	28	4	5	0	0	344.206	-0.0203367	4	0.178373	344	0	-0.0588235	-1	1.867	0.3333
HE 376-007_4-6cm_surface	359.194	27154712	36.4	766111	0.331316	360.201	C15H28N4O6	15	28	4	6	0	0	360.201	0.0638533	4	0.201319	360	0	-0.125	-2	1.867	0.4
HE 376-007_4-6cm_surface	375.189	25252654	32.7	720016	0.308109	376.196	C15H28N4O7	15	28	4	7	0	0	376.196	0.0877203	4	0.224264	376	0	-0.2	-3	1.867	0.4667
HE 376-007_4-6cm_surface	314.209	12387973	17.3	808587	0.151146	315.216	C15H29N3O4	15	29	3	4	0	0	315.216	0.10469	3	0.136166	315	0	-0.05	-1	1.933	0.2667
HE 376-007_4-6cm_surface	330.204	33158906	46.6	771863	0.404573	331.211	C15H29N3O5	15	29	3	5	0	0	331.211	0.160019	3	0.159112	331	0	-0.105263	-2	1.933	0.3333
HE 376-007_4-6cm_surface	448.159	6668700	7.1	667066	0.0813651	449.166	C15H32N1O12P1	15	32	1	12	1	0	449.166	0.229314	1	0.335331	449	0	-0.75	-11	2.133	0.8
HE 376-007_4-6cm_surface	450.175	12970154	14.5	672200	0.158249	451.182	C15H34N1O12P1	15	34	1	12	1	0	451.182	0.250453	0	0.321932	451	0	-0.875	-12	2.267	0.8
HE 376-007_4-6cm_surface	314.031	7443970	10	885076	0.0908242	315.038	C15H9N1O7	15	9	1	7	0	0	315.038	0.0730071	12	0.313872	315	0.5	0.761905	5	0.6	0.4667
HE 376-007_4-6cm_surface	330.026	8091242	10.6	903590	0.0987216	331.033	C15H9N1O8	15	9	1	8	0	0	331.033	-0.111771	12	0.336818	331	0.416667	0.75	4	0.6	0.5333
HE 376-007_4-6cm_surface	346.02	6449953	8	1033829	0.0786962	347.028	C15H9N1O9	15	9	1	9	0	0	347.028	0.037461	12	0.359763	347	0.3	0.736842	3	0.6	0.6
HE 376-007_4-6cm_surface	357.036	7061872	8.7	713411	0.0861622	358.044	C16H10N2O8	16	10	2	8	0	0	358.044	-0.159198	13	0.35608	358	0.5	0.8	5	0.625	0.5
HE 376-007_4-6cm_surface	376.031	9197132	11.3	794689	0.112215	377.038	C16H11N1O10	16	11	1	10	0	0	377.038	-0.0716108	12	0.382709	377	0.1	0.65	2	0.6875	0.625
HE 376-007_4-6cm_surface	312.051	6922334	9.2	833556	0.0844597	313.059	C16H11N1O6	16	11	1	6	0	0	313.059	0.0734687	12	0.290927	313	0.5	0.708333	6	0.6875	0.375
HE 376-007_4-6cm_surface	328.046	10350635	13.9	789086	0.126289	329.054	C16H11N1O7	16	11	1	7	0	0	329.054	-0.0212731	12	0.313872	329	0.4375	0.695652	5	0.6875	0.4375
HE 376-007_4-6cm_surface	344.041	12772455	16.9	850119	0.155837	345.048	C16H11N1O8	16	11	1	8	0	0	345.048	-0.0492684	12	0.336818	345	0.357143	0.681818	4	0.6875	0.5
HE 376-007_4-6cm_surface	360.036	10386458	13.3	833942	0.126726	361.043	C16H11N1O9	16	11	1	9	0	0	361.043	0.119099	12	0.359763	361	0.25	0.666667	3	0.6875	0.5625
HE 376-007_4-6cm_surface	327.062	7687447	10.1	798410	0.0937949	328.07	C16H12N2O6	16	12	2	6	0	0	328.07	0.161551	12	0.296789	328	0.5	0.727273	6	0.75	0.375
HE 376-007_4-6cm_surface	343.057	10117397	13.2	771816	0.123443	344.064	C16H12N2O7	16	12	2	7	0	0	344.064	-0.0494093	12	0.319735	344	0.428571	0.714286	5	0.75	0.4375
HE 376-007_4-6cm_surface	359.052	12261528	15.9	831666	0.149603	360.059	C16H12N2O8	16	12	2	8	0	0	360.059	-0.130534	12	0.34268	360	0.333333	0.7	4	0.75	0.5
HE 376-007_4-6cm_surface	375.047	8065705	9.8	892408	0.09841	376.054	C16H12N2O9	16	12	2	9	0	0	376.054	-0.0186143	12	0.365626	376	0.2	0.684211	3	0.75	0.5625
HE 376-007_4-6cm_surface	378.047	10460610	13	753930	0.12763	379.054	C16H13N1O10	16	13	1	10	0	0	379.054	0.0870588	11	0.369309	379	0	0.55	1	0.8125	0.625
HE 376-007_4-6cm_surface	394.042	7018906	8.2	751557	0.085638	395.049	C16H13N1O11	16	13	1	11	0	0	395.049	0.083534	11	0.392255	395	0	0.526316	0	0.8125	0.6875
HE 376-007_4-6cm_surface	298.072	7559929	10.4	836448	0.092239	299.079	C16H13N1O5	16	13	1	5	0	0	299.079	-0.0234052	11	0.254582	299	0.45	0.64	6	0.8125	0.3125
HE 376-007_4-6cm_surface	314.067	9750044	13.4	953340	0.118961	315.074	C16H13N1O6	16	13	1	6	0	0	315.074	-0.0856941	11	0.277528	315	0.388889	0.625	5	0.8125	0.375
HE 376-007_4-6cm_surface	330.062	11605639	15.7	742711	0.141601	331.069	C16H13N1O7	16	13	1	7	0	0	331.069	0.099677	11	0.300473	331	0.3125	0.608696	4	0.8125	0.4375
HE 376-007_4-6cm_surface	346.057	12565312	16.6	493899	0.15331	347.064	C16H13N1O8	16	13	1	8	0	0	347.064	-0.0489823	11	0.323419	347	0.214286	0.590909	3	0.8125	0.5
HE 376-007_4-6cm_surface	378.029	7486897	9	791614	0.091348	379.036	C16H13N1O8S1	16	13	1	8	0	1	379.036	0.00791481	11	0.387048	379	0.0833333	0.55	3	0.8125	0.5
HE 376-007_4-6cm_surface	394.024	6633865	7.7	821351	0.0809401	395.031	C16H13N1O9S1	16	13	1	9	0	1	395.031	-0.0177201	11	0.409994	395	0	0.526316	2	0.8125	0.5625
HE 376-007_4-6cm_surface	393.058	7067110	8.3	815739	0.0862261	394.065	C16H14N2O10	16	14	2	10	0	0	394.065	-0.0431401	11	0.375172	394	0	0.555556	1	0.875	0.625
HE 376-007_4-6cm_surface	313.083	8442700	11.4	759715	0.10301	314.09	C16H14N2O5	16	14	2	5	0	0	314.09	0.168741	11	0.260444	314	0.444444	0.652174	6	0.875	0.3125
HE 376-007_4-6cm_surface	329.078	15455082	21.2	793075	0.188568	330.085	C16H14N2O6	16	14	2	6	0	0	330.085	0.160565	11	0.28339	330	0.375	0.636364	5	0.875	0.375
HE 376-007_4-6cm_surface	345.073	20113382	27.1	814283	0.245404	346.08	C16H14N2O7	16	14	2	7	0	0	346.08	0.00866851	11	0.306335	346	0.285714	0.619048	4	0.875	0.4375
HE 376-007_4-6cm_surface	361.068	21716938	28.4	786911	0.264969	362.075	C16H14N2O8	16	14	2	8	0	0	362.075	0.0635227	11	0.329281	362	0.166667	0.6	3	0.875	0.5
HE 376-007_4-6cm_surface	377.063	13957660	17.6	719912	0.170298	378.07	C16H14N2O9	16	14	2	9	0	0	378.07	0.166636	11	0.352226	378	0	0.578947	2	0.875	0.5625
HE 376-007_4-6cm_surface	380.062	13632830	17.2	625509	0.166335	381.07	C16H15N1O10	16	15	1	10	0	0	381.07	0.0865984	10	0.35591	381	0	0.45	0	0.9375	0.625
HE 376-007_4-6cm_surface	396.057	7397682	8.6	678751	0.0902595	397.065	C16H15N1O11	16	15	1	11	0	0	397.065	0.183849	10	0.378855	397	0	0.421053	-1	0.9375	0.6875
HE 376-007_4-6cm_surface	300.088	8110102	11.2	916599	0.0989517	301.095	C16H15N1O5	16	15	1	5	0	0	301.095	-0.0232485	10	0.241183	301	0.35	0.56	5	0.9375	0.3125
HE 376-007_4-6cm_surface	316.083	12217329	16.8	843798	0.149064	317.09	C16H15N1O6	16	15	1	6	0	0	317.09	-0.116686	10	0.264128	317	0.277778	0.541667	4	0.9375	0.375
HE 376-007_4-6cm_surface	332.078	15424756	21.2	756438	0.188198	333.085	C16H15N1O7	16	15	1	7	0	0	333.085	0.0690515	10	0.287074	333	0.1875	0.521739	3	0.9375	0.4375
HE 376-007_4-6cm_surface	364.05	6494850	7.8	710125	0.079244	365.057	C16H15N1O7S1	16	15	1	7	0	1	365.057	0.0630039	10	0.350703	365	0.0714286	0.47619	3	0.9375	0.4375
HE 376-007_4-6cm_surface	348.072	21230120	28.7	808319	0.25903	349.08	C16H15N1O8	16	15	1	8	0	0	349.08	-0.163286	10	0.310019	349	0.0714286	0.5	2	0.9375	0.5
HE 376-007_4-6cm_surface	380.045	7865645	9.5	690052	0.0959691	381.052	C16H15N1O8S1	16	15	1	8	0	1	381.052	-0.0708565	10	0.373649	381	0	0.45	2	0.9375	0.5
HE 376-007_4-6cm_surface	364.067	15731346	20.3	626612	0.191939	365.075	C16H15N1O9	16	15	1	9	0	0	365.075	0.117784	10	0.332965	365	0	0.47619	1	0.9375	0.5625
HE 376-007_4-6cm_surface	396.039	6766880	7.7	721972	0.082563	397.047	C16H15N1O9S1	16	15	1	9	0	1	397.047	-0.093188	10	0.396594	397	0	0.421053	1	0.9375	0.5625
HE 376-007_4-6cm_surface	360.084	6143046	7.5	882567	0.0749516	361.091	C16H15N3O7	16	15	3	7	0	0	361.091	-0.240936	11	0.312198	361	0.25	0.631579	4	0.9375	0.4375
HE 376-007_4-6cm_surface	395.073	8641916	10.2	782949	0.10544	396.081	C16H16N2O10	16	16	2	10	0	0	396.08	0.0328216	10	0.361772	396	0	0.444444	0	1	0.625
HE 376-007_4-6cm_surface	299.104	6086036	8.2	966485	0.074256	300.111	C16H16N2O4	16	16	2	4	0	0	300.111	0.109959	10	0.2241	300	0.4	0.583333	6	1	0.25
HE 376-007_4-6cm_surface	315.099	20646166	29.4	872978	0.251905	316.106	C16H16N2O5	16	16	2	5	0	0	316.106	-0.0854144	10	0.247045	316	0.333333	0.565217	5	1	0.3125
HE 376-007_4-6cm_surface	331.094	61831632	87.8	837486	0.754411	332.101	C16H16N2O6	16	16	2	6	0	0	332.101	-0.111412	10	0.269991	332	0.25	0.545455	4	1	0.375
HE 376-007_4-6cm_surface	347.088	42774216	58.7	804363	0.52189	348.096	C16H16N2O7	16	16	2	7	0	0	348.096	-0.0488371	10	0.292936	348	0.142857	0.52381	3	1	0.4375
HE 376-007_4-6cm_surface	379.061	7414149	8.9	804953	0.0904604	380.068	C16H16N2O7S1	16	16	2	7	0	1	380.068	0.0868266	10	0.356566	380	0	0.473684	3	1	0.4375
HE 376-007_4-6cm_surface	363.083	24766214	32.6	719303	0.302174	364.091	C16H16N2O8	16	16	2	8	0	0	364.091	0.118102	10	0.315881	364	0	0.5	2	1	0.5
HE 376-007_4-6cm_surface	395.055	8314219	9.7	734097	0.101442	396.063	C16H16N2O8S1	16	16	2	8	0	1	396.063	0.0328231	10	0.379511	396	0	0.444444	2	1	0.5
HE 376-007_4-6cm_surface	379.078	17539478	22.4	749538	0.214	380.086	C16H16N2O9	16	16	2	9	0	0	380.086	0.0342028	10	0.338827	380	0	0.473684	1	1	0.5625
HE 376-007_4-6cm_surface	411.05	8952242	10.3	662905	0.109227	412.058	C16H16N2O9S1	16	16	2	9	0	1	412.058	0.0800859	10	0.402456	412	0	0.411765	1	1	0.5625
HE 376-007_4-6cm_surface	382.078	14355647	18.2	724735	0.175154	383.085	C16H17N1O10	16	17	1	10	0	0	383.085	0.00783116	9	0.342511	383	0	0.35	-1	1.062	0.625
HE 376-007_4-6cm_surface	414.05	7505142	8.5	757384	0.0915706	415.057	C16H17N1O10S1	16	17	1	10	0	1	415.057	0.00722792	9	0.40614	415	0	0.277778	-1	1.062	0.625
HE 376-007_4-6cm_surface	398.073	7235786	8.3	721368	0.0882842	399.08	C16H17N1O11	16	17	1	11	0	0	399.08	-0.0676556	9	0.365456	399	0	0.315789	-2	1.062	0.6875
HE 376-007_4-6cm_surface	302.103	6829388	9.2	886749	0.0833257	303.111	C16H17N1O5	16	17	1	5	0	0	303.111	0.0428886	9	0.227783	303	0.25	0.48	4	1.062	0.3125
HE 376-007_4-6cm_surface	318.098	12358107	17	815835	0.150782	319.106	C16H17N1O6	16	17	1	6	0	0	319.106	-0.0219363	9	0.250729	319	0.166667	0.458333	3	1.062	0.375
HE 376-007_4-6cm_surface	334.093	19088242	26.1	787259	0.232897	335.101	C16H17N1O7	16	17	1	7	0	0	335.101	0.0387943	9	0.273674	335	0.0625	0.434783	2	1.062	0.4375
HE 376-007_4-6cm_surface	366.065	6549964	7.9	838756	0.0799164	367.073	C16H17N1O7S1	16	17	1	7	0	1	367.073	-0.12804	9	0.337304	367	0	0.380952	2	1.062	0.4375
HE 376-007_4-6cm_surface	350.088	20429084	27.5	756615	0.249256	351.095	C16H17N1O8	16	17	1	8	0	0	351.095	0.037027	9	0.29662	351	0	0.409091	1	1.062	0.5
HE 376-007_4-6cm_surface	382.06	7163054	8.6	887654	0.0873967	383.067	C16H17N1O8S1	16	17	1	8	0	1	383.067	-0.122694	9	0.360249	383	0	0.35	1	1.062	0.5
HE 376-007_4-6cm_surface	366.083	19526108	25.5	838656	0.238239	367.09	C16H17N1O9	16	17	1	9	0	0	367.09	-0.100793	9	0.319565	367	0	0.380952	0	1.062	0.5625
HE 376-007_4-6cm_surface	398.055	7153849	8.2	770207	0.0872844	399.062	C16H17N1O9S1	16	17	1	9	0	1	399.062	-0.0175411	9	0.383195	399	0	0.315789	0	1.062	0.5625
HE 376-007_4-6cm_surface	314.115	22087232	31.6	838358	0.269487	315.122	C16H17N3O4	16	17	3	4	0	0	315.122	-0.0222136	10	0.229962	315	0.388889	0.590909	6	1.062	0.25
HE 376-007_4-6cm_surface	330.11	11753134	15.9	1019451	0.143401	331.117	C16H17N3O5	16	17	3	5	0	0	331.117	-0.111743	10	0.252907	331	0.3125	0.571429	5	1.062	0.3125
HE 376-007_4-6cm_surface	346.104	9448298	12.2	838978	0.115279	347.112	C16H17N3O6	16	17	3	6	0	0	347.112	-0.0489756	10	0.275853	347	0.214286	0.55	4	1.062	0.375
HE 376-007_4-6cm_surface	362.099	10642301	13.4	742299	0.129847	363.107	C16H17N3O7	16	17	3	7	0	0	363.107	-0.0743583	10	0.298798	363	0.0833333	0.526316	3	1.062	0.4375
HE 376-007_4-6cm_surface	378.094	8584687	10.5	906961	0.104742	379.102	C16H17N3O8	16	17	3	8	0	0	379.102	-0.0975992	10	0.321744	379	0	0.5	2	1.062	0.5
HE 376-007_4-6cm_surface	397.089	9430293	11.2	809537	0.115059	398.096	C16H18N2O10	16	18	2	10	0	0	398.096	0.057775	9	0.348373	398	0	0.333333	-1	1.125	0.625
HE 376-007_4-6cm_surface	301.119	11961021	16.9	899046	0.145937	302.127	C16H18N2O4	16	18	2	4	0	0	302.127	-0.122465	9	0.2107	302	0.3	0.5	5	1.125	0.25
HE 376-007_4-6cm_surface	317.114	26791670	38	809433	0.326886	318.122	C16H18N2O5	16	18	2	5	0	0	318.122	0.135168	9	0.233646	318	0.222222	0.478261	4	1.125	0.3125
HE 376-007_4-6cm_surface	333.109	36077636	50.1	853241	0.440185	334.116	C16H18N2O6	16	18	2	6	0	0	334.116	-0.11074	9	0.256591	334	0.125	0.454545	3	1.125	0.375
HE 376-007_4-6cm_surface	365.081	6614588	8	848315	0.0807049	366.088	C16H18N2O6S1	16	18	2	6	0	1	366.089	-0.237647	9	0.320221	366	0	0.4	3	1.125	0.375
HE 376-007_4-6cm_surface	349.104	48117172	66.2	833264	0.58708	350.111	C16H18N2O7	16	18	2	7	0	0	350.111	-0.105681	9	0.279537	350	0	0.428571	2	1.125	0.4375
HE 376-007_4-6cm_surface	381.076	10430723	12.9	718906	0.127266	382.084	C16H18N2O7S1	16	18	2	7	0	1	382.083	0.0863686	9	0.343166	382	0	0.368421	2	1.125	0.4375
HE 376-007_4-6cm_surface	413.048	6406451	7.1	807798	0.0781654	414.056	C16H18N2O7S2	16	18	2	7	0	2	414.056	-0.08936	9	0.406796	414	0	0.294118	2	1.125	0.4375
HE 376-007_4-6cm_surface	365.099	33451596	44.3	809107	0.408144	366.106	C16H18N2O8	16	18	2	8	0	0	366.106	-0.0464346	9	0.302482	366	0	0.4	1	1.125	0.5
HE 376-007_4-6cm_surface	397.071	12526851	15.2	750689	0.152841	398.078	C16H18N2O8S1	16	18	2	8	0	1	398.078	-0.0678258	9	0.366112	398	0	0.333333	1	1.125	0.5
HE 376-007_4-6cm_surface	429.043	8707262	9.8	686127	0.106238	430.05	C16H18N2O8S2	16	18	2	8	0	2	430.05	0.00697593	9	0.429741	430	0	0.25	1	1.125	0.5
HE 376-007_4-6cm_surface	381.094	19278100	24.7	762276	0.235213	382.101	C16H18N2O9	16	18	2	9	0	0	382.101	0.0340224	9	0.325427	382	0	0.368421	0	1.125	0.5625
HE 376-007_4-6cm_surface	413.066	7782724	8.9	708374	0.0949574	414.073	C16H18N2O9S1	16	18	2	9	0	1	414.073	-0.0410555	9	0.389057	414	0	0.294118	0	1.125	0.5625
HE 376-007_4-6cm_surface	384.094	14005316	17.4	780392	0.17088	385.101	C16H19N1O10	16	19	1	10	0	0	385.101	-0.0701115	8	0.329111	385	0	0.25	-2	1.188	0.625
HE 376-007_4-6cm_surface	400.089	7508068	8.7	751907	0.0916063	401.096	C16H19N1O11	16	19	1	11	0	0	401.096	-0.0174522	8	0.352057	401	0	0.210526	-3	1.188	0.6875
HE 376-007_4-6cm_surface	320.114	12031961	16.5	886669	0.146803	321.121	C16H19N1O6	16	19	1	6	0	0	321.121	-0.146362	8	0.23733	321	0.0555556	0.375	2	1.188	0.375
HE 376-007_4-6cm_surface	336.109	15944194	21.6	807195	0.194536	337.116	C16H19N1O7	16	19	1	7	0	0	337.116	0.0682257	8	0.260275	337	0	0.347826	1	1.188	0.4375
HE 376-007_4-6cm_surface	352.104	21004316	27.9	828754	0.256275	353.111	C16H19N1O8	16	19	1	8	0	0	353.111	-0.161422	8	0.28322	353	0	0.318182	0	1.188	0.5
HE 376-007_4-6cm_surface	368.099	16316719	21.1	718347	0.199081	369.106	C16H19N1O9	16	19	1	9	0	0	369.106	0.0352202	8	0.306166	369	0	0.285714	-1	1.188	0.5625
HE 376-007_4-6cm_surface	400.071	6656083	7.6	794361	0.0812112	401.078	C16H19N1O9S1	16	19	1	9	0	1	401.078	-0.117184	8	0.369795	401	0	0.210526	-1	1.188	0.5625
HE 376-007_4-6cm_surface	332.125	18955548	25.9	836465	0.231278	333.132	C16H19N3O5	16	19	3	5	0	0	333.132	-0.0210127	9	0.239508	333	0.1875	0.47619	4	1.188	0.3125
HE 376-007_4-6cm_surface	348.12	20787794	28	796889	0.253633	349.127	C16H19N3O6	16	19	3	6	0	0	349.127	0.0658785	9	0.262453	349	0.0714286	0.45	3	1.188	0.375
HE 376-007_4-6cm_surface	364.115	14346942	18.5	815709	0.175048	365.122	C16H19N3O7	16	19	3	7	0	0	365.122	-0.128724	9	0.285399	365	0	0.421053	2	1.188	0.4375
HE 376-007_4-6cm_surface	380.11	11404651	14.2	848818	0.139149	381.117	C16H19N3O8	16	19	3	8	0	0	381.117	-0.175799	9	0.308344	381	0	0.388889	1	1.188	0.5
HE 376-007_4-6cm_surface	396.105	8282463	9.7	808353	0.101055	397.112	C16H19N3O9	16	19	3	9	0	0	397.112	-0.118354	9	0.33129	397	0	0.352941	0	1.188	0.5625
HE 376-007_4-6cm_surface	399.105	9170094	10.8	727292	0.111885	400.112	C16H20N2O10	16	20	2	10	0	0	400.112	0.0574839	8	0.334974	400	0	0.222222	-2	1.25	0.625
HE 376-007_4-6cm_surface	303.117	10364915	14.5	802352	0.126463	304.125	C16H20N2O2S1	16	20	2	2	0	1	304.125	-0.0558982	8	0.21504	304	0.272727	0.416667	6	1.25	0.125
HE 376-007_4-6cm_surface	303.135	7849984	10.7	903576	0.095778	304.142	C16H20N2O4	16	20	2	4	0	0	304.142	0.0427431	8	0.197301	304	0.2	0.416667	4	1.25	0.25
HE 376-007_4-6cm_surface	319.13	11941097	16.4	783832	0.145694	320.137	C16H20N2O5	16	20	2	5	0	0	320.137	0.103081	8	0.220246	320	0.111111	0.391304	3	1.25	0.3125
HE 376-007_4-6cm_surface	383.074	6525046	7.6	780752	0.0796124	384.081	C16H20N2O5S2	16	20	2	5	0	2	384.081	0.033847	8	0.347506	384	0	0.263158	3	1.25	0.3125
HE 376-007_4-6cm_surface	335.125	25773772	35.5	802788	0.314467	336.132	C16H20N2O6	16	20	2	6	0	0	336.132	0.00892506	8	0.243192	336	0	0.363636	2	1.25	0.375
HE 376-007_4-6cm_surface	367.097	6833547	8.3	773446	0.0833764	368.104	C16H20N2O6S1	16	20	2	6	0	1	368.104	-0.127681	8	0.306821	368	0	0.3	2	1.25	0.375
HE 376-007_4-6cm_surface	399.069	9514124	11.3	702759	0.116082	400.076	C16H20N2O6S2	16	20	2	6	0	2	400.076	0.20746	8	0.370451	400	0	0.222222	2	1.25	0.375
HE 376-007_4-6cm_surface	351.12	34847920	47	775386	0.425181	352.127	C16H20N2O7	16	20	2	7	0	0	352.127	0.0653173	8	0.266137	352	0	0.333333	1	1.25	0.4375
HE 376-007_4-6cm_surface	383.092	7614599	9	738832	0.0929061	384.099	C16H20N2O7S1	16	20	2	7	0	1	384.099	-0.122364	8	0.329767	384	0	0.263158	1	1.25	0.4375
HE 376-007_4-6cm_surface	367.115	16840090	21.8	772869	0.205467	368.122	C16H20N2O8	16	20	2	8	0	0	368.122	0.0896442	8	0.289083	368	0	0.3	0	1.25	0.5
HE 376-007_4-6cm_surface	399.087	14298269	17.4	717478	0.174454	400.094	C16H20N2O8S1	16	20	2	8	0	1	400.094	0.132469	8	0.352712	400	0	0.222222	0	1.25	0.5
HE 376-007_4-6cm_surface	383.11	15429784	19.3	757583	0.18826	384.117	C16H20N2O9	16	20	2	9	0	0	384.117	-0.0182236	8	0.312028	384	0	0.263158	-1	1.25	0.5625
HE 376-007_4-6cm_surface	415.082	10758356	12.6	742890	0.131263	416.089	C16H20N2O9S1	16	20	2	9	0	1	416.089	0.127377	8	0.375658	416	0	0.176471	-1	1.25	0.5625
HE 376-007_4-6cm_surface	386.109	9485263	11.5	793482	0.11573	387.117	C16H21N1O10	16	21	1	10	0	0	387.117	-0.12141	7	0.315712	387	0	0.15	-3	1.312	0.625
HE 376-007_4-6cm_surface	402.104	6408190	7.3	743757	0.0781866	403.111	C16H21N1O11	16	21	1	11	0	0	403.111	-0.066979	7	0.338657	403	0	0.105263	-4	1.312	0.6875
HE 376-007_4-6cm_surface	322.13	10829291	14.8	915850	0.132129	323.137	C16H21N1O6	16	21	1	6	0	0	323.137	-0.114503	7	0.22393	323	0	0.291667	1	1.312	0.375
HE 376-007_4-6cm_surface	338.125	12906656	17.3	846142	0.157475	339.132	C16H21N1O7	16	21	1	7	0	0	339.132	-0.0796151	7	0.246876	339	0	0.26087	0	1.312	0.4375
HE 376-007_4-6cm_surface	354.119	12592936	16.3	828078	0.153647	355.127	C16H21N1O8	16	21	1	8	0	0	355.127	-0.132347	7	0.269821	355	0	0.227273	-1	1.312	0.5
HE 376-007_4-6cm_surface	386.091	6147006	7.1	695298	0.0749999	387.099	C16H21N1O8S1	16	21	1	8	0	1	387.099	-0.0697496	7	0.333451	387	0	0.15	-1	1.312	0.5
HE 376-007_4-6cm_surface	370.114	12640394	16.1	801362	0.154226	371.122	C16H21N1O9	16	21	1	9	0	0	371.122	-0.0996978	7	0.292766	371	0	0.190476	-2	1.312	0.5625
HE 376-007_4-6cm_surface	431.086	17671230	20.9	762603	0.215607	432.093	C16H21N2O10P1	16	21	2	10	1	0	432.093	0.0300861	8	0.389098	432	0	0.166667	-2	1.312	0.625
HE 376-007_4-6cm_surface	414.115	13034805	15.5	694937	0.159038	415.123	C16H21N3O10	16	21	3	10	0	0	415.123	-0.0409517	8	0.340836	415	0	0.1875	-2	1.312	0.625
HE 376-007_4-6cm_surface	430.11	10387626	11.9	727512	0.12674	431.118	C16H21N3O11	16	21	3	11	0	0	431.118	-0.0626279	8	0.363781	431	0	0.133333	-3	1.312	0.6875
HE 376-007_4-6cm_surface	446.105	8403552	9.2	634694	0.102532	447.113	C16H21N3O12	16	21	3	12	0	0	447.113	0.0290755	8	0.386727	447	0	0.0714286	-4	1.312	0.75
HE 376-007_4-6cm_surface	334.141	6685594	8.5	1028364	0.0815712	335.148	C16H21N3O5	16	21	3	5	0	0	335.148	-0.140237	8	0.226109	335	0.0625	0.380952	3	1.312	0.3125
HE 376-007_4-6cm_surface	350.136	16300357	21.8	790943	0.198881	351.143	C16H21N3O6	16	21	3	6	0	0	351.143	-0.10537	8	0.249054	351	0	0.35	2	1.312	0.375
HE 376-007_4-6cm_surface	366.131	24850952	32.7	780135	0.303208	367.138	C16H21N3O7	16	21	3	7	0	0	367.138	0.00817132	8	0.271999	367	0	0.315789	1	1.312	0.4375
HE 376-007_4-6cm_surface	382.126	17575148	22.4	758603	0.214435	383.133	C16H21N3O8	16	21	3	8	0	0	383.133	-0.0704716	8	0.294945	383	0	0.277778	0	1.312	0.5
HE 376-007_4-6cm_surface	398.12	14821624	18.1	744873	0.180839	399.128	C16H21N3O9	16	21	3	9	0	0	399.128	-0.0175382	8	0.31789	399	0	0.235294	-1	1.312	0.5625
HE 376-007_4-6cm_surface	401.12	11080776	13.3	709993	0.135197	402.127	C16H22N2O10	16	22	2	10	0	0	402.127	0.00746032	7	0.321574	402	0	0.111111	-3	1.375	0.625
HE 376-007_4-6cm_surface	417.115	7139442	8.1	671326	0.0871087	418.122	C16H22N2O11	16	22	2	11	0	0	418.122	-0.112407	7	0.34452	418	0	0.0588235	-4	1.375	0.6875
HE 376-007_4-6cm_surface	321.146	7961330	10.6	853044	0.0971366	322.153	C16H22N2O5	16	22	2	5	0	0	322.153	-0.0838111	7	0.206847	322	0	0.304348	2	1.375	0.3125
HE 376-007_4-6cm_surface	337.141	6909283	8.8	825048	0.0843005	338.148	C16H22N2O6	16	22	2	6	0	0	338.148	-0.020701	7	0.229792	338	0	0.272727	1	1.375	0.375
HE 376-007_4-6cm_surface	369.113	6761698	8.2	753545	0.0824998	370.12	C16H22N2O6S1	16	22	2	6	0	1	370.12	0.116179	7	0.293422	370	0	0.2	1	1.375	0.375
HE 376-007_4-6cm_surface	353.135	10814390	13.9	742576	0.131947	354.143	C16H22N2O7	16	22	2	7	0	0	354.143	0.12142	7	0.252738	354	0	0.238095	0	1.375	0.4375
HE 376-007_4-6cm_surface	369.13	9936114	12.5	760923	0.121231	370.138	C16H22N2O8	16	22	2	8	0	0	370.138	0.197224	7	0.275683	370	0	0.2	-1	1.375	0.5
HE 376-007_4-6cm_surface	385.125	10819616	13.2	792632	0.132011	386.133	C16H22N2O9	16	22	2	9	0	0	386.133	0.059565	7	0.298629	386	0	0.157895	-2	1.375	0.5625
HE 376-007_4-6cm_surface	429.126	45473036	55.4	738432	0.554819	430.134	C16H22N4O10	16	22	4	10	0	0	430.134	-0.0627712	8	0.346698	430	0	0.142857	-2	1.375	0.625
HE 376-007_4-6cm_surface	445.121	20518628	23.9	710416	0.250349	446.129	C16H22N4O11	16	22	4	11	0	0	446.129	0.00672452	8	0.369644	446	0	0.0769231	-3	1.375	0.6875
HE 376-007_4-6cm_surface	365.147	6991481	8.5	786066	0.0853034	366.154	C16H22N4O6	16	22	4	6	0	0	366.154	0.0628151	8	0.254916	366	0	0.333333	2	1.375	0.375
HE 376-007_4-6cm_surface	381.142	12904770	16.2	742108	0.157452	382.149	C16H22N4O7	16	22	4	7	0	0	382.149	-0.0183175	8	0.277862	382	0	0.294118	1	1.375	0.4375
HE 376-007_4-6cm_surface	397.136	24634690	30.7	765876	0.300569	398.144	C16H22N4O8	16	22	4	8	0	0	398.144	0.00753497	8	0.300807	398	0	0.25	0	1.375	0.5
HE 376-007_4-6cm_surface	413.132	16916868	20.4	785462	0.206403	414.139	C16H22N4O9	16	22	4	9	0	0	414.139	0.224562	8	0.323753	414	0	0.2	-1	1.375	0.5625
HE 376-007_4-6cm_surface	388.125	22774620	28.9	783401	0.277874	389.132	C16H23N1O10	16	23	1	10	0	0	389.132	-0.0693852	6	0.302313	389	0	0.05	-4	1.438	0.625
HE 376-007_4-6cm_surface	404.12	7438232	8.6	763911	0.0907542	405.127	C16H23N1O11	16	23	1	11	0	0	405.127	-0.0666457	6	0.325258	405	0	0	-5	1.438	0.6875
HE 376-007_4-6cm_surface	324.145	6112273	7.8	863277	0.0745761	325.153	C16H23N1O6	16	23	1	6	0	0	325.153	0.101491	6	0.210531	325	0	0.208333	0	1.438	0.375
HE 376-007_4-6cm_surface	340.14	8591183	11.2	839636	0.104821	341.147	C16H23N1O7	16	23	1	7	0	0	341.147	-0.13777	6	0.233476	341	0	0.173913	-1	1.438	0.4375
HE 376-007_4-6cm_surface	372.112	7866332	9.5	814284	0.0959775	373.12	C16H23N1O7S1	16	23	1	7	0	1	373.12	-0.0187607	6	0.297106	373	0	0.0952381	-1	1.438	0.4375
HE 376-007_4-6cm_surface	356.135	7990848	10	824471	0.0974967	357.142	C16H23N1O8	16	23	1	8	0	0	357.142	0.0364	6	0.256422	357	0	0.136364	-2	1.438	0.5
HE 376-007_4-6cm_surface	372.13	6555629	7.8	645071	0.0799855	373.137	C16H23N1O9	16	23	1	9	0	0	373.137	0.0348397	6	0.279367	373	0	0.0952381	-3	1.438	0.5625
HE 376-007_4-6cm_surface	416.131	30452930	37.5	693578	0.371558	417.138	C16H23N3O10	16	23	3	10	0	0	417.138	0.151029	7	0.327436	417	0	0.0625	-3	1.438	0.625
HE 376-007_4-6cm_surface	432.126	28239886	34	674734	0.344556	433.133	C16H23N3O11	16	23	3	11	0	0	433.133	0.122364	7	0.350382	433	0	0	-4	1.438	0.6875
HE 376-007_4-6cm_surface	336.156	9071145	11.9	975717	0.110677	337.164	C16H23N3O5	16	23	3	5	0	0	337.164	-0.169057	7	0.212709	337	0	0.285714	2	1.438	0.3125
HE 376-007_4-6cm_surface	352.151	13279302	17.3	824587	0.162021	353.159	C16H23N3O6	16	23	3	6	0	0	353.159	0.00849476	7	0.235655	353	0	0.25	1	1.438	0.375
HE 376-007_4-6cm_surface	368.146	17774940	23.1	797515	0.216873	369.154	C16H23N3O7	16	23	3	7	0	0	369.154	-0.0460513	7	0.2586	369	0	0.210526	0	1.438	0.4375
HE 376-007_4-6cm_surface	384.141	26195058	33.4	769041	0.319607	385.149	C16H23N3O8	16	23	3	8	0	0	385.149	0.0077892	7	0.281546	385	0	0.166667	-1	1.438	0.5
HE 376-007_4-6cm_surface	416.113	6868146	7.7	614355	0.0837986	417.121	C16H23N3O8S1	16	23	3	8	0	1	417.121	-0.0407556	7	0.345175	417	0	0.0625	-1	1.438	0.5
HE 376-007_4-6cm_surface	400.136	38563984	48.7	700221	0.470521	401.143	C16H23N3O9	16	23	3	9	0	0	401.143	0.132122	7	0.304491	401	0	0.117647	-2	1.438	0.5625
HE 376-007_4-6cm_surface	403.136	14711778	18	723401	0.179499	404.143	C16H24N2O10	16	24	2	10	0	0	404.143	0.106398	6	0.308175	404	0	0	-4	1.5	0.625
HE 376-007_4-6cm_surface	419.131	18135034	21.9	707406	0.221266	420.138	C16H24N2O11	16	24	2	11	0	0	420.138	-0.0166612	6	0.33112	420	0	-0.0588235	-5	1.5	0.6875
HE 376-007_4-6cm_surface	435.126	14250750	16.3	640601	0.173874	436.133	C16H24N2O12	16	24	2	12	0	0	436.133	0.0985938	6	0.354066	436	0	-0.125	-6	1.5	0.75
HE 376-007_4-6cm_surface	355.151	8456904	10.7	767278	0.103183	356.158	C16H24N2O7	16	24	2	7	0	0	356.158	0.064578	6	0.239338	356	0	0.142857	-1	1.5	0.4375
HE 376-007_4-6cm_surface	371.146	11265105	14	872845	0.137446	372.153	C16H24N2O8	16	24	2	8	0	0	372.153	-0.180033	6	0.262284	372	0	0.1	-2	1.5	0.5
HE 376-007_4-6cm_surface	387.141	15466412	19.3	715422	0.188706	388.148	C16H24N2O9	16	24	2	9	0	0	388.148	0.00772901	6	0.285229	388	0	0.0526316	-3	1.5	0.5625
HE 376-007_4-6cm_surface	431.142	33547380	40.6	690855	0.409313	432.149	C16H24N4O10	16	24	4	10	0	0	432.149	0.0300822	7	0.333299	432	0	0	-3	1.5	0.625
HE 376-007_4-6cm_surface	447.137	10477060	11.7	725752	0.127831	448.144	C16H24N4O11	16	24	4	11	0	0	448.144	0.185208	7	0.356244	448	0	-0.0769231	-4	1.5	0.6875
HE 376-007_4-6cm_surface	367.162	15513031	20	728285	0.189275	368.17	C16H24N4O6	16	24	4	6	0	0	368.17	-0.0461744	7	0.241517	368	0	0.222222	1	1.5	0.375
HE 376-007_4-6cm_surface	383.157	23670982	30	784874	0.288811	384.165	C16H24N4O7	16	24	4	7	0	0	384.164	0.0598702	7	0.264462	384	0	0.176471	0	1.5	0.4375
HE 376-007_4-6cm_surface	399.152	88370392	112.8	748496	1.07821	400.159	C16H24N4O8	16	24	4	8	0	0	400.159	-0.017493	7	0.287408	400	0	0.125	-1	1.5	0.5
HE 376-007_4-6cm_surface	431.124	8520802	9.6	694531	0.103963	432.132	C16H24N4O8S1	16	24	4	8	0	1	432.131	0.145789	7	0.351037	432	0	0	-1	1.5	0.5
HE 376-007_4-6cm_surface	415.147	66562324	83.1	734503	0.81213	416.154	C16H24N4O9	16	24	4	9	0	0	416.154	-0.0648798	7	0.310353	416	0	0.0666667	-2	1.5	0.5625
HE 376-007_4-6cm_surface	390.141	9054957	10.9	794021	0.11048	391.148	C16H25N1O10	16	25	1	10	0	0	391.148	0.0843671	5	0.288913	391	0	-0.05	-5	1.562	0.625
HE 376-007_4-6cm_surface	406.136	12846897	15.6	756356	0.156746	407.143	C16H25N1O11	16	25	1	11	0	0	407.143	0.0564912	5	0.311859	407	0	-0.105263	-6	1.562	0.6875
HE 376-007_4-6cm_surface	422.13	8725288	9.9	787384	0.106458	423.138	C16H25N1O12	16	25	1	12	0	0	423.138	0.0307229	5	0.334804	423	0	-0.166667	-7	1.562	0.75
HE 376-007_4-6cm_surface	326.143	16427579	22.6	863950	0.200434	327.15	C16H25N1O4S1	16	25	1	4	0	1	327.15	-0.0825308	5	0.21487	327	0	0.125	1	1.562	0.25
HE 376-007_4-6cm_surface	358.133	7116115	8.8	855608	0.086824	359.14	C16H25N1O6S1	16	25	1	6	0	1	359.14	-0.158712	5	0.260761	359	0	0.0454545	-1	1.562	0.375
HE 376-007_4-6cm_surface	374.128	6979398	8.3	491049	0.085156	375.135	C16H25N1O7S1	16	25	1	7	0	1	375.135	0.0613112	5	0.283706	375	0	0	-2	1.562	0.4375
HE 376-007_4-6cm_surface	358.151	7030116	8.7	682958	0.0857748	359.158	C16H25N1O8	16	25	1	8	0	0	359.158	-0.0473329	5	0.243022	359	0	0.0454545	-3	1.562	0.5
HE 376-007_4-6cm_surface	418.147	22377550	27.3	699818	0.27303	419.154	C16H25N3O10	16	25	3	10	0	0	419.154	0.150303	6	0.314037	419	0	-0.0625	-4	1.562	0.625
HE 376-007_4-6cm_surface	338.172	48763080	68.1	786094	0.594961	339.179	C16H25N3O5	16	25	3	5	0	0	339.179	0.0678107	6	0.19931	339	0	0.190476	1	1.562	0.3125
HE 376-007_4-6cm_surface	354.167	18237266	24.1	817130	0.222514	355.174	C16H25N3O6	16	25	3	6	0	0	355.174	0.00844656	6	0.222255	355	0	0.15	0	1.562	0.375
HE 376-007_4-6cm_surface	370.162	226558128	305.8	733169	2.76425	371.169	C16H25N3O7	16	25	3	7	0	0	371.169	0.11585	6	0.245201	371	0	0.105263	-1	1.562	0.4375
HE 376-007_4-6cm_surface	386.157	68369408	88.6	735585	0.834178	387.164	C16H25N3O8	16	25	3	8	0	0	387.164	0.111064	6	0.268146	387	0	0.0555556	-2	1.562	0.5
HE 376-007_4-6cm_surface	402.152	40892460	51.7	701932	0.498931	403.159	C16H25N3O9	16	25	3	9	0	0	403.159	0.131462	6	0.291092	403	0	0	-3	1.562	0.5625
HE 376-007_4-6cm_surface	434.124	8310617	9.3	656957	0.101398	435.131	C16H25N3O9S1	16	25	3	9	0	1	435.131	-0.0160871	6	0.354721	435	0	-0.133333	-3	1.562	0.5625
HE 376-007_4-6cm_surface	405.151	8618875	10.1	732949	0.105159	406.159	C16H26N2O10	16	26	2	10	0	0	406.159	0.0320072	5	0.294775	406	0	-0.111111	-5	1.625	0.625
HE 376-007_4-6cm_surface	421.146	6582143	7.2	654529	0.080309	422.154	C16H26N2O11	16	26	2	11	0	0	422.154	0.125547	5	0.317721	422	0	-0.176471	-6	1.625	0.6875
HE 376-007_4-6cm_surface	341.172	12565184	16.6	822906	0.153308	342.179	C16H26N2O6	16	26	2	6	0	0	342.179	-0.078906	5	0.202994	342	0	0.0909091	-1	1.625	0.375
HE 376-007_4-6cm_surface	357.167	14225894	18.6	702637	0.173571	358.174	C16H26N2O7	16	26	2	7	0	0	358.174	0.092134	5	0.225939	358	0	0.047619	-2	1.625	0.4375
HE 376-007_4-6cm_surface	373.162	13192119	16.6	786589	0.160958	374.169	C16H26N2O8	16	26	2	8	0	0	374.169	0.0347437	5	0.248885	374	0	0	-3	1.625	0.5
HE 376-007_4-6cm_surface	389.157	10913596	13.3	717972	0.133157	390.164	C16H26N2O9	16	26	2	9	0	0	390.164	0.0845799	5	0.27183	390	0	-0.0526316	-4	1.625	0.5625
HE 376-007_4-6cm_surface	433.158	19246034	22.9	675370	0.234822	434.165	C16H26N4O10	16	26	4	10	0	0	434.165	0.168139	6	0.319899	434	0	-0.142857	-4	1.625	0.625
HE 376-007_4-6cm_surface	465.13	8665960	9.3	682589	0.105734	466.137	C16H26N4O10S1	16	26	4	10	0	1	466.137	0.135153	6	0.383529	466	0	-0.333333	-4	1.625	0.625
HE 376-007_4-6cm_surface	369.178	92929312	124.9	788471	1.13383	370.185	C16H26N4O6	16	26	4	6	0	0	370.185	-0.0729365	6	0.228118	370	0	0.111111	0	1.625	0.375
HE 376-007_4-6cm_surface	401.168	53376116	67.7	722609	0.651244	402.175	C16H26N4O8	16	26	4	8	0	0	402.175	0.057189	6	0.274008	402	0	0	-2	1.625	0.5
HE 376-007_4-6cm_surface	417.163	94482592	118.4	688674	1.15279	418.17	C16H26N4O9	16	26	4	9	0	0	418.17	0.0310878	6	0.296954	418	0	-0.0666667	-3	1.625	0.5625
HE 376-007_4-6cm_surface	449.135	13395208	15.3	671698	0.163436	450.142	C16H26N4O9S1	16	26	4	9	0	1	450.142	0.0955254	6	0.360583	450	0	-0.230769	-3	1.625	0.5625
HE 376-007_4-6cm_surface	408.151	7884489	9	777826	0.096199	409.158	C16H27N1O11	16	27	1	11	0	0	409.158	0.153975	4	0.298459	409	0	-0.210526	-7	1.688	0.6875
HE 376-007_4-6cm_surface	424.146	9702053	11.1	685195	0.118375	425.153	C16H27N1O12	16	27	1	12	0	0	425.153	0.00705628	4	0.321405	425	0	-0.277778	-8	1.688	0.75
HE 376-007_4-6cm_surface	376.143	6182582	7.3	801466	0.075434	377.151	C16H27N1O7S1	16	27	1	7	0	1	377.151	-0.151133	4	0.270307	377	0	-0.0952381	-3	1.688	0.4375
HE 376-007_4-6cm_surface	360.166	6343825	7.7	851140	0.0774013	361.174	C16H27N1O8	16	27	1	8	0	0	361.174	-0.157819	4	0.229623	361	0	-0.0454545	-4	1.688	0.5
HE 376-007_4-6cm_surface	468.129	9512243	10.1	732668	0.116059	469.137	C16H27N3O11S1	16	27	3	11	0	1	469.137	0.070342	5	0.387213	469	0	-0.461538	-6	1.688	0.6875
HE 376-007_4-6cm_surface	340.188	98539384	138.6	782344	1.20228	341.195	C16H27N3O5	16	27	3	5	0	0	341.195	0.0381014	5	0.18591	341	0	0.0952381	0	1.688	0.3125
HE 376-007_4-6cm_surface	372.16	19974152	25.7	747223	0.243706	373.167	C16H27N3O5S1	16	27	3	5	0	1	373.167	-0.045556	5	0.24954	373	0	0	0	1.688	0.3125
HE 376-007_4-6cm_surface	356.183	35638892	48	786305	0.434832	357.19	C16H27N3O6	16	27	3	6	0	0	357.19	-0.07559	5	0.208856	357	0	0.05	-1	1.688	0.375
HE 376-007_4-6cm_surface	388.155	6562681	7.6	654271	0.0800716	389.162	C16H27N3O6S1	16	27	3	6	0	1	389.162	-0.146469	5	0.272486	389	0	-0.0555556	-1	1.688	0.375
HE 376-007_4-6cm_surface	372.178	33458202	43.6	772089	0.408225	373.185	C16H27N3O7	16	27	3	7	0	0	373.185	-0.125943	5	0.231801	373	0	0	-2	1.688	0.4375
HE 376-007_4-6cm_surface	388.173	42386316	54.6	734849	0.517157	389.18	C16H27N3O8	16	27	3	8	0	0	389.18	0.00770852	5	0.254747	389	0	-0.0555556	-3	1.688	0.5
HE 376-007_4-6cm_surface	404.167	13238214	16.1	742577	0.16152	405.175	C16H27N3O9	16	27	3	9	0	0	405.175	-0.0666379	5	0.277692	405	0	-0.117647	-4	1.688	0.5625
HE 376-007_4-6cm_surface	407.167	6785812	7.6	699819	0.082794	408.174	C16H28N2O10	16	28	2	10	0	0	408.174	0.0563485	4	0.281376	408	0	-0.222222	-6	1.75	0.625
HE 376-007_4-6cm_surface	355.199	13560563	17.7	833724	0.165453	356.206	C16H28N4O5	16	28	4	5	0	0	356.206	-0.188093	5	0.191773	356	0	0.0526316	0	1.75	0.3125
HE 376-007_4-6cm_surface	371.194	18105470	23.2	731908	0.220906	372.201	C16H28N4O6	16	28	4	6	0	0	372.201	0.169263	5	0.214718	372	0	0	-1	1.75	0.375
HE 376-007_4-6cm_surface	387.188	73154520	94.9	742001	0.892562	388.196	C16H28N4O7	16	28	4	7	0	0	388.196	-0.0695525	5	0.237664	388	0	-0.0588235	-2	1.75	0.4375
HE 376-007_4-6cm_surface	403.183	116096016	148.4	725249	1.41649	404.191	C16H28N4O8	16	28	4	8	0	0	404.191	-0.0668001	5	0.260609	404	0	-0.125	-3	1.75	0.5
HE 376-007_4-6cm_surface	419.178	24229928	29.6	712027	0.29563	420.186	C16H28N4O9	16	28	4	9	0	0	420.186	-0.0166593	5	0.283555	420	0	-0.2	-4	1.75	0.5625
HE 376-007_4-6cm_surface	330.174	16873186	23.2	859213	0.205871	331.182	C16H29N1O4S1	16	29	1	4	0	1	331.182	-0.0815262	3	0.188071	331	0	-0.0416667	-1	1.812	0.25
HE 376-007_4-6cm_surface	346.169	6101923	7.5	827211	0.0744498	347.177	C16H29N1O5S1	16	29	1	5	0	1	347.177	-0.192985	3	0.211017	347	0	-0.0869565	-2	1.812	0.3125
HE 376-007_4-6cm_surface	378.159	13196845	16.6	804795	0.161015	379.167	C16H29N1O7S1	16	29	1	7	0	1	379.166	0.166154	3	0.256908	379	0	-0.190476	-4	1.812	0.4375
HE 376-007_4-6cm_surface	326.209	6371951	8.2	893351	0.0777445	327.216	C16H29N3O4	16	29	3	4	0	0	327.216	-0.0519535	4	0.149566	327	0	0.0454545	0	1.812	0.25
HE 376-007_4-6cm_surface	358.198	123917712	169.5	804808	1.51193	359.206	C16H29N3O6	16	29	3	6	0	0	359.206	-0.130844	4	0.195457	359	0	-0.05	-2	1.812	0.375
HE 376-007_4-6cm_surface	441.137	8022194	8.8	696060	0.0978792	442.144	C16H30N2O8S2	16	30	2	8	0	2	442.144	-0.1063	3	0.349345	442	0	-0.5	-5	1.875	0.5
HE 376-007_4-6cm_surface	438.165	6659585	7.1	672178	0.0812539	439.172	C16H30N3O9P1	16	30	3	9	1	0	439.172	0.143452	4	0.318417	439	0	-0.294118	-5	1.875	0.5625
HE 376-007_4-6cm_surface	357.214	32100882	43.2	806662	0.391664	358.222	C16H30N4O5	16	30	4	5	0	0	358.222	-0.0753723	4	0.178373	358	0	-0.0526316	-1	1.875	0.3125
HE 376-007_4-6cm_surface	373.209	25791460	33.4	757492	0.314683	374.217	C16H30N4O6	16	30	4	6	0	0	374.217	0.0347392	4	0.201319	374	0	-0.111111	-2	1.875	0.375
HE 376-007_4-6cm_surface	389.204	19695466	24.8	735390	0.240305	390.211	C16H30N4O7	16	30	4	7	0	0	390.211	-0.120448	4	0.224264	390	0	-0.176471	-3	1.875	0.4375
HE 376-007_4-6cm_surface	405.199	8889257	10.5	700559	0.108458	406.206	C16H30N4O8	16	30	4	8	0	0	406.206	0.0320034	4	0.24721	406	0	-0.25	-4	1.875	0.5
HE 376-007_4-6cm_surface	488.156	9855652	10.3	726930	0.120249	489.163	C16H31N3O12S1	16	31	3	12	0	1	489.163	0.210564	3	0.383359	489	0	-0.916667	-9	1.938	0.75
HE 376-007_4-6cm_surface	328.224	6250682	8	765068	0.0762649	329.231	C16H31N3O4	16	31	3	4	0	0	329.231	0.00911213	3	0.136166	329	0	-0.0454545	-1	1.938	0.25
HE 376-007_4-6cm_surface	344.219	13493506	17.9	725670	0.164635	345.226	C16H31N3O5	16	31	3	5	0	0	345.226	0.066623	3	0.159112	345	0	-0.0952381	-2	1.938	0.3125
HE 376-007_4-6cm_surface	461.934	11964626	13.2	648979	0.145981	462.942	C16H5N3O10S2	16	5	3	10	0	2	462.942	-0.187929	16	0.57529	463	1.5	1.25	6	0.3125	0.625
HE 376-007_4-6cm_surface	342.026	8535452	10.9	757916	0.104141	343.033	C16H9N1O8	16	9	1	8	0	0	343.033	-0.107861	13	0.350217	343	0.5	0.772727	5	0.5625	0.5
HE 376-007_4-6cm_surface	358.02	6141165	7.5	841414	0.0749286	359.028	C16H9N1O9	16	9	1	9	0	0	359.028	0.0640619	13	0.373163	359	0.416667	0.761905	4	0.5625	0.5625
HE 376-007_4-6cm_surface	388.031	8446722	10.1	832145	0.103059	389.038	C17H11N1O10	17	11	1	10	0	0	389.038	-0.223628	13	0.396108	389	0.25	0.681818	3	0.6471	0.5882
HE 376-007_4-6cm_surface	404.026	6577981	7.5	852823	0.0802582	405.033	C17H11N1O11	17	11	1	11	0	0	405.033	-0.140729	13	0.419054	405	0.1	0.666667	2	0.6471	0.6471
HE 376-007_4-6cm_surface	340.046	7427839	9.5	936032	0.0906274	341.054	C17H11N1O7	17	11	1	7	0	0	341.054	-0.0205246	13	0.327272	341	0.5	0.72	6	0.6471	0.4118
HE 376-007_4-6cm_surface	356.041	9604587	12.2	828513	0.117186	357.048	C17H11N1O8	17	11	1	8	0	0	357.048	-0.103627	13	0.350217	357	0.4375	0.708333	5	0.6471	0.4706
HE 376-007_4-6cm_surface	372.036	8529812	10.4	828130	0.104073	373.043	C17H11N1O9	17	11	1	9	0	0	373.043	0.0884616	13	0.373163	373	0.357143	0.695652	4	0.6471	0.5294
HE 376-007_4-6cm_surface	355.057	6363764	7.8	834150	0.0776446	356.065	C17H12N2O7	17	12	2	7	0	0	356.064	0.205019	13	0.333134	356	0.5	0.73913	6	0.7059	0.4118
HE 376-007_4-6cm_surface	371.052	7451641	9	756144	0.0909178	372.059	C17H12N2O8	17	12	2	8	0	0	372.059	-0.0994465	13	0.356079	372	0.428571	0.727273	5	0.7059	0.4706
HE 376-007_4-6cm_surface	387.047	8585042	10.3	740368	0.104746	388.054	C17H12N2O9	17	12	2	9	0	0	388.054	-0.0695779	13	0.379025	388	0.333333	0.714286	4	0.7059	0.5294
HE 376-007_4-6cm_surface	390.047	11012755	13.5	736876	0.134367	391.054	C17H13N1O10	17	13	1	10	0	0	391.054	0.109959	12	0.382709	391	0.0833333	0.590909	2	0.7647	0.5882
HE 376-007_4-6cm_surface	406.042	7423702	8.6	698433	0.0905769	407.049	C17H13N1O11	17	13	1	11	0	0	407.049	0.0565043	12	0.405654	407	0	0.571429	1	0.7647	0.6471
HE 376-007_4-6cm_surface	326.067	7125502	9.3	962901	0.0869386	327.074	C17H13N1O6	17	13	1	6	0	0	327.074	-0.143698	12	0.290927	327	0.45	0.653846	6	0.7647	0.3529
HE 376-007_4-6cm_surface	342.062	10419644	13.6	744914	0.127131	343.069	C17H13N1O7	17	13	1	7	0	0	343.069	0.0961905	12	0.313872	343	0.388889	0.64	5	0.7647	0.4118
HE 376-007_4-6cm_surface	358.057	12203278	15.8	840588	0.148893	359.064	C17H13N1O8	17	13	1	8	0	0	359.064	-0.0751955	12	0.336818	359	0.3125	0.625	4	0.7647	0.4706
HE 376-007_4-6cm_surface	374.052	12930814	16.3	801271	0.157769	375.059	C17H13N1O9	17	13	1	9	0	0	375.059	0.114649	12	0.359763	375	0.214286	0.608696	3	0.7647	0.5294
HE 376-007_4-6cm_surface	406.024	6727365	7.7	812142	0.0820809	407.031	C17H13N1O9S1	17	13	1	9	0	1	407.031	0.0319386	12	0.423393	407	0.0833333	0.571429	3	0.7647	0.5294
HE 376-007_4-6cm_surface	405.058	10052385	12	763034	0.12265	406.065	C17H14N2O10	17	14	2	10	0	0	406.065	0.155148	12	0.388571	406	0	0.6	2	0.8235	0.5882
HE 376-007_4-6cm_surface	341.078	8616560	11.1	818444	0.105131	342.085	C17H14N2O6	17	14	2	6	0	0	342.085	-0.0204627	12	0.296789	342	0.444444	0.666667	6	0.8235	0.3529
HE 376-007_4-6cm_surface	357.073	10645905	13.7	707723	0.129891	358.08	C17H14N2O7	17	14	2	7	0	0	358.08	0.0921582	12	0.319735	358	0.375	0.652174	5	0.8235	0.4118
HE 376-007_4-6cm_surface	373.068	14240607	18	766328	0.17375	374.075	C17H14N2O8	17	14	2	8	0	0	374.075	0.168415	12	0.34268	374	0.285714	0.636364	4	0.8235	0.4706
HE 376-007_4-6cm_surface	389.063	15271649	19	728708	0.18633	390.07	C17H14N2O9	17	14	2	9	0	0	390.07	0.0846002	12	0.365626	390	0.166667	0.619048	3	0.8235	0.5294
HE 376-007_4-6cm_surface	392.062	13898279	17.2	778004	0.169574	393.07	C17H15N1O10	17	15	1	10	0	0	393.07	-0.119572	11	0.369309	393	0	0.5	1	0.8824	0.5882
HE 376-007_4-6cm_surface	408.057	11406958	13.5	748559	0.139177	409.065	C17H15N1O11	17	15	1	11	0	0	409.065	0.00733381	11	0.392255	409	0	0.47619	0	0.8824	0.6471
HE 376-007_4-6cm_surface	328.083	6185033	7.9	796498	0.0754639	329.09	C17H15N1O6	17	15	1	6	0	0	329.09	0.00911605	11	0.277528	329	0.35	0.576923	5	0.8824	0.3529
HE 376-007_4-6cm_surface	344.078	12231815	16.1	772378	0.149241	345.085	C17H15N1O7	17	15	1	7	0	0	345.085	0.153585	11	0.300473	345	0.277778	0.56	4	0.8824	0.4118
HE 376-007_4-6cm_surface	376.05	6755933	8	847323	0.0824294	377.057	C17H15N1O7S1	17	15	1	7	0	1	377.057	0.00795636	11	0.364103	377	0.1875	0.521739	4	0.8824	0.4118
HE 376-007_4-6cm_surface	360.072	16358459	21.5	861433	0.19959	361.08	C17H15N1O8	17	15	1	8	0	0	361.08	-0.130165	11	0.323418	361	0.1875	0.541667	3	0.8824	0.4706
HE 376-007_4-6cm_surface	392.045	6197782	7.1	838527	0.0756194	393.052	C17H15N1O8S1	17	15	1	8	0	1	393.052	-0.0941352	11	0.387048	393	0.0714286	0.5	3	0.8824	0.4706
HE 376-007_4-6cm_surface	376.067	16094830	20.5	787272	0.196374	377.075	C17H15N1O9	17	15	1	9	0	0	377.075	0.0344759	11	0.346364	377	0.0714286	0.521739	2	0.8824	0.5294
HE 376-007_4-6cm_surface	408.04	7450205	8.5	715416	0.0909003	409.047	C17H15N1O9S1	17	15	1	9	0	1	409.047	0.0806754	11	0.409993	409	0	0.47619	2	0.8824	0.5294
HE 376-007_4-6cm_surface	407.073	12585657	14.9	750305	0.153558	408.08	C17H16N2O10	17	16	2	10	0	0	408.08	-0.0661634	11	0.375172	408	0	0.5	1	0.9412	0.5882
HE 376-007_4-6cm_surface	423.068	7325349	8.1	677524	0.0893769	424.075	C17H16N2O11	17	16	2	11	0	0	424.075	0.0542356	11	0.398117	424	0	0.473684	0	0.9412	0.6471
HE 376-007_4-6cm_surface	327.099	8973620	11.9	978182	0.109488	328.106	C17H16N2O5	17	16	2	5	0	0	328.106	-0.204202	11	0.260444	328	0.4	0.6	6	0.9412	0.2941
HE 376-007_4-6cm_surface	343.094	13590836	18	779495	0.165822	344.101	C17H16N2O6	17	16	2	6	0	0	344.101	0.0377796	11	0.28339	344	0.333333	0.583333	5	0.9412	0.3529
HE 376-007_4-6cm_surface	359.089	23959738	32	756243	0.292334	360.096	C17H16N2O7	17	16	2	7	0	0	360.096	0.0916423	11	0.306335	360	0.25	0.565217	4	0.9412	0.4118
HE 376-007_4-6cm_surface	375.083	34378444	44.8	762917	0.419453	376.091	C17H16N2O8	17	16	2	8	0	0	376.091	0.0079768	11	0.329281	376	0.142857	0.545455	3	0.9412	0.4706
HE 376-007_4-6cm_surface	407.055	7817896	8.9	764462	0.0953865	408.063	C17H16N2O8S1	17	16	2	8	0	1	408.063	-0.0171542	11	0.39291	408	0	0.5	3	0.9412	0.4706
HE 376-007_4-6cm_surface	391.078	21597812	27.3	747054	0.263516	392.086	C17H16N2O9	17	16	2	9	0	0	392.086	-0.119872	11	0.352226	392	0	0.52381	2	0.9412	0.5294
HE 376-007_4-6cm_surface	423.05	6915732	7.6	685208	0.0843792	424.058	C17H16N2O9S1	17	16	2	9	0	1	424.058	0.0778196	11	0.415856	424	0	0.473684	2	0.9412	0.5294
HE 376-007_4-6cm_surface	394.078	16193981	19.9	765263	0.197584	395.085	C17H17N1O10	17	17	1	10	0	0	395.085	-0.0936507	10	0.35591	395	0	0.409091	0	1	0.5882
HE 376-007_4-6cm_surface	410.073	10950148	12.9	718506	0.133603	411.08	C17H17N1O11	17	17	1	11	0	0	411.08	0.031624	10	0.378855	411	0	0.380952	-1	1	0.6471
HE 376-007_4-6cm_surface	330.098	9369252	12.5	930843	0.114315	331.106	C17H17N1O6	17	17	1	6	0	0	331.106	-0.141949	10	0.264128	331	0.25	0.5	4	1	0.3529
HE 376-007_4-6cm_surface	346.093	12299104	16.2	717262	0.150062	347.1	C17H17N1O7	17	17	1	7	0	0	347.101	-0.0489772	10	0.287074	347	0.166667	0.48	3	1	0.4118
HE 376-007_4-6cm_surface	362.088	18834290	24.5	809043	0.229798	363.095	C17H17N1O8	17	17	1	8	0	0	363.095	-0.101902	10	0.310019	363	0.0625	0.458333	2	1	0.4706
HE 376-007_4-6cm_surface	378.083	19209700	24.6	753580	0.234378	379.09	C17H17N1O9	17	17	1	9	0	0	379.09	0.0342926	10	0.332965	379	0	0.434783	1	1	0.5294
HE 376-007_4-6cm_surface	410.055	6944243	7.8	745416	0.084727	411.062	C17H17N1O9S1	17	17	1	9	0	1	411.062	0.0316254	10	0.396594	411	0	0.380952	1	1	0.5294
HE 376-007_4-6cm_surface	358.104	6665529	8.2	626115	0.0813264	359.112	C17H17N3O6	17	17	3	6	0	0	359.112	-0.130878	11	0.289252	359	0.3125	0.590909	5	1	0.3529
HE 376-007_4-6cm_surface	374.099	9801515	12.1	741325	0.119589	375.107	C17H17N3O7	17	17	3	7	0	0	375.107	-0.151957	11	0.312198	375	0.214286	0.571429	4	1	0.4118
HE 376-007_4-6cm_surface	390.094	6736577	7.9	766166	0.0821933	391.102	C17H17N3O8	17	17	3	8	0	0	391.102	0.0332394	11	0.335143	391	0.0833333	0.55	3	1	0.4706
HE 376-007_4-6cm_surface	406.089	6334212	7.2	713016	0.077284	407.096	C17H17N3O9	17	17	3	9	0	0	407.096	-0.115452	11	0.358088	407	0	0.526316	2	1	0.5294
HE 376-007_4-6cm_surface	409.089	12407376	14.7	739734	0.151383	410.096	C17H18N2O10	17	18	2	10	0	0	410.096	-0.0658382	10	0.361772	410	0	0.4	0	1.059	0.5882
HE 376-007_4-6cm_surface	425.084	7081503	7.8	697258	0.0864017	426.091	C17H18N2O11	17	18	2	11	0	0	426.091	-0.0868359	10	0.384718	426	0	0.368421	-1	1.059	0.6471
HE 376-007_4-6cm_surface	361.069	8732619	10.9	675732	0.106547	362.076	C17H18N2O3S2	17	18	2	3	0	2	362.076	0.394945	10	0.328413	362	0.3	0.478261	7	1.059	0.1765
HE 376-007_4-6cm_surface	329.114	15356807	21.1	848676	0.187369	330.122	C17H18N2O5	17	18	2	5	0	0	330.122	-0.11208	10	0.247045	330	0.3	0.52	5	1.059	0.2941
HE 376-007_4-6cm_surface	345.109	34187272	46.8	831416	0.41712	346.116	C17H18N2O6	17	18	2	6	0	0	346.116	-0.0491164	10	0.26999	346	0.222222	0.5	4	1.059	0.3529
HE 376-007_4-6cm_surface	361.104	31907820	42.2	803380	0.389309	362.111	C17H18N2O7	17	18	2	7	0	0	362.111	-0.0469469	10	0.292936	362	0.125	0.478261	3	1.059	0.4118
HE 376-007_4-6cm_surface	393.076	7534071	8.9	726502	0.0919235	394.083	C17H18N2O7S1	17	18	2	7	0	1	394.083	-0.144639	10	0.356565	394	0	0.428571	3	1.059	0.4118
HE 376-007_4-6cm_surface	377.099	34183744	44.6	787998	0.417077	378.106	C17H18N2O8	17	18	2	8	0	0	378.106	-0.0714085	10	0.315881	378	0	0.454545	2	1.059	0.4706
HE 376-007_4-6cm_surface	409.071	9482815	11	716482	0.1157	410.078	C17H18N2O8S1	17	18	2	8	0	1	410.078	-0.0170699	10	0.379511	410	0	0.4	2	1.059	0.4706
HE 376-007_4-6cm_surface	393.094	22451720	28.4	771414	0.273934	394.101	C17H18N2O9	17	18	2	9	0	0	394.101	-0.0685103	10	0.338827	394	0	0.428571	1	1.059	0.5294
HE 376-007_4-6cm_surface	425.066	9473550	10.8	668714	0.115587	426.073	C17H18N2O9S1	17	18	2	9	0	1	426.073	0.0305112	10	0.402456	426	0	0.368421	1	1.059	0.5294
HE 376-007_4-6cm_surface	396.094	13558100	16.5	736943	0.165423	397.101	C17H19N1O10	17	19	1	10	0	0	397.101	0.00755475	9	0.342511	397	0	0.318182	-1	1.118	0.5882
HE 376-007_4-6cm_surface	412.089	10796440	12.7	719324	0.131728	413.096	C17H19N1O11	17	19	1	11	0	0	413.096	0.273544	9	0.365456	413	0	0.285714	-2	1.118	0.6471
HE 376-007_4-6cm_surface	332.114	11435282	15.2	888032	0.139522	333.121	C17H19N1O6	17	19	1	6	0	0	333.121	-0.111071	9	0.250729	333	0.15	0.423077	3	1.118	0.3529
HE 376-007_4-6cm_surface	348.109	11752007	15.4	749144	0.143387	349.116	C17H19N1O7	17	19	1	7	0	0	349.116	0.0658807	9	0.273674	349	0.0555556	0.4	2	1.118	0.4118
HE 376-007_4-6cm_surface	364.104	19393204	25.3	820379	0.236617	365.111	C17H19N1O8	17	19	1	8	0	0	365.111	-0.101339	9	0.29662	365	0	0.375	1	1.118	0.4706
HE 376-007_4-6cm_surface	380.099	17409376	22.2	780868	0.212413	381.106	C17H19N1O9	17	19	1	9	0	0	381.106	-0.0708464	9	0.319565	381	0	0.347826	0	1.118	0.5294
HE 376-007_4-6cm_surface	412.071	6356360	7.1	728946	0.0775542	413.078	C17H19N1O9S1	17	19	1	9	0	1	413.078	0.152514	9	0.383195	413	0	0.285714	0	1.118	0.5294
HE 376-007_4-6cm_surface	424.1	7252601	8	727994	0.0884893	425.107	C17H19N3O10	17	19	3	10	0	0	425.107	-0.0635134	10	0.367634	425	0	0.388889	0	1.118	0.5882
HE 376-007_4-6cm_surface	344.125	6276272	7.8	1015933	0.0765771	345.132	C17H19N3O5	17	19	3	5	0	0	345.132	-0.281052	10	0.252907	345	0.277778	0.521739	5	1.118	0.2941
HE 376-007_4-6cm_surface	360.12	8871015	11.2	808754	0.108236	361.127	C17H19N3O6	17	19	3	6	0	0	361.127	-0.102457	10	0.275853	361	0.1875	0.5	4	1.118	0.3529
HE 376-007_4-6cm_surface	376.115	20420250	26.2	776389	0.249148	377.122	C17H19N3O7	17	19	3	7	0	0	377.122	-0.0185616	10	0.298798	377	0.0714286	0.47619	3	1.118	0.4118
HE 376-007_4-6cm_surface	392.11	15979093	20	670759	0.194962	393.117	C17H19N3O8	17	19	3	8	0	0	393.117	-0.0178064	10	0.321744	393	0	0.45	2	1.118	0.4706
HE 376-007_4-6cm_surface	408.105	9211548	10.7	686105	0.112391	409.112	C17H19N3O9	17	19	3	9	0	0	409.112	-0.212656	10	0.344689	409	0	0.421053	1	1.118	0.5294
HE 376-007_4-6cm_surface	411.105	12851686	15.3	736544	0.156804	412.112	C17H20N2O10	17	20	2	10	0	0	412.112	-0.0169857	9	0.348373	412	0	0.3	-1	1.176	0.5882
HE 376-007_4-6cm_surface	443.077	7172001	7.7	761935	0.0875059	444.084	C17H20N2O10S1	17	20	2	10	0	1	444.084	0.051792	9	0.412002	444	0	0.222222	-1	1.176	0.5882
HE 376-007_4-6cm_surface	427.099	7951763	8.9	758925	0.0970198	428.107	C17H20N2O11	17	20	2	11	0	0	428.107	-0.086427	9	0.371318	428	0	0.263158	-2	1.176	0.6471
HE 376-007_4-6cm_surface	331.13	14973421	20.5	764912	0.182691	332.137	C17H20N2O5	17	20	2	5	0	0	332.137	0.189681	9	0.233646	332	0.2	0.44	4	1.176	0.2941
HE 376-007_4-6cm_surface	347.125	23539432	31.9	782329	0.287206	348.132	C17H20N2O6	17	20	2	6	0	0	348.132	0.0947916	9	0.256591	348	0.111111	0.416667	3	1.176	0.3529
HE 376-007_4-6cm_surface	363.12	50030376	66.8	784537	0.610423	364.127	C17H20N2O7	17	20	2	7	0	0	364.127	-0.101613	9	0.279537	364	0	0.391304	2	1.176	0.4118
HE 376-007_4-6cm_surface	395.092	10108302	12	724068	0.123332	396.099	C17H20N2O7S1	17	20	2	7	0	1	396.099	-0.093411	9	0.343166	396	0	0.333333	2	1.176	0.4118
HE 376-007_4-6cm_surface	427.064	23205234	27.8	672656	0.283128	428.071	C17H20N2O7S2	17	20	2	7	0	2	428.071	-0.0163524	9	0.406796	428	0	0.263158	2	1.176	0.4118
HE 376-007_4-6cm_surface	379.115	34546104	45.1	792025	0.421499	380.122	C17H20N2O8	17	20	2	8	0	0	380.122	-0.0447225	9	0.302482	380	0	0.363636	1	1.176	0.4706
HE 376-007_4-6cm_surface	411.087	9845205	11.5	689564	0.120122	412.094	C17H20N2O8S1	17	20	2	8	0	1	412.094	0.0800788	9	0.366112	412	0	0.3	1	1.176	0.4706
HE 376-007_4-6cm_surface	443.059	8671120	9.6	674422	0.105797	444.066	C17H20N2O8S2	17	20	2	8	0	2	444.066	0.0968324	9	0.429741	444	0	0.222222	1	1.176	0.4706
HE 376-007_4-6cm_surface	395.11	22125984	27.5	744844	0.26996	396.117	C17H20N2O9	17	20	2	9	0	0	396.117	-0.143897	9	0.325427	396	0	0.333333	0	1.176	0.5294
HE 376-007_4-6cm_surface	427.082	9344387	10.6	791885	0.114011	428.089	C17H20N2O9S1	17	20	2	9	0	1	428.089	-0.0397114	9	0.389057	428	0	0.263158	0	1.176	0.5294
HE 376-007_4-6cm_surface	375.131	7484153	9	732173	0.0913145	376.138	C17H20N4O6	17	20	4	6	0	0	376.138	0.00797579	10	0.281715	376	0.142857	0.5	4	1.176	0.3529
HE 376-007_4-6cm_surface	407.121	8227559	9.4	772589	0.100385	408.128	C17H20N4O8	17	20	4	8	0	0	408.128	0.22787	10	0.327606	408	0	0.444444	2	1.176	0.4706
HE 376-007_4-6cm_surface	398.109	12347629	14.9	683848	0.150654	399.117	C17H21N1O10	17	21	1	10	0	0	399.117	-0.0425941	8	0.329111	399	0	0.227273	-2	1.235	0.5882
HE 376-007_4-6cm_surface	414.104	7832874	8.9	725401	0.0955693	415.111	C17H21N1O11	17	21	1	11	0	0	415.111	-0.0409529	8	0.352057	415	0	0.190476	-3	1.235	0.6471
HE 376-007_4-6cm_surface	334.13	6480785	8.2	830822	0.0790724	335.137	C17H21N1O6	17	21	1	6	0	0	335.137	0.00895157	8	0.237329	335	0.05	0.346154	2	1.235	0.3529
HE 376-007_4-6cm_surface	350.124	11057467	14.5	831228	0.134913	351.132	C17H21N1O7	17	21	1	7	0	0	351.132	-0.105374	8	0.260275	351	0	0.32	1	1.235	0.4118
HE 376-007_4-6cm_surface	366.12	10719742	13.5	726406	0.130792	367.127	C17H21N1O8	17	21	1	8	0	0	367.127	0.144364	8	0.28322	367	0	0.291667	0	1.235	0.4706
HE 376-007_4-6cm_surface	398.091	6416604	7.3	667832	0.0782893	399.099	C17H21N1O8S1	17	21	1	8	0	1	399.099	-0.042596	8	0.34685	399	0	0.227273	0	1.235	0.4706
HE 376-007_4-6cm_surface	382.114	12791009	16.1	744123	0.156064	383.122	C17H21N1O9	17	21	1	9	0	0	383.122	0.00783041	8	0.306166	383	0	0.26087	-1	1.235	0.5294
HE 376-007_4-6cm_surface	426.115	7672305	8.5	744491	0.0936101	427.123	C17H21N3O10	17	21	3	10	0	0	427.123	0.00702374	9	0.354235	427	0	0.277778	-1	1.235	0.5882
HE 376-007_4-6cm_surface	346.141	12217226	16.1	902128	0.149063	347.148	C17H21N3O5	17	21	3	5	0	0	347.148	-0.0777766	9	0.239508	347	0.166667	0.434783	4	1.235	0.2941
HE 376-007_4-6cm_surface	362.136	20243358	26.4	727151	0.24699	363.143	C17H21N3O6	17	21	3	6	0	0	363.143	0.00826121	9	0.262453	363	0.0625	0.409091	3	1.235	0.3529
HE 376-007_4-6cm_surface	378.131	16604689	21.2	730189	0.202595	379.138	C17H21N3O7	17	21	3	7	0	0	379.138	0.00791269	9	0.285399	379	0	0.380952	2	1.235	0.4118
HE 376-007_4-6cm_surface	394.126	20552170	25.5	730811	0.250758	395.133	C17H21N3O8	17	21	3	8	0	0	395.133	0.0582083	9	0.308344	395	0	0.35	1	1.235	0.4706
HE 376-007_4-6cm_surface	410.12	21517874	26.2	743423	0.262541	411.128	C17H21N3O9	17	21	3	9	0	0	411.128	-0.0413497	9	0.33129	411	0	0.315789	0	1.235	0.5294
HE 376-007_4-6cm_surface	413.12	11157880	13.1	729265	0.136138	414.128	C17H22N2O10	17	22	2	10	0	0	414.127	0.200421	8	0.334973	414	0	0.2	-2	1.294	0.5882
HE 376-007_4-6cm_surface	333.146	14434403	19.5	763257	0.176115	334.153	C17H22N2O5	17	22	2	5	0	0	334.153	0.0987572	8	0.220246	334	0.1	0.36	3	1.294	0.2941
HE 376-007_4-6cm_surface	349.141	19051988	25.6	731228	0.232454	350.148	C17H22N2O6	17	22	2	6	0	0	350.148	0.122805	8	0.243192	350	0	0.333333	2	1.294	0.3529
HE 376-007_4-6cm_surface	365.135	25390702	33.4	734118	0.309793	366.143	C17H22N2O7	17	22	2	7	0	0	366.143	0.117441	8	0.266137	366	0	0.304348	1	1.294	0.4118
HE 376-007_4-6cm_surface	397.108	7439655	8.6	675600	0.0907716	398.115	C17H22N2O7S1	17	22	2	7	0	1	398.115	0.183364	8	0.329767	398	0	0.238095	1	1.294	0.4118
HE 376-007_4-6cm_surface	381.13	19360054	24.8	779200	0.236213	382.138	C17H22N2O8	17	22	2	8	0	0	382.138	-0.0968238	8	0.289083	382	0	0.272727	0	1.294	0.4706
HE 376-007_4-6cm_surface	413.102	14131559	16.9	705654	0.17242	414.11	C17H22N2O8S1	17	22	2	8	0	1	414.11	0.0555408	8	0.352712	414	0	0.2	0	1.294	0.4706
HE 376-007_4-6cm_surface	397.125	14689592	17.9	771690	0.179228	398.133	C17H22N2O9	17	22	2	9	0	0	398.133	0.0326524	8	0.312028	398	0	0.238095	-1	1.294	0.5294
HE 376-007_4-6cm_surface	441.126	9373864	10.4	727900	0.114371	442.134	C17H22N4O10	17	22	4	10	0	0	442.134	0.119873	9	0.360097	442	0	0.25	-1	1.294	0.5882
HE 376-007_4-6cm_surface	473.116	7214379	7.4	645619	0.088023	474.123	C17H22N4O12	17	22	4	12	0	0	474.123	0.153968	9	0.405988	474	0	0.142857	-3	1.294	0.7059
HE 376-007_4-6cm_surface	393.142	11556406	14.2	707223	0.141	394.149	C17H22N4O7	17	22	4	7	0	0	394.149	0.21058	9	0.291261	394	0	0.368421	2	1.294	0.4118
HE 376-007_4-6cm_surface	409.137	12636798	15	712123	0.154182	410.144	C17H22N4O8	17	22	4	8	0	0	410.144	0.22675	9	0.314206	410	0	0.333333	1	1.294	0.4706
HE 376-007_4-6cm_surface	425.131	7319116	8.1	584919	0.0893009	426.139	C17H22N4O9	17	22	4	9	0	0	426.139	0.100906	9	0.337152	426	0	0.294118	0	1.294	0.5294
HE 376-007_4-6cm_surface	400.125	7434375	8.6	693975	0.0907071	401.132	C17H23N1O10	17	23	1	10	0	0	401.132	0.181985	7	0.315712	401	0	0.136364	-3	1.353	0.5882
HE 376-007_4-6cm_surface	336.145	5814816	7.3	813777	0.0709468	337.153	C17H23N1O6	17	23	1	6	0	0	337.153	-0.0504223	7	0.22393	337	0	0.269231	1	1.353	0.3529
HE 376-007_4-6cm_surface	352.14	7954492	10	698127	0.0970531	353.147	C17H23N1O7	17	23	1	7	0	0	353.147	0.121762	7	0.246876	353	0	0.24	0	1.353	0.4118
HE 376-007_4-6cm_surface	368.135	10492241	13.2	746360	0.128016	369.142	C17H23N1O8	17	23	1	8	0	0	369.142	0.0893964	7	0.269821	369	0	0.208333	-1	1.353	0.4706
HE 376-007_4-6cm_surface	384.13	9606247	11.6	799378	0.117206	385.137	C17H23N1O9	17	23	1	9	0	0	385.137	-0.122034	7	0.292766	385	0	0.173913	-2	1.353	0.5294
HE 376-007_4-6cm_surface	428.131	14457185	16.9	672659	0.176393	429.138	C17H23N3O10	17	23	3	10	0	0	429.138	-0.0396143	8	0.340836	429	0	0.166667	-2	1.353	0.5882
HE 376-007_4-6cm_surface	444.126	17748828	20.6	648296	0.216554	445.133	C17H23N3O11	17	23	3	11	0	0	445.133	-0.105586	8	0.363781	445	0	0.117647	-3	1.353	0.6471
HE 376-007_4-6cm_surface	460.121	11610815	12.8	609507	0.141664	461.128	C17H23N3O12	17	23	3	12	0	0	461.128	0.0498777	8	0.386727	461	0	0.0625	-4	1.353	0.7059
HE 376-007_4-6cm_surface	364.151	8538848	10.6	745812	0.104183	365.159	C17H23N3O6	17	23	3	6	0	0	365.159	-0.0739405	8	0.249054	365	0	0.318182	2	1.353	0.3529
HE 376-007_4-6cm_surface	380.146	21063054	27.1	708758	0.256991	381.154	C17H23N3O7	17	23	3	7	0	0	381.154	0.0603431	8	0.271999	381	0	0.285714	1	1.353	0.4118
HE 376-007_4-6cm_surface	396.141	27713922	34.7	753226	0.338139	397.148	C17H23N3O8	17	23	3	8	0	0	397.149	-0.0931641	8	0.294945	397	0	0.25	0	1.353	0.4706
HE 376-007_4-6cm_surface	412.136	10493382	12.3	723978	0.12803	413.143	C17H23N3O9	17	23	3	9	0	0	413.143	-0.137967	8	0.31789	413	0	0.210526	-1	1.353	0.5294
HE 376-007_4-6cm_surface	431.131	7619689	8.5	706945	0.0929682	432.138	C17H24N2O11	17	24	2	11	0	0	432.138	-0.0856208	7	0.34452	432	0	0.0526316	-4	1.412	0.6471
HE 376-007_4-6cm_surface	351.156	6479056	7.9	868372	0.0790513	352.163	C17H24N2O6	17	24	2	6	0	0	352.163	-0.0766689	7	0.229792	352	0	0.25	1	1.412	0.3529
HE 376-007_4-6cm_surface	383.146	7127227	8.4	653089	0.0869596	384.153	C17H24N2O8	17	24	2	8	0	0	384.153	0.163997	7	0.275683	384	0	0.181818	-1	1.412	0.4706
HE 376-007_4-6cm_surface	399.141	12102865	14.6	747971	0.147668	400.148	C17H24N2O9	17	24	2	9	0	0	400.148	-0.0424843	7	0.298629	400	0	0.142857	-2	1.412	0.5294
HE 376-007_4-6cm_surface	443.142	30347228	35.9	714710	0.370268	444.149	C17H24N4O10	17	24	4	10	0	0	444.149	-0.0833053	8	0.346698	444	0	0.125	-2	1.412	0.5882
HE 376-007_4-6cm_surface	459.137	32130926	37.2	644843	0.392031	460.144	C17H24N4O11	17	24	4	11	0	0	460.144	0.0717167	8	0.369643	460	0	0.0666667	-3	1.412	0.6471
HE 376-007_4-6cm_surface	475.132	10648449	11.4	696643	0.129922	476.139	C17H24N4O12	17	24	4	12	0	0	476.139	-0.0567061	8	0.392589	476	0	0	-4	1.412	0.7059
HE 376-007_4-6cm_surface	379.162	10265061	12.7	745330	0.125244	380.17	C17H24N4O6	17	24	4	6	0	0	380.17	0.0604993	8	0.254916	380	0	0.3	2	1.412	0.3529
HE 376-007_4-6cm_surface	395.157	15883725	19.5	738642	0.193798	396.165	C17H24N4O7	17	24	4	7	0	0	396.164	0.0832987	8	0.277862	396	0	0.263158	1	1.412	0.4118
HE 376-007_4-6cm_surface	411.152	31595028	38.9	749088	0.385492	412.159	C17H24N4O8	17	24	4	8	0	0	412.159	0.0558037	8	0.300807	412	0	0.222222	0	1.412	0.4706
HE 376-007_4-6cm_surface	427.147	27383232	33	692084	0.334104	428.154	C17H24N4O9	17	24	4	9	0	0	428.154	0.147143	8	0.323753	428	0	0.176471	-1	1.412	0.5294
HE 376-007_4-6cm_surface	402.141	6330401	7.2	738079	0.0772375	403.148	C17H25N1O10	17	25	1	10	0	0	403.148	0.0818558	6	0.302312	403	0	0.0454545	-4	1.471	0.5882
HE 376-007_4-6cm_surface	434.13	7081823	7.8	567088	0.0864056	435.138	C17H25N1O12	17	25	1	12	0	0	435.138	-0.0850306	6	0.348203	435	0	-0.05	-6	1.471	0.7059
HE 376-007_4-6cm_surface	354.156	8890185	11.3	847647	0.10847	355.163	C17H25N1O7	17	25	1	7	0	0	355.163	0.0366029	6	0.233476	355	0	0.16	-1	1.471	0.4118
HE 376-007_4-6cm_surface	370.151	7717036	9.5	801839	0.0941559	371.158	C17H25N1O8	17	25	1	8	0	0	371.158	0.223624	6	0.256422	371	0	0.125	-2	1.471	0.4706
HE 376-007_4-6cm_surface	386.146	6585330	7.7	801326	0.0803479	387.153	C17H25N1O9	17	25	1	9	0	0	387.153	0.0852376	6	0.279367	387	0	0.0869565	-3	1.471	0.5294
HE 376-007_4-6cm_surface	430.147	46588108	56.7	707697	0.568424	431.154	C17H25N3O10	17	25	3	10	0	0	431.154	-0.0626226	7	0.327436	431	0	0.0555556	-3	1.471	0.5882
HE 376-007_4-6cm_surface	446.142	19159682	22.3	669655	0.233768	447.149	C17H25N3O11	17	25	3	11	0	0	447.149	0.18562	7	0.350382	447	0	0	-4	1.471	0.6471
HE 376-007_4-6cm_surface	462.137	8868222	9.6	660367	0.108202	463.144	C17H25N3O12	17	25	3	12	0	0	463.144	0.157618	7	0.373327	463	0	-0.0625	-5	1.471	0.7059
HE 376-007_4-6cm_surface	334.177	6079417	7.6	821413	0.0741752	335.185	C17H25N3O4	17	25	3	4	0	0	335.185	0.128288	7	0.189764	335	0.05	0.291667	3	1.471	0.2353
HE 376-007_4-6cm_surface	350.172	11450725	15	556228	0.139711	351.179	C17H25N3O5	17	25	3	5	0	0	351.179	-0.105359	7	0.212709	351	0	0.26087	2	1.471	0.2941
HE 376-007_4-6cm_surface	366.167	9294378	11.6	721381	0.113401	367.174	C17H25N3O6	17	25	3	6	0	0	367.174	-0.20971	7	0.235655	367	0	0.227273	1	1.471	0.3529
HE 376-007_4-6cm_surface	382.162	16903438	21.5	751808	0.20624	383.169	C17H25N3O7	17	25	3	7	0	0	383.169	-0.148759	7	0.2586	383	0	0.190476	0	1.471	0.4118
HE 376-007_4-6cm_surface	398.157	19392796	24	683170	0.236612	399.164	C17H25N3O8	17	25	3	8	0	0	399.164	0.0826728	7	0.281545	399	0	0.15	-1	1.471	0.4706
HE 376-007_4-6cm_surface	414.152	39167320	48.5	701911	0.477882	415.159	C17H25N3O9	17	25	3	9	0	0	415.159	0.127662	7	0.304491	415	0	0.105263	-2	1.471	0.5294
HE 376-007_4-6cm_surface	417.151	11825301	14	654567	0.144281	418.159	C17H26N2O10	17	26	2	10	0	0	418.159	-0.0167401	6	0.308175	418	0	0	-4	1.529	0.5882
HE 376-007_4-6cm_surface	433.146	13331400	15.5	716673	0.162657	434.154	C17H26N2O11	17	26	2	11	0	0	434.154	0.168143	6	0.33112	434	0	-0.0526316	-5	1.529	0.6471
HE 376-007_4-6cm_surface	449.141	8103182	8.9	668601	0.0988673	450.149	C17H26N2O12	17	26	2	12	0	0	450.149	0.095524	6	0.354066	450	0	-0.111111	-6	1.529	0.7059
HE 376-007_4-6cm_surface	385.162	6309955	7.3	713909	0.076988	386.169	C17H26N2O8	17	26	2	8	0	0	386.169	-0.0440222	6	0.262284	386	0	0.0909091	-2	1.529	0.4706
HE 376-007_4-6cm_surface	401.157	9974891	11.9	693754	0.121704	402.164	C17H26N2O9	17	26	2	9	0	0	402.164	-0.0422713	6	0.285229	402	0	0.047619	-3	1.529	0.5294
HE 376-007_4-6cm_surface	445.158	40900356	48.7	674796	0.499027	446.165	C17H26N4O10	17	26	4	10	0	0	446.165	0.141203	7	0.333299	446	0	0	-3	1.529	0.5882
HE 376-007_4-6cm_surface	461.152	18550326	21.1	645768	0.226333	462.16	C17H26N4O11	17	26	4	11	0	0	462.16	-0.0800589	7	0.356244	462	0	-0.0666667	-4	1.529	0.6471
HE 376-007_4-6cm_surface	381.178	22047076	28.4	748712	0.268997	382.185	C17H26N4O6	17	26	4	6	0	0	382.185	0.0863456	7	0.241517	382	0	0.2	1	1.529	0.3529
HE 376-007_4-6cm_surface	397.173	22865254	28.5	767350	0.27898	398.18	C17H26N4O7	17	26	4	7	0	0	398.18	-0.0678085	7	0.264462	398	0	0.157895	0	1.529	0.4118
HE 376-007_4-6cm_surface	413.168	114794920	144	732166	1.40062	414.175	C17H26N4O8	17	26	4	8	0	0	414.175	-0.0410454	7	0.287408	414	0	0.111111	-1	1.529	0.4706
HE 376-007_4-6cm_surface	445.14	6846198	7.3	666528	0.0835308	446.147	C17H26N4O8S1	17	26	4	8	0	1	446.147	0.0963808	7	0.351037	446	0	0	-1	1.529	0.4706
HE 376-007_4-6cm_surface	429.163	80010544	98.1	698804	0.976212	430.17	C17H26N4O9	17	26	4	9	0	0	430.17	0.0767139	7	0.310353	430	0	0.0588235	-2	1.529	0.5294
HE 376-007_4-6cm_surface	461.135	6983206	7.3	748572	0.0852024	462.142	C17H26N4O9S1	17	26	4	9	0	1	462.142	-0.0367852	7	0.373983	462	0	-0.0666667	-2	1.529	0.5294
HE 376-007_4-6cm_surface	420.151	6536137	7.3	801867	0.0797477	421.158	C17H27N1O11	17	27	1	11	0	0	421.158	0.125843	5	0.311859	421	0	-0.0952381	-6	1.588	0.6471
HE 376-007_4-6cm_surface	436.146	12334771	14	697283	0.150497	437.153	C17H27N1O12	17	27	1	12	0	0	437.153	-0.0160127	5	0.334804	437	0	-0.15	-7	1.588	0.7059
HE 376-007_4-6cm_surface	452.141	15986560	18	652974	0.195053	453.148	C17H27N1O13	17	27	1	13	0	0	453.148	0.139027	5	0.357749	453	0	-0.210526	-8	1.588	0.7647
HE 376-007_4-6cm_surface	372.149	8210430	10	779469	0.100176	373.156	C17H27N1O6S1	17	27	1	6	0	1	373.156	0.0884349	5	0.260761	373	0	0.0416667	-1	1.588	0.3529
HE 376-007_4-6cm_surface	432.162	19179568	22.8	684439	0.234011	433.17	C17H27N3O10	17	27	3	10	0	0	433.17	0.053097	6	0.314037	433	0	-0.0555556	-4	1.588	0.5882
HE 376-007_4-6cm_surface	448.157	10731930	12.1	673275	0.130941	449.165	C17H27N3O11	17	27	3	11	0	0	449.165	0.0512062	6	0.336982	449	0	-0.117647	-5	1.588	0.6471
HE 376-007_4-6cm_surface	368.183	9632125	12.1	617831	0.117522	369.19	C17H27N3O6	17	27	3	6	0	0	369.19	-0.235651	6	0.222255	369	0	0.136364	0	1.588	0.3529
HE 376-007_4-6cm_surface	384.178	39924884	51.3	733679	0.487125	385.185	C17H27N3O7	17	27	3	7	0	0	385.185	0.0597116	6	0.245201	385	0	0.0952381	-1	1.588	0.4118
HE 376-007_4-6cm_surface	400.173	38858932	49	723788	0.47412	401.18	C17H27N3O8	17	27	3	8	0	0	401.18	-0.042375	6	0.268146	401	0	0.05	-2	1.588	0.4706
HE 376-007_4-6cm_surface	416.167	50638052	63	701887	0.617837	417.175	C17H27N3O9	17	27	3	9	0	0	417.175	0.0551328	6	0.291092	417	0	0	-3	1.588	0.5294
HE 376-007_4-6cm_surface	480.112	9218777	9.7	658007	0.112479	481.119	C17H27N3O9S2	17	27	3	9	0	2	481.119	-0.0561192	6	0.418351	481	0	-0.266667	-3	1.588	0.5294
HE 376-007_4-6cm_surface	435.162	7631648	8.3	648625	0.0931141	436.169	C17H28N2O11	17	28	2	11	0	0	436.169	0.0527318	5	0.317721	436	0	-0.157895	-6	1.647	0.6471
HE 376-007_4-6cm_surface	451.157	7085078	7.5	573419	0.0864454	452.164	C17H28N2O12	17	28	2	12	0	0	452.164	0.117214	5	0.340666	452	0	-0.222222	-7	1.647	0.7059
HE 376-007_4-6cm_surface	371.182	8471667	10.3	739024	0.103363	372.19	C17H28N2O7	17	28	2	7	0	0	372.19	0.142401	5	0.225939	372	0	0.0434783	-2	1.647	0.4118
HE 376-007_4-6cm_surface	403.172	7470085	8.6	777710	0.0911428	404.179	C17H28N2O9	17	28	2	9	0	0	404.179	-0.239992	5	0.27183	404	0	-0.047619	-4	1.647	0.5294
HE 376-007_4-6cm_surface	447.173	62660132	75.1	671994	0.764519	448.181	C17H28N4O10	17	28	4	10	0	0	448.181	-0.0156187	6	0.319899	448	0	-0.125	-4	1.647	0.5882
HE 376-007_4-6cm_surface	383.194	31240424	40	774822	0.381166	384.201	C17H28N4O6	17	28	4	6	0	0	384.201	-0.0963038	6	0.228117	384	0	0.1	0	1.647	0.3529
HE 376-007_4-6cm_surface	399.189	83520768	106.5	720363	1.01904	400.196	C17H28N4O7	17	28	4	7	0	0	400.196	0.0824596	6	0.251063	400	0	0.0526316	-1	1.647	0.4118
HE 376-007_4-6cm_surface	415.183	54044984	67.3	701340	0.659405	416.191	C17H28N4O8	17	28	4	8	0	0	416.191	0.103318	6	0.274008	416	0	0	-2	1.647	0.4706
HE 376-007_4-6cm_surface	431.178	106030232	130.4	692979	1.29368	432.186	C17H28N4O9	17	28	4	9	0	0	432.186	-0.0624732	6	0.296954	432	0	-0.0588235	-3	1.647	0.5294
HE 376-007_4-6cm_surface	422.167	7316299	8.1	677483	0.0892665	423.174	C17H29N1O11	17	29	1	11	0	0	423.174	-0.181958	4	0.298459	423	0	-0.190476	-7	1.706	0.6471
HE 376-007_4-6cm_surface	438.162	6888959	7.4	747728	0.0840525	439.169	C17H29N1O12	17	29	1	12	0	0	439.169	0.0523716	4	0.321405	439	0	-0.25	-8	1.706	0.7059
HE 376-007_4-6cm_surface	354.203	72337264	98.5	1009312	0.88259	355.211	C17H29N3O5	17	29	3	5	0	0	355.211	-0.244925	5	0.18591	355	0	0.0869565	0	1.706	0.2941
HE 376-007_4-6cm_surface	370.198	26018008	34.3	791926	0.317447	371.206	C17H29N3O6	17	29	3	6	0	0	371.206	-0.126614	5	0.208856	371	0	0.0454545	-1	1.706	0.3529
HE 376-007_4-6cm_surface	386.193	18758688	23.6	767116	0.228876	387.201	C17H29N3O7	17	29	3	7	0	0	387.201	-0.0439049	5	0.231801	387	0	0	-2	1.706	0.4118
HE 376-007_4-6cm_surface	402.188	17545294	21.6	724971	0.214071	403.195	C17H29N3O8	17	29	3	8	0	0	403.195	-0.0173613	5	0.254747	403	0	-0.05	-3	1.706	0.4706
HE 376-007_4-6cm_surface	418.183	8230000	9.4	781953	0.100415	419.19	C17H29N3O9	17	29	3	9	0	0	419.19	-0.135976	5	0.277692	419	0	-0.105263	-4	1.706	0.5294
HE 376-007_4-6cm_surface	369.214	8117569	10	901856	0.0990428	370.222	C17H30N4O5	17	30	4	5	0	0	370.222	0.0351141	5	0.191773	370	0	0.047619	0	1.765	0.2941
HE 376-007_4-6cm_surface	385.209	19986544	25.2	720457	0.243857	386.217	C17H30N4O6	17	30	4	6	0	0	386.217	0.137229	5	0.214718	386	0	0	-1	1.765	0.3529
HE 376-007_4-6cm_surface	401.204	73495704	93.6	701251	0.896724	402.211	C17H30N4O7	17	30	4	7	0	0	402.211	0.106909	5	0.237664	402	0	-0.0526316	-2	1.765	0.4118
HE 376-007_4-6cm_surface	433.176	9751524	11.1	650960	0.118979	434.184	C17H30N4O7S1	17	30	4	7	0	1	434.184	0.1451	5	0.301293	434	0	-0.176471	-2	1.765	0.4118
HE 376-007_4-6cm_surface	417.199	76263616	95.4	701312	0.930496	418.206	C17H30N4O8	17	30	4	8	0	0	418.206	0.126732	5	0.260609	418	0	-0.111111	-3	1.765	0.4706
HE 376-007_4-6cm_surface	433.194	49081332	59.8	665641	0.598844	434.201	C17H30N4O9	17	30	4	9	0	0	434.201	0.0529708	5	0.283554	434	0	-0.176471	-4	1.765	0.5294
HE 376-007_4-6cm_surface	328.213	6496433	8.3	840255	0.0792633	329.22	C17H31N1O5	17	31	1	5	0	0	329.22	0.160986	3	0.147387	329	0	0	-2	1.824	0.2941
HE 376-007_4-6cm_surface	372.214	32213052	42	731851	0.393033	373.221	C17H31N3O6	17	31	3	6	0	0	373.221	0.115213	4	0.195456	373	0	-0.0454545	-2	1.824	0.3529
HE 376-007_4-6cm_surface	371.23	16778400	21.4	795291	0.204714	372.237	C17H32N4O5	17	32	4	5	0	0	372.237	-0.099399	4	0.178373	372	0	-0.047619	-1	1.882	0.2941
HE 376-007_4-6cm_surface	387.225	37404668	48	736634	0.456376	388.232	C17H32N4O6	17	32	4	6	0	0	388.232	0.0850007	4	0.201319	388	0	-0.1	-2	1.882	0.3529
HE 376-007_4-6cm_surface	403.22	10353715	12.4	822166	0.126326	404.227	C17H32N4O7	17	32	4	7	0	0	404.227	0.0816373	4	0.224264	404	0	-0.157895	-3	1.882	0.4118
HE 376-007_4-6cm_surface	419.215	7731275	8.8	768840	0.0943296	420.222	C17H32N4O8	17	32	4	8	0	0	420.222	0.126124	4	0.24721	420	0	-0.222222	-4	1.882	0.4706
HE 376-007_4-6cm_surface	342.24	10968660	14.3	816402	0.133829	343.247	C17H33N3O4	17	33	3	4	0	0	343.247	-0.049527	3	0.136166	343	0	-0.0416667	-1	1.941	0.2353
HE 376-007_4-6cm_surface	554.141	8539669	8.8	543938	0.104193	555.148	C17H35N1O15P2	17	35	1	15	2	0	555.148	-0.390887	2	0.471691	555	0	-0.823529	-13	2.059	0.8824
HE 376-007_4-6cm_surface	570.136	10093088	10.6	562515	0.123146	571.143	C17H35N1O16P2	17	35	1	16	2	0	571.143	-0.37994	2	0.494636	571	0	-0.9375	-14	2.059	0.9412
HE 376-007_4-6cm_surface	386.015	6134645	7.1	842707	0.0748491	387.023	C17H9N1O10	17	9	1	10	0	0	387.023	-0.0697634	14	0.409507	387	0.416667	0.772727	4	0.5294	0.5882
HE 376-007_4-6cm_surface	400.031	8704044	10.2	658527	0.106198	401.038	C18H11N1O10	18	11	1	10	0	0	401.038	0.0324159	14	0.409507	401	0.357143	0.708333	4	0.6111	0.5556
HE 376-007_4-6cm_surface	416.026	7040094	7.9	747337	0.0858965	417.033	C18H11N1O11	18	11	1	11	0	0	417.033	0.0311726	14	0.432453	417	0.25	0.695652	3	0.6111	0.6111
HE 376-007_4-6cm_surface	384.036	8049678	9.6	732815	0.0982145	385.043	C18H11N1O9	18	11	1	9	0	0	385.043	-0.070122	14	0.386562	385	0.4375	0.72	5	0.6111	0.5
HE 376-007_4-6cm_surface	383.052	6156385	7.1	830922	0.0751143	384.059	C18H12N2O8	18	12	2	8	0	0	384.059	0.0598866	14	0.369479	384	0.5	0.75	6	0.6667	0.4444
HE 376-007_4-6cm_surface	538.982	20682430	22.7	565779	0.252347	539.989	C18H12N4O12S2	18	12	4	12	0	2	539.989	-0.346303	15	0.613644	540	0	0.833333	3	0.6667	0.6667
HE 376-007_4-6cm_surface	402.047	12384198	15	744694	0.1511	403.054	C18H13N1O10	18	13	1	10	0	0	403.054	0.106685	13	0.396108	403	0.214286	0.625	3	0.7222	0.5556
HE 376-007_4-6cm_surface	418.042	8582121	9.9	745785	0.104711	419.049	C18H13N1O11	18	13	1	11	0	0	419.049	-0.0405681	13	0.419053	419	0.0833333	0.608696	2	0.7222	0.6111
HE 376-007_4-6cm_surface	354.062	7964405	10	840535	0.0971741	355.069	C18H13N1O7	18	13	1	7	0	0	355.069	-0.104205	13	0.327272	355	0.45	0.666667	6	0.7222	0.3889
HE 376-007_4-6cm_surface	370.057	10821716	13.7	749344	0.132036	371.064	C18H13N1O8	18	13	1	8	0	0	371.064	0.00808486	13	0.350217	371	0.388889	0.653846	5	0.7222	0.4444
HE 376-007_4-6cm_surface	386.052	11402135	14	778899	0.139118	387.059	C18H13N1O9	18	13	1	9	0	0	387.059	0.0335866	13	0.373163	387	0.3125	0.64	4	0.7222	0.5
HE 376-007_4-6cm_surface	417.058	8015931	9.2	728041	0.0978027	418.065	C18H14N2O10	18	14	2	10	0	0	418.065	0.150694	13	0.40197	418	0.166667	0.636364	3	0.7778	0.5556
HE 376-007_4-6cm_surface	385.068	8976361	10.8	796769	0.109521	386.075	C18H14N2O8	18	14	2	8	0	0	386.075	-0.0699346	13	0.356079	386	0.375	0.666667	5	0.7778	0.4444
HE 376-007_4-6cm_surface	401.063	9294864	11	677946	0.113407	402.07	C18H14N2O9	18	14	2	9	0	0	402.07	0.0820753	13	0.379025	402	0.285714	0.652174	4	0.7778	0.5
HE 376-007_4-6cm_surface	404.062	13311840	16.2	683423	0.162418	405.07	C18H15N1O10	18	15	1	10	0	0	405.07	0.00740613	12	0.382709	405	0.0714286	0.541667	2	0.8333	0.5556
HE 376-007_4-6cm_surface	420.057	9485168	11	716625	0.115729	421.065	C18H15N1O11	18	15	1	11	0	0	421.065	0.17337	12	0.405654	421	0	0.521739	1	0.8333	0.6111
HE 376-007_4-6cm_surface	356.078	9686540	12.3	776526	0.118186	357.085	C18H15N1O7	18	15	1	7	0	0	357.085	0.148424	12	0.313872	357	0.35	0.592593	5	0.8333	0.3889
HE 376-007_4-6cm_surface	372.072	12715959	16	785485	0.155148	373.08	C18H15N1O8	18	15	1	8	0	0	373.08	-0.0723706	12	0.336818	373	0.277778	0.576923	4	0.8333	0.4444
HE 376-007_4-6cm_surface	388.067	13812517	17.1	726697	0.168527	389.075	C18H15N1O9	18	15	1	9	0	0	389.075	0.0591146	12	0.359763	389	0.1875	0.56	3	0.8333	0.5
HE 376-007_4-6cm_surface	420.04	6523743	7.3	506412	0.0795965	421.047	C18H15N1O9S1	18	15	1	9	0	1	421.047	0.197128	12	0.423393	421	0.0714286	0.521739	3	0.8333	0.5
HE 376-007_4-6cm_surface	419.073	11368388	13.4	713297	0.138706	420.081	C18H16N2O10	18	16	2	10	0	0	420.08	0.126166	12	0.388571	420	0	0.545455	2	0.8889	0.5556
HE 376-007_4-6cm_surface	435.068	7246537	7.8	756689	0.0884153	436.075	C18H16N2O11	18	16	2	11	0	0	436.075	-0.0389841	12	0.411516	436	0	0.52381	1	0.8889	0.6111
HE 376-007_4-6cm_surface	355.094	8489620	10.7	831218	0.103582	356.101	C18H16N2O6	18	16	2	6	0	0	356.101	0.0365065	12	0.296789	356	0.4	0.615385	6	0.8889	0.3333
HE 376-007_4-6cm_surface	371.089	10765339	13.4	773691	0.131348	372.096	C18H16N2O7	18	16	2	7	0	0	372.096	0.142436	12	0.319735	372	0.333333	0.6	5	0.8889	0.3889
HE 376-007_4-6cm_surface	387.083	14221173	17.7	763173	0.173513	388.091	C18H16N2O8	18	16	2	8	0	0	388.091	-0.018037	12	0.34268	388	0.25	0.583333	4	0.8889	0.4444
HE 376-007_4-6cm_surface	403.078	14711722	18	738487	0.179498	404.086	C18H16N2O9	18	16	2	9	0	0	404.086	-0.0668175	12	0.365625	404	0.142857	0.565217	3	0.8889	0.5
HE 376-007_4-6cm_surface	406.078	13076217	15.9	767172	0.159544	407.085	C18H17N1O10	18	17	1	10	0	0	407.085	-0.0663252	11	0.369309	407	0	0.458333	1	0.9444	0.5556
HE 376-007_4-6cm_surface	422.073	11633394	13.5	711060	0.14194	423.08	C18H17N1O11	18	17	1	11	0	0	423.08	0.101636	11	0.392255	423	0	0.434783	0	0.9444	0.6111
HE 376-007_4-6cm_surface	438.068	7749032	8.4	738244	0.0945463	439.075	C18H17N1O12	18	17	1	12	0	0	439.075	-0.0614929	11	0.4152	439	0	0.409091	-1	0.9444	0.6667
HE 376-007_4-6cm_surface	358.093	11015471	14.2	793692	0.1344	359.101	C18H17N1O7	18	17	1	7	0	0	359.101	0.0362016	11	0.300473	359	0.25	0.518519	4	0.9444	0.3889
HE 376-007_4-6cm_surface	374.088	13307680	16.8	781456	0.162368	375.095	C18H17N1O8	18	17	1	8	0	0	375.095	-0.0719817	11	0.323418	375	0.166667	0.5	3	0.9444	0.4444
HE 376-007_4-6cm_surface	390.083	15747766	19.7	806425	0.192139	391.09	C18H17N1O9	18	17	1	9	0	0	391.09	-0.0690378	11	0.346364	391	0.0625	0.48	2	0.9444	0.5
HE 376-007_4-6cm_surface	421.089	12844872	15	680574	0.156721	422.096	C18H18N2O10	18	18	2	10	0	0	422.096	0.00710739	11	0.375172	422	0	0.454545	1	1	0.5556
HE 376-007_4-6cm_surface	437.084	9992729	11.2	632159	0.121922	438.091	C18H18N2O11	18	18	2	11	0	0	438.091	0.0981531	11	0.398117	438	0	0.428571	0	1	0.6111
HE 376-007_4-6cm_surface	357.109	12186034	15.8	832020	0.148682	358.116	C18H18N2O6	18	18	2	6	0	0	358.116	-0.131242	11	0.28339	358	0.3	0.538462	5	1	0.3333
HE 376-007_4-6cm_surface	373.104	18353024	23.5	751859	0.223926	374.111	C18H18N2O7	18	18	2	7	0	0	374.111	0.034749	11	0.306335	374	0.222222	0.52	4	1	0.3889
HE 376-007_4-6cm_surface	405.076	7037747	8.1	686470	0.0858679	406.084	C18H18N2O7S1	18	18	2	7	0	1	406.083	0.10589	11	0.369965	406	0.125	0.478261	4	1	0.3889
HE 376-007_4-6cm_surface	389.099	21989124	27.8	763981	0.26829	390.106	C18H18N2O8	18	18	2	8	0	0	390.106	-0.0948459	11	0.329281	390	0.125	0.5	3	1	0.4444
HE 376-007_4-6cm_surface	405.094	19858244	24.6	739647	0.242291	406.101	C18H18N2O9	18	18	2	9	0	0	406.101	0.0320117	11	0.352226	406	0	0.478261	2	1	0.5
HE 376-007_4-6cm_surface	437.066	6683144	7.2	687509	0.0815413	438.073	C18H18N2O9S1	18	18	2	9	0	1	438.073	-0.0388063	11	0.415856	438	0	0.428571	2	1	0.5
HE 376-007_4-6cm_surface	408.094	13946513	16.7	703169	0.170162	409.101	C18H19N1O10	18	19	1	10	0	0	409.101	-0.0659984	10	0.35591	409	0	0.375	0	1.056	0.5556
HE 376-007_4-6cm_surface	424.089	9480814	10.8	637470	0.115676	425.096	C18H19N1O11	18	19	1	11	0	0	425.096	-0.039991	10	0.378855	425	0	0.347826	-1	1.056	0.6111
HE 376-007_4-6cm_surface	344.114	6177959	7.7	788361	0.0753776	345.121	C18H19N1O6	18	19	1	6	0	0	345.121	-0.0202827	10	0.264128	345	0.227273	0.464286	4	1.056	0.3333
HE 376-007_4-6cm_surface	360.109	9550941	12.2	681511	0.116531	361.116	C18H19N1O7	18	19	1	7	0	0	361.116	0.0636914	10	0.287074	361	0.15	0.444444	3	1.056	0.3889
HE 376-007_4-6cm_surface	376.104	13407888	16.9	746773	0.16359	377.111	C18H19N1O8	18	19	1	8	0	0	377.111	0.0344726	10	0.310019	377	0.0555556	0.423077	2	1.056	0.4444
HE 376-007_4-6cm_surface	392.099	14668362	18.2	782144	0.178969	393.106	C18H19N1O9	18	19	1	9	0	0	393.106	0.03307	10	0.332964	393	0	0.4	1	1.056	0.5
HE 376-007_4-6cm_surface	436.1	7411336	8	678684	0.090426	437.107	C18H19N3O10	18	19	3	10	0	0	437.107	-0.107525	11	0.381034	437	0	0.45	1	1.056	0.5556
HE 376-007_4-6cm_surface	372.12	6973411	8.3	800640	0.0850829	373.127	C18H19N3O6	18	19	3	6	0	0	373.127	-0.0455608	11	0.289252	373	0.277778	0.541667	5	1.056	0.3333
HE 376-007_4-6cm_surface	388.115	9864019	12	813934	0.120351	389.122	C18H19N3O7	18	19	3	7	0	0	389.122	-0.0950858	11	0.312197	389	0.1875	0.521739	4	1.056	0.3889
HE 376-007_4-6cm_surface	404.11	8437646	9.9	692368	0.102948	405.117	C18H19N3O8	18	19	3	8	0	0	405.117	0.00740526	11	0.335143	405	0.0714286	0.5	3	1.056	0.4444
HE 376-007_4-6cm_surface	420.105	9517981	11.1	730964	0.116129	421.112	C18H19N3O9	18	19	3	9	0	0	421.112	-0.135356	11	0.358088	421	0	0.47619	2	1.056	0.5
HE 376-007_4-6cm_surface	423.105	14206663	16.6	698942	0.173336	424.112	C18H20N2O10	18	20	2	10	0	0	424.112	0.0306523	10	0.361772	424	0	0.363636	0	1.111	0.5556
HE 376-007_4-6cm_surface	439.099	8388960	9.2	681043	0.102354	440.107	C18H20N2O11	18	20	2	11	0	0	440.107	0.120425	10	0.384718	440	0	0.333333	-1	1.111	0.6111
HE 376-007_4-6cm_surface	343.13	6123860	7.6	849681	0.0747175	344.137	C18H20N2O5	18	20	2	5	0	0	344.137	0.0377756	10	0.247045	344	0.272727	0.481481	5	1.111	0.2778
HE 376-007_4-6cm_surface	359.125	40163548	54.3	774391	0.490037	360.132	C18H20N2O6	18	20	2	6	0	0	360.132	-0.0472049	10	0.26999	360	0.2	0.461538	4	1.111	0.3333
HE 376-007_4-6cm_surface	375.12	21320430	27.4	767919	0.260132	376.127	C18H20N2O7	18	20	2	7	0	0	376.127	0.14091	10	0.292936	376	0.111111	0.44	3	1.111	0.3889
HE 376-007_4-6cm_surface	391.115	21925526	27.8	772485	0.267514	392.122	C18H20N2O8	18	20	2	8	0	0	392.122	0.0586552	10	0.315881	392	0	0.416667	2	1.111	0.4444
HE 376-007_4-6cm_surface	423.087	10086071	11.5	657462	0.123061	424.094	C18H20N2O8S1	18	20	2	8	0	1	424.094	0.101393	10	0.379511	424	0	0.363636	2	1.111	0.4444
HE 376-007_4-6cm_surface	407.11	20859612	25.4	699902	0.254509	408.117	C18H20N2O9	18	20	2	9	0	0	408.117	0.00735084	10	0.338827	408	0	0.391304	1	1.111	0.5
HE 376-007_4-6cm_surface	410.109	11408935	13.5	754068	0.139201	411.117	C18H21N1O10	18	21	1	10	0	0	411.117	-0.0170268	9	0.342511	411	0	0.291667	-1	1.167	0.5556
HE 376-007_4-6cm_surface	426.104	10351078	11.9	666250	0.126294	427.111	C18H21N1O11	18	21	1	11	0	0	427.111	-0.156868	9	0.365456	427	0	0.26087	-2	1.167	0.6111
HE 376-007_4-6cm_surface	362.125	9847700	12.4	833417	0.120152	363.132	C18H21N1O7	18	21	1	7	0	0	363.132	0.0633379	9	0.273674	363	0.05	0.37037	2	1.167	0.3889
HE 376-007_4-6cm_surface	378.119	11165191	13.9	825328	0.136227	379.127	C18H21N1O8	18	21	1	8	0	0	379.127	-0.150346	9	0.29662	379	0	0.346154	1	1.167	0.4444
HE 376-007_4-6cm_surface	394.114	11319776	13.6	751093	0.138113	395.122	C18H21N1O9	18	21	1	9	0	0	395.122	-0.0430247	9	0.319565	395	0	0.32	0	1.167	0.5
HE 376-007_4-6cm_surface	438.115	9911763	11.1	679355	0.120934	439.123	C18H21N3O10	18	21	3	10	0	0	439.123	-0.152577	10	0.367634	439	0	0.35	0	1.167	0.5556
HE 376-007_4-6cm_surface	358.141	10720602	13.8	792548	0.130803	359.148	C18H21N3O5	18	21	3	5	0	0	359.148	-0.103022	10	0.252907	359	0.25	0.48	5	1.167	0.2778
HE 376-007_4-6cm_surface	374.136	11636557	14.5	822046	0.141978	375.143	C18H21N3O6	18	21	3	6	0	0	375.143	-0.0186595	10	0.275853	375	0.166667	0.458333	4	1.167	0.3333
HE 376-007_4-6cm_surface	390.131	43076324	55.5	728182	0.525576	391.138	C18H21N3O7	18	21	3	7	0	0	391.138	0.0843692	10	0.298798	391	0.0625	0.434783	3	1.167	0.3889
HE 376-007_4-6cm_surface	406.126	39356200	49.7	726844	0.480187	407.133	C18H21N3O8	18	21	3	8	0	0	407.133	-0.0171934	10	0.321744	407	0	0.409091	2	1.167	0.4444
HE 376-007_4-6cm_surface	422.121	13550367	15.8	667742	0.165329	423.128	C18H21N3O9	18	21	3	9	0	0	423.128	0.101624	10	0.344689	423	0	0.380952	1	1.167	0.5
HE 376-007_4-6cm_surface	425.12	11292225	13	668705	0.137777	426.127	C18H22N2O10	18	22	2	10	0	0	426.127	-0.016427	9	0.348373	426	0	0.272727	-1	1.222	0.5556
HE 376-007_4-6cm_surface	361.141	13041677	16.7	790651	0.159122	362.148	C18H22N2O6	18	22	2	6	0	0	362.148	-0.0193291	9	0.256591	362	0.1	0.384615	3	1.222	0.3333
HE 376-007_4-6cm_surface	377.135	42998368	56.3	753347	0.524625	378.143	C18H22N2O7	18	22	2	7	0	0	378.143	0.0343786	9	0.279536	378	0	0.36	2	1.222	0.3889
HE 376-007_4-6cm_surface	393.13	50746924	65.5	720855	0.619166	394.138	C18H22N2O8	18	22	2	8	0	0	394.138	0.0837271	9	0.302482	394	0	0.333333	1	1.222	0.4444
HE 376-007_4-6cm_surface	409.125	13832819	16.5	685583	0.168775	410.133	C18H22N2O9	18	22	2	9	0	0	410.133	0.0560794	9	0.325427	410	0	0.304348	0	1.222	0.5
HE 376-007_4-6cm_surface	389.147	14616370	18.2	734263	0.178335	390.154	C18H22N4O6	18	22	4	6	0	0	390.154	0.0589511	10	0.281715	390	0.125	0.454545	4	1.222	0.3333
HE 376-007_4-6cm_surface	405.142	14812018	18.1	787835	0.180722	406.149	C18H22N4O7	18	22	4	7	0	0	406.149	0.032008	10	0.30466	406	0	0.428571	3	1.222	0.3889
HE 376-007_4-6cm_surface	421.137	7257974	8	995898	0.0885549	422.144	C18H22N4O8	18	22	4	8	0	0	422.144	0.386124	10	0.327606	422	0	0.4	2	1.222	0.4444
HE 376-007_4-6cm_surface	412.125	9838011	11.5	677690	0.120034	413.132	C18H23N1O10	18	23	1	10	0	0	413.132	-0.0411491	8	0.329111	413	0	0.208333	-2	1.278	0.5556
HE 376-007_4-6cm_surface	428.12	7338327	8.1	685783	0.0895353	429.127	C18H23N1O11	18	23	1	11	0	0	429.127	-0.0629184	8	0.352057	429	0	0.173913	-3	1.278	0.6111
HE 376-007_4-6cm_surface	364.14	6765270	8.2	812444	0.0825434	365.148	C18H23N1O7	18	23	1	7	0	0	365.147	0.172533	8	0.260275	365	0	0.296296	1	1.278	0.3889
HE 376-007_4-6cm_surface	380.135	8373635	10.2	754885	0.102167	381.142	C18H23N1O8	18	23	1	8	0	0	381.142	-0.0708397	8	0.28322	381	0	0.269231	0	1.278	0.4444
HE 376-007_4-6cm_surface	396.13	10994039	13.2	767833	0.134139	397.137	C18H23N1O9	18	23	1	9	0	0	397.137	-0.143527	8	0.306166	397	0	0.24	-1	1.278	0.5
HE 376-007_4-6cm_surface	440.131	8799510	9.7	583824	0.107363	441.138	C18H23N3O10	18	23	3	10	0	0	441.138	-0.0385367	9	0.354235	441	0	0.25	-1	1.278	0.5556
HE 376-007_4-6cm_surface	360.156	6106248	7.4	804032	0.0745026	361.164	C18H23N3O5	18	23	3	5	0	0	361.164	-0.157823	9	0.239508	361	0.15	0.4	4	1.278	0.2778
HE 376-007_4-6cm_surface	376.151	23221950	30	772151	0.283332	377.159	C18H23N3O6	18	23	3	6	0	0	377.159	-0.0715879	9	0.262453	377	0.0555556	0.375	3	1.278	0.3333
HE 376-007_4-6cm_surface	392.146	23122552	29.3	739977	0.282119	393.154	C18H23N3O7	18	23	3	7	0	0	393.154	0.00763061	9	0.285399	393	0	0.347826	2	1.278	0.3889
HE 376-007_4-6cm_surface	408.141	22744768	27.8	677640	0.27751	409.149	C18H23N3O8	18	23	3	8	0	0	409.149	0.129537	9	0.308344	409	0	0.318182	1	1.278	0.4444
HE 376-007_4-6cm_surface	424.136	15944348	18.8	711120	0.194538	425.143	C18H23N3O9	18	23	3	9	0	0	425.143	-0.063508	9	0.33129	425	0	0.285714	0	1.278	0.5
HE 376-007_4-6cm_surface	427.136	7751094	8.6	565713	0.0945715	428.143	C18H24N2O10	18	24	2	10	0	0	428.143	0.0537204	8	0.334973	428	0	0.181818	-2	1.333	0.5556
HE 376-007_4-6cm_surface	443.131	7065554	7.6	680675	0.0862071	444.138	C18H24N2O11	18	24	2	11	0	0	444.138	0.00675466	8	0.357919	444	0	0.142857	-3	1.333	0.6111
HE 376-007_4-6cm_surface	347.161	15281927	20.4	829043	0.186455	348.168	C18H24N2O5	18	24	2	5	0	0	348.169	-0.0775487	8	0.220246	348	0.0909091	0.333333	3	1.333	0.2778
HE 376-007_4-6cm_surface	363.156	13854538	17.8	836702	0.16904	364.163	C18H24N2O6	18	24	2	6	0	0	364.163	0.0631585	8	0.243192	364	0	0.307692	2	1.333	0.3333
HE 376-007_4-6cm_surface	379.151	10576347	13.1	779585	0.129042	380.158	C18H24N2O7	18	24	2	7	0	0	380.158	0.0605011	8	0.266137	380	0	0.28	1	1.333	0.3889
HE 376-007_4-6cm_surface	395.146	9264578	11	759214	0.113038	396.153	C18H24N2O8	18	24	2	8	0	0	396.153	0.108544	8	0.289083	396	0	0.25	0	1.333	0.4444
HE 376-007_4-6cm_surface	411.141	8944137	10.3	759530	0.109128	412.148	C18H24N2O9	18	24	2	9	0	0	412.148	0.0315421	8	0.312028	412	0	0.217391	-1	1.333	0.5
HE 376-007_4-6cm_surface	455.142	15350232	17.3	824086	0.187289	456.149	C18H24N4O10	18	24	4	10	0	0	456.149	0.138113	9	0.360097	456	0	0.222222	-1	1.333	0.5556
HE 376-007_4-6cm_surface	471.137	10497761	11.2	673574	0.128084	472.144	C18H24N4O11	18	24	4	11	0	0	472.144	0.324054	9	0.383043	472	0	0.176471	-2	1.333	0.6111
HE 376-007_4-6cm_surface	487.132	13557679	14.5	668483	0.165418	488.139	C18H24N4O12	18	24	4	12	0	0	488.139	0.190519	9	0.405988	488	0	0.125	-3	1.333	0.6667
HE 376-007_4-6cm_surface	407.157	13912842	16.6	771110	0.169751	408.165	C18H24N4O7	18	24	4	7	0	0	408.164	0.12985	9	0.291261	408	0	0.333333	2	1.333	0.3889
HE 376-007_4-6cm_surface	423.152	22824692	27.3	741322	0.278485	424.159	C18H24N4O8	18	24	4	8	0	0	424.159	0.0306489	9	0.314206	424	0	0.3	1	1.333	0.4444
HE 376-007_4-6cm_surface	439.147	12665228	14.4	870139	0.154529	440.154	C18H24N4O9	18	24	4	9	0	0	440.154	0.21129	9	0.337152	440	0	0.263158	0	1.333	0.5
HE 376-007_4-6cm_surface	414.141	6800717	7.6	828054	0.0829759	415.148	C18H25N1O10	18	25	1	10	0	0	415.148	0.224017	7	0.315712	415	0	0.125	-3	1.389	0.5556
HE 376-007_4-6cm_surface	366.156	7156256	8.7	759043	0.0873138	367.163	C18H25N1O7	18	25	1	7	0	0	367.163	-0.100773	7	0.246875	367	0	0.222222	0	1.389	0.3889
HE 376-007_4-6cm_surface	382.151	8555780	10.4	732087	0.104389	383.158	C18H25N1O8	18	25	1	8	0	0	383.158	-0.122665	7	0.269821	383	0	0.192308	-1	1.389	0.4444
HE 376-007_4-6cm_surface	398.146	6940945	8	853042	0.0846868	399.153	C18H25N1O9	18	25	1	9	0	0	399.153	0.157834	7	0.292766	399	0	0.16	-2	1.389	0.5
HE 376-007_4-6cm_surface	442.147	11734095	13.3	669711	0.143168	443.154	C18H25N3O10	18	25	3	10	0	0	443.154	0.142163	8	0.340836	443	0	0.15	-2	1.389	0.5556
HE 376-007_4-6cm_surface	458.142	15631377	17.6	682130	0.190719	459.149	C18H25N3O11	18	25	3	11	0	0	459.149	0.00653383	8	0.363781	459	0	0.105263	-3	1.389	0.6111
HE 376-007_4-6cm_surface	474.137	11696226	12.6	640583	0.142706	475.144	C18H25N3O12	18	25	3	12	0	0	475.144	-0.0357786	8	0.386727	475	0	0.0555556	-4	1.389	0.6667
HE 376-007_4-6cm_surface	378.167	18652724	23.9	725971	0.227583	379.174	C18H25N3O6	18	25	3	6	0	0	379.174	0.0606581	8	0.249054	379	0	0.291667	2	1.389	0.3333
HE 376-007_4-6cm_surface	394.162	22075918	27.5	755708	0.269349	395.169	C18H25N3O7	18	25	3	7	0	0	395.169	0.00759168	8	0.271999	395	0	0.26087	1	1.389	0.3889
HE 376-007_4-6cm_surface	410.157	11851349	14	716302	0.144599	411.164	C18H25N3O8	18	25	3	8	0	0	411.164	0.201866	8	0.294945	411	0	0.227273	0	1.389	0.4444
HE 376-007_4-6cm_surface	426.152	9687571	11	650607	0.118198	427.159	C18H25N3O9	18	25	3	9	0	0	427.159	0.100665	8	0.31789	427	0	0.190476	-1	1.389	0.5
HE 376-007_4-6cm_surface	429.151	6634788	7.3	742080	0.0809514	430.159	C18H26N2O10	18	26	2	10	0	0	430.159	0.0302214	7	0.321574	430	0	0.0909091	-3	1.444	0.5556
HE 376-007_4-6cm_surface	445.146	7878396	8.6	701710	0.0961247	446.154	C18H26N2O11	18	26	2	11	0	0	446.154	0.141207	7	0.344519	446	0	0.047619	-4	1.444	0.6111
HE 376-007_4-6cm_surface	457.158	51986616	60.8	667381	0.634291	458.165	C18H26N4O10	18	26	4	10	0	0	458.165	0.181157	8	0.346698	458	0	0.111111	-2	1.444	0.5556
HE 376-007_4-6cm_surface	489.13	7751024	7.9	659638	0.0945706	490.137	C18H26N4O10S1	18	26	4	10	0	1	490.137	0.0469257	8	0.410328	490	0	0	-2	1.444	0.5556
HE 376-007_4-6cm_surface	473.153	27915592	31.5	660231	0.340599	474.16	C18H26N4O11	18	26	4	11	0	0	474.16	0.00632698	8	0.369643	474	0	0.0588235	-3	1.444	0.6111
HE 376-007_4-6cm_surface	489.147	11134332	11.7	633032	0.13585	490.155	C18H26N4O12	18	26	4	12	0	0	490.155	-0.0550846	8	0.392589	490	0	0	-4	1.444	0.6667
HE 376-007_4-6cm_surface	393.178	10417753	12.7	794963	0.127107	394.185	C18H26N4O6	18	26	4	6	0	0	394.185	-0.0684957	8	0.254916	394	0	0.272727	2	1.444	0.3333
HE 376-007_4-6cm_surface	409.173	15143585	18.2	746765	0.184768	410.18	C18H26N4O7	18	26	4	7	0	0	410.18	0.129212	8	0.277862	410	0	0.238095	1	1.444	0.3889
HE 376-007_4-6cm_surface	425.168	29806190	36	747944	0.363667	426.175	C18H26N4O8	18	26	4	8	0	0	426.175	0.194756	8	0.300807	426	0	0.2	0	1.444	0.4444
HE 376-007_4-6cm_surface	441.163	28969162	34.2	757383	0.353454	442.17	C18H26N4O9	18	26	4	9	0	0	442.17	0.142479	8	0.323752	442	0	0.157895	-1	1.444	0.5
HE 376-007_4-6cm_surface	448.146	7995793	8.7	578847	0.097557	449.153	C18H27N1O12	18	27	1	12	0	0	449.153	0.0512075	6	0.348203	449	0	-0.0454545	-6	1.5	0.6667
HE 376-007_4-6cm_surface	368.171	7469427	9.1	855444	0.0911348	369.179	C18H27N1O7	18	27	1	7	0	0	369.179	-0.0460482	6	0.233476	369	0	0.148148	-1	1.5	0.3889
HE 376-007_4-6cm_surface	400.161	6312106	7.2	876451	0.0770143	401.169	C18H27N1O9	18	27	1	9	0	0	401.169	-0.0423762	6	0.279367	401	0	0.08	-3	1.5	0.5
HE 376-007_4-6cm_surface	444.162	43783036	52.2	664874	0.534199	445.17	C18H27N3O10	18	27	3	10	0	0	445.17	0.074129	7	0.327436	445	0	0.05	-3	1.5	0.5556
HE 376-007_4-6cm_surface	460.157	15878879	17.9	631313	0.193739	461.165	C18H27N3O11	18	27	3	11	0	0	461.165	0.114926	7	0.350382	461	0	0	-4	1.5	0.6111
HE 376-007_4-6cm_surface	476.152	8855215	9.3	673832	0.108043	477.159	C18H27N3O12	18	27	3	12	0	0	477.159	-0.161372	7	0.373327	477	0	-0.0555556	-5	1.5	0.6667
HE 376-007_4-6cm_surface	364.188	11725570	14.9	835789	0.143064	365.195	C18H27N3O5	18	27	3	5	0	0	365.195	-0.156081	7	0.212709	365	0	0.24	2	1.5	0.2778
HE 376-007_4-6cm_surface	380.183	10585520	13.1	705137	0.129154	381.19	C18H27N3O6	18	27	3	6	0	0	381.19	-0.0708308	7	0.235655	381	0	0.208333	1	1.5	0.3333
HE 376-007_4-6cm_surface	396.178	8257958	9.7	700948	0.100756	397.185	C18H27N3O7	18	27	3	7	0	0	397.185	0.0327303	7	0.2586	397	0	0.173913	0	1.5	0.3889
HE 376-007_4-6cm_surface	412.173	21765610	26.5	695442	0.265563	413.18	C18H27N3O8	18	27	3	8	0	0	413.18	0.0314633	7	0.281545	413	0	0.136364	-1	1.5	0.4444
HE 376-007_4-6cm_surface	428.167	21584260	25.8	680318	0.263351	429.175	C18H27N3O9	18	27	3	9	0	0	429.175	0.0768918	7	0.304491	429	0	0.0952381	-2	1.5	0.5
HE 376-007_4-6cm_surface	447.162	9117211	10.1	645889	0.11124	448.169	C18H28N2O11	18	28	2	11	0	0	448.169	0.0290069	6	0.33112	448	0	-0.047619	-5	1.556	0.6111
HE 376-007_4-6cm_surface	463.157	23155940	26.5	650465	0.282527	464.164	C18H28N2O12	18	28	2	12	0	0	464.164	0.0710955	6	0.354066	464	0	-0.1	-6	1.556	0.6667
HE 376-007_4-6cm_surface	459.173	39405456	45.8	670329	0.480788	460.181	C18H28N4O10	18	28	4	10	0	0	460.181	-0.0152114	7	0.333299	460	0	0	-3	1.556	0.5556
HE 376-007_4-6cm_surface	475.168	38763420	44	651755	0.472954	476.175	C18H28N4O11	18	28	4	11	0	0	476.175	0.0063002	7	0.356244	476	0	-0.0588235	-4	1.556	0.6111
HE 376-007_4-6cm_surface	395.194	28696048	36	785297	0.350122	396.201	C18H28N4O6	18	28	4	6	0	0	396.201	-0.0681472	7	0.241517	396	0	0.181818	1	1.556	0.3333
HE 376-007_4-6cm_surface	411.189	24386102	29.8	722882	0.297536	412.196	C18H28N4O7	18	28	4	7	0	0	412.196	0.1771	7	0.264462	412	0	0.142857	0	1.556	0.3889
HE 376-007_4-6cm_surface	427.183	100390368	123.4	710097	1.22487	428.191	C18H28N4O8	18	28	4	8	0	0	428.191	0.100423	7	0.287408	428	0	0.1	-1	1.556	0.4444
HE 376-007_4-6cm_surface	443.178	95817728	115.3	687257	1.16908	444.186	C18H28N4O9	18	28	4	9	0	0	444.186	-0.0382723	7	0.310353	444	0	0.0526316	-2	1.556	0.5
HE 376-007_4-6cm_surface	446.178	14539426	16.7	654337	0.177396	447.185	C18H29N3O10	18	29	3	10	0	0	447.185	0.096157	6	0.314037	447	0	-0.05	-4	1.611	0.5556
HE 376-007_4-6cm_surface	462.173	9720222	10.6	701554	0.118597	463.18	C18H29N3O11	18	29	3	11	0	0	463.18	0.200786	6	0.336982	463	0	-0.105263	-5	1.611	0.6111
HE 376-007_4-6cm_surface	398.193	29976894	37.6	759811	0.365749	399.2	C18H29N3O7	18	29	3	7	0	0	399.201	-0.142785	6	0.245201	399	0	0.0869565	-1	1.611	0.3889
HE 376-007_4-6cm_surface	414.188	35825020	44.3	696469	0.437103	415.195	C18H29N3O8	18	29	3	8	0	0	415.195	0.0794806	6	0.268146	415	0	0.0454545	-2	1.611	0.4444
HE 376-007_4-6cm_surface	430.183	30433518	36.7	701839	0.371321	431.19	C18H29N3O9	18	29	3	9	0	0	431.19	0.0997239	6	0.291091	431	0	0	-3	1.611	0.5
HE 376-007_4-6cm_surface	449.178	7046446	7.6	635962	0.085974	450.185	C18H30N2O11	18	30	2	11	0	0	450.185	-0.126615	5	0.317721	450	0	-0.142857	-6	1.667	0.6111
HE 376-007_4-6cm_surface	417.188	7172280	8.1	746054	0.0875093	418.195	C18H30N2O9	18	30	2	9	0	0	418.195	0.17456	5	0.27183	418	0	-0.0434783	-4	1.667	0.5
HE 376-007_4-6cm_surface	461.189	111169112	131	654172	1.35638	462.196	C18H30N4O10	18	30	4	10	0	0	462.196	-0.0367809	6	0.319899	462	0	-0.111111	-4	1.667	0.5556
HE 376-007_4-6cm_surface	397.209	36464008	46	707364	0.444899	398.217	C18H30N4O6	18	30	4	6	0	0	398.217	0.0828695	6	0.228117	398	0	0.0909091	0	1.667	0.3333
HE 376-007_4-6cm_surface	413.204	65511880	81.8	729250	0.799313	414.211	C18H30N4O7	18	30	4	7	0	0	414.211	-0.0168996	6	0.251063	414	0	0.047619	-1	1.667	0.3889
HE 376-007_4-6cm_surface	429.199	64609616	79.1	689437	0.788305	430.206	C18H30N4O8	18	30	4	8	0	0	430.206	0.192931	6	0.274008	430	0	0	-2	1.667	0.4444
HE 376-007_4-6cm_surface	445.194	71243560	85.5	660834	0.869246	446.201	C18H30N4O9	18	30	4	9	0	0	446.201	0.0739577	6	0.296954	446	0	-0.0526316	-3	1.667	0.5
HE 376-007_4-6cm_surface	384.214	6870200	8	745692	0.0838236	385.221	C18H31N3O6	18	31	3	6	0	0	385.221	-0.173926	5	0.208856	385	0	0.0416667	-1	1.722	0.3333
HE 376-007_4-6cm_surface	400.209	15790296	19.4	730258	0.192658	401.216	C18H31N3O7	18	31	3	7	0	0	401.216	-0.0423712	5	0.231801	401	0	0	-2	1.722	0.3889
HE 376-007_4-6cm_surface	416.204	9800969	11.4	776076	0.119582	417.211	C18H31N3O8	18	31	3	8	0	0	417.211	-0.0647154	5	0.254747	417	0	-0.0454545	-3	1.722	0.4444
HE 376-007_4-6cm_surface	383.23	7852299	9.3	801872	0.0958063	384.237	C18H32N4O5	18	32	4	5	0	0	384.237	0.0598588	5	0.191773	384	0	0.0434783	0	1.778	0.2778
HE 376-007_4-6cm_surface	399.225	10497314	12.5	717433	0.128078	400.232	C18H32N4O6	18	32	4	6	0	0	400.232	-0.0174898	5	0.214718	400	0	0	-1	1.778	0.3333
HE 376-007_4-6cm_surface	415.22	106277208	133.3	695310	1.29669	416.227	C18H32N4O7	18	32	4	7	0	0	416.227	0.103309	5	0.237663	416	0	-0.047619	-2	1.778	0.3889
HE 376-007_4-6cm_surface	447.192	7151158	7.7	560693	0.0872516	448.199	C18H32N4O7S1	18	32	4	7	0	1	448.199	-0.149487	5	0.301293	448	0	-0.157895	-2	1.778	0.3889
HE 376-007_4-6cm_surface	431.215	60875960	74.4	691059	0.74275	432.222	C18H32N4O8	18	32	4	8	0	0	432.222	0.0532134	5	0.260609	432	0	-0.1	-3	1.778	0.4444
HE 376-007_4-6cm_surface	463.187	8467708	9.1	712983	0.103315	464.194	C18H32N4O8S1	18	32	4	8	0	1	464.194	-0.079708	5	0.324239	464	0	-0.222222	-3	1.778	0.4444
HE 376-007_4-6cm_surface	447.21	30613062	36.2	683690	0.373511	448.217	C18H32N4O9	18	32	4	9	0	0	448.217	-0.127171	5	0.283554	448	0	-0.157895	-4	1.778	0.5
HE 376-007_4-6cm_surface	448.177	50733484	60.6	672136	0.619002	449.185	C18H33N3O6P2	18	33	3	6	2	0	449.184	0.117992	5	0.317105	449	0	-0.0416667	-1	1.833	0.3333
HE 376-007_4-6cm_surface	385.246	7149715	8.4	745197	0.087234	386.253	C18H34N4O5	18	34	4	5	0	0	386.253	0.00776693	4	0.178373	386	0	-0.0434783	-1	1.889	0.2778
HE 376-007_4-6cm_surface	401.241	27456700	34.4	736127	0.335	402.248	C18H34N4O6	18	34	4	6	0	0	402.248	0.00745809	4	0.201319	402	0	-0.0909091	-2	1.889	0.3333
HE 376-007_4-6cm_surface	417.236	15495397	18.6	698512	0.18906	418.243	C18H34N4O7	18	34	4	7	0	0	418.243	0.054992	4	0.224264	418	0	-0.142857	-3	1.889	0.3889
HE 376-007_4-6cm_surface	378.232	6725234	8	787082	0.0820549	379.239	C18H37N1O5S1	18	37	1	5	0	1	379.239	0.0606477	1	0.184218	379	0	-0.222222	-4	2.056	0.2778
HE 376-007_4-6cm_surface	283.088	40482868	61.5	876255	0.493933	284.095	C19H12N2O1	19	12	2	1	0	0	284.095	0.151358	15	0.22226	284	0.75	0.818182	14	0.6316	0.05263
HE 376-007_4-6cm_surface	414.047	9184499	10.6	751044	0.11206	415.054	C19H13N1O10	19	13	1	10	0	0	415.054	0.0554145	14	0.409507	415	0.3125	0.653846	4	0.6842	0.5263
HE 376-007_4-6cm_surface	430.042	8380521	9.4	718310	0.102251	431.049	C19H13N1O11	19	13	1	11	0	0	431.049	0.0765574	14	0.432453	431	0.214286	0.64	3	0.6842	0.5789
HE 376-007_4-6cm_surface	382.057	8268971	10	756939	0.10089	383.064	C19H13N1O8	19	13	1	8	0	0	383.064	-0.122695	14	0.363616	383	0.45	0.678571	6	0.6842	0.4211
HE 376-007_4-6cm_surface	398.052	8669366	10.2	750557	0.105775	399.059	C19H13N1O9	19	13	1	9	0	0	399.059	-0.0426002	14	0.386562	399	0.388889	0.666667	5	0.6842	0.4737
HE 376-007_4-6cm_surface	347.059	17280686	23.1	911727	0.210842	348.066	C19H13N2O3P1	19	13	2	3	1	0	348.066	0.00861905	15	0.322275	348	0.730769	0.774194	12	0.6842	0.1579
HE 376-007_4-6cm_surface	363.054	25618156	33.7	913139	0.312568	364.061	C19H13N2O4P1	19	13	2	4	1	0	364.061	0.00824037	15	0.345221	364	0.708333	0.766667	11	0.6842	0.2105
HE 376-007_4-6cm_surface	413.063	8593729	9.9	698243	0.104852	414.07	C19H14N2O9	19	14	2	9	0	0	414.07	0.0313957	14	0.392424	414	0.375	0.68	5	0.7368	0.4737
HE 376-007_4-6cm_surface	416.062	11242625	13.2	724301	0.137172	417.07	C19H15N1O10	19	15	1	10	0	0	417.07	0.00719304	13	0.396108	417	0.1875	0.576923	3	0.7895	0.5263
HE 376-007_4-6cm_surface	432.057	8914893	10.1	664197	0.108771	433.064	C19H15N1O11	19	15	1	11	0	0	433.065	-0.13162	13	0.419053	433	0.0714286	0.56	2	0.7895	0.5789
HE 376-007_4-6cm_surface	384.073	8229937	9.8	785176	0.100414	385.08	C19H15N1O8	19	15	1	8	0	0	385.08	0.137634	13	0.350217	385	0.35	0.607143	5	0.7895	0.4211
HE 376-007_4-6cm_surface	400.067	11563087	13.9	711800	0.141082	401.075	C19H15N1O9	19	15	1	9	0	0	401.075	-0.117185	13	0.373163	401	0.277778	0.592593	4	0.7895	0.4737
HE 376-007_4-6cm_surface	444.033	7713544	8.4	650331	0.0941133	445.04	C19H15N3O6S2	19	15	3	6	0	2	445.04	-0.330307	14	0.456709	445	0.4375	0.681818	8	0.7895	0.3158
HE 376-007_4-6cm_surface	460.028	12290671	13.6	701386	0.149959	461.035	C19H15N3O7S2	19	15	3	7	0	2	461.035	-0.405609	14	0.479655	461	0.357143	0.666667	7	0.7895	0.3684
HE 376-007_4-6cm_surface	431.073	6599731	7.2	646600	0.0805236	432.081	C19H16N2O10	19	16	2	10	0	0	432.08	0.122662	13	0.40197	432	0.142857	0.583333	3	0.8421	0.5263
HE 376-007_4-6cm_surface	383.088	6172804	7.1	855553	0.0753147	384.096	C19H16N2O7	19	16	2	7	0	0	384.096	-0.070295	13	0.333134	384	0.4	0.62963	6	0.8421	0.3684
HE 376-007_4-6cm_surface	399.083	7998618	9.3	756546	0.0975915	400.091	C19H16N2O8	19	16	2	8	0	0	400.091	0.157464	13	0.356079	400	0.333333	0.615385	5	0.8421	0.4211
HE 376-007_4-6cm_surface	415.078	9636049	11.2	713470	0.11757	416.086	C19H16N2O9	19	16	2	9	0	0	416.086	0.0793106	13	0.379025	416	0.25	0.6	4	0.8421	0.4737
HE 376-007_4-6cm_surface	418.078	12579852	14.9	737585	0.153487	419.085	C19H17N1O10	19	17	1	10	0	0	419.085	-0.0405645	12	0.382709	419	0.0625	0.5	2	0.8947	0.5263
HE 376-007_4-6cm_surface	434.073	11235113	12.9	701877	0.13708	435.08	C19H17N1O11	19	17	1	11	0	0	435.08	0.0758481	12	0.405654	435	0	0.48	1	0.8947	0.5789
HE 376-007_4-6cm_surface	450.068	8063051	8.6	660173	0.0983777	451.075	C19H17N1O12	19	17	1	12	0	0	451.075	-0.0376877	12	0.428599	451	0	0.458333	0	0.8947	0.6316
HE 376-007_4-6cm_surface	370.093	8454262	10.5	722365	0.103151	371.101	C19H17N1O7	19	17	1	7	0	0	371.101	0.0350309	12	0.313872	371	0.318182	0.551724	5	0.8947	0.3684
HE 376-007_4-6cm_surface	386.088	9272250	11.2	789803	0.113131	387.095	C19H17N1O8	19	17	1	8	0	0	387.095	0.0335835	12	0.336818	387	0.25	0.535714	4	0.8947	0.4211
HE 376-007_4-6cm_surface	402.083	12613609	15.3	794408	0.153899	403.09	C19H17N1O9	19	17	1	9	0	0	403.09	-0.0917908	12	0.359763	403	0.166667	0.518519	3	0.8947	0.4737
HE 376-007_4-6cm_surface	334.12	21824392	29.9	760804	0.26628	335.127	C19H17N3O3	19	17	3	3	0	0	335.127	0.158149	13	0.247214	335	0.576923	0.689655	10	0.8947	0.1579
HE 376-007_4-6cm_surface	433.089	11004818	12.7	707828	0.13427	434.096	C19H18N2O10	19	18	2	10	0	0	434.096	-0.0621982	12	0.388571	434	0	0.5	2	0.9474	0.5263
HE 376-007_4-6cm_surface	449.084	8258778	9.1	652796	0.100766	450.091	C19H18N2O11	19	18	2	11	0	0	450.091	0.0955362	12	0.411516	450	0	0.478261	1	0.9474	0.5789
HE 376-007_4-6cm_surface	385.104	7763980	9.2	742706	0.0947287	386.111	C19H18N2O7	19	18	2	7	0	0	386.111	0.0854676	12	0.319735	386	0.3	0.555556	5	0.9474	0.3684
HE 376-007_4-6cm_surface	401.099	10474547	12.5	668045	0.1278	402.106	C19H18N2O8	19	18	2	8	0	0	402.106	0.0571988	12	0.34268	402	0.222222	0.538462	4	0.9474	0.4211
HE 376-007_4-6cm_surface	417.094	11874398	14	688755	0.14488	418.101	C19H18N2O9	19	18	2	9	0	0	418.101	0.0071753	12	0.365625	418	0.125	0.52	3	0.9474	0.4737
HE 376-007_4-6cm_surface	420.094	12893074	15.3	740655	0.157309	421.101	C19H19N1O10	19	19	1	10	0	0	421.101	-0.0403704	11	0.369309	421	0	0.423077	1	1	0.5263
HE 376-007_4-6cm_surface	436.089	10671741	12	671387	0.130206	437.096	C19H19N1O11	19	19	1	11	0	0	437.096	0.00686348	11	0.392255	437	0	0.4	0	1	0.5789
HE 376-007_4-6cm_surface	452.084	7925581	8.5	636329	0.0967004	453.091	C19H19N1O12	19	19	1	12	0	0	453.091	0.0949037	11	0.4152	453	0	0.375	-1	1	0.6316
HE 376-007_4-6cm_surface	372.109	6449113	7.6	836094	0.0786859	373.116	C19H19N1O7	19	19	1	7	0	0	373.116	-0.0187609	11	0.300473	373	0.227273	0.482759	4	1	0.3684
HE 376-007_4-6cm_surface	388.104	8643400	10.4	746162	0.105459	389.111	C19H19N1O8	19	19	1	8	0	0	389.111	0.0334095	11	0.323418	389	0.15	0.464286	3	1	0.4211
HE 376-007_4-6cm_surface	404.099	11198339	13.4	710455	0.136631	405.106	C19H19N1O9	19	19	1	9	0	0	405.106	0.155515	11	0.346364	405	0.0555556	0.444444	2	1	0.4737
HE 376-007_4-6cm_surface	436.071	6743661	7.2	616546	0.0822797	437.078	C19H19N1O9S1	19	19	1	9	0	1	437.078	-0.0388947	11	0.409993	437	0	0.4	2	1	0.4737
HE 376-007_4-6cm_surface	432.105	7710714	8.6	687466	0.0940788	433.112	C19H19N3O9	19	19	3	9	0	0	433.112	0.053104	12	0.371488	433	0.0714286	0.521739	3	1	0.4737
HE 376-007_4-6cm_surface	435.105	12546795	14.3	688408	0.153084	436.112	C19H20N2O10	19	20	2	10	0	0	436.112	0.0985986	11	0.375171	436	0	0.416667	1	1.053	0.5263
HE 376-007_4-6cm_surface	451.099	8883171	9.6	634154	0.108384	452.107	C19H20N2O11	19	20	2	11	0	0	452.107	0.0951103	11	0.398117	452	0	0.391304	0	1.053	0.5789
HE 376-007_4-6cm_surface	371.125	8062013	9.8	806010	0.098365	372.132	C19H20N2O6	19	20	2	6	0	0	372.132	0.061806	11	0.28339	372	0.272727	0.5	5	1.053	0.3158
HE 376-007_4-6cm_surface	387.12	12967832	16	698434	0.158221	388.127	C19H20N2O7	19	20	2	7	0	0	388.127	0.188083	11	0.306335	388	0.2	0.481481	4	1.053	0.3684
HE 376-007_4-6cm_surface	403.115	17284046	21.3	702317	0.210883	404.122	C19H20N2O8	19	20	2	8	0	0	404.122	0.106404	11	0.329281	404	0.111111	0.461538	3	1.053	0.4211
HE 376-007_4-6cm_surface	419.11	14170086	16.9	707775	0.17289	420.117	C19H20N2O9	19	20	2	9	0	0	420.117	0.0547467	11	0.352226	420	0	0.44	2	1.053	0.4737
HE 376-007_4-6cm_surface	415.126	7293183	8.2	784103	0.0889845	416.133	C19H20N4O7	19	20	4	7	0	0	416.133	0.103332	12	0.331459	416	0.25	0.565217	5	1.053	0.3684
HE 376-007_4-6cm_surface	422.109	12272404	14.2	648988	0.149736	423.117	C19H21N1O10	19	21	1	10	0	0	423.117	0.101627	10	0.35591	423	0	0.346154	0	1.105	0.5263
HE 376-007_4-6cm_surface	438.104	10075593	11.3	715466	0.122933	439.111	C19H21N1O11	19	21	1	11	0	0	439.111	-0.152581	10	0.378855	439	0	0.32	-1	1.105	0.5789
HE 376-007_4-6cm_surface	454.099	6927939	7.3	720142	0.0845281	455.106	C19H21N1O12	19	21	1	12	0	0	455.106	-0.0593268	10	0.401801	455	0	0.291667	-2	1.105	0.6316
HE 376-007_4-6cm_surface	390.119	8678105	10.4	845295	0.105882	391.127	C19H21N1O8	19	21	1	8	0	0	391.127	-0.0945985	10	0.310019	391	0.05	0.392857	2	1.105	0.4211
HE 376-007_4-6cm_surface	406.114	11544348	13.9	728610	0.140853	407.122	C19H21N1O9	19	21	1	9	0	0	407.122	-0.0663192	10	0.332964	407	0	0.37037	1	1.105	0.4737
HE 376-007_4-6cm_surface	450.116	8980597	9.7	683957	0.109573	451.123	C19H21N3O10	19	21	3	10	0	0	451.123	0.228319	11	0.381034	451	0	0.409091	1	1.105	0.5263
HE 376-007_4-6cm_surface	402.131	11769879	14.2	619975	0.143605	403.138	C19H21N3O7	19	21	3	7	0	0	403.138	0.032247	11	0.312197	403	0.166667	0.48	4	1.105	0.3684
HE 376-007_4-6cm_surface	434.12	11636566	13.4	640310	0.141978	435.128	C19H21N3O9	19	21	3	9	0	0	435.128	-0.0850325	11	0.358088	435	0	0.434783	2	1.105	0.4737
HE 376-007_4-6cm_surface	437.12	11680315	13.2	650343	0.142512	438.128	C19H22N2O10	19	22	2	10	0	0	438.127	0.143794	10	0.361772	438	0	0.333333	0	1.158	0.5263
HE 376-007_4-6cm_surface	453.115	9360095	10.2	724222	0.114203	454.122	C19H22N2O11	19	22	2	11	0	0	454.122	-0.0374348	10	0.384718	454	0	0.304348	-1	1.158	0.5789
HE 376-007_4-6cm_surface	373.14	7199651	8.6	723800	0.0878433	374.148	C19H22N2O6	19	22	2	6	0	0	374.148	-0.0988914	10	0.26999	374	0.181818	0.428571	4	1.158	0.3158
HE 376-007_4-6cm_surface	389.135	9488167	11.5	756160	0.115766	390.143	C19H22N2O7	19	22	2	7	0	0	390.143	-0.0179422	10	0.292936	390	0.1	0.407407	3	1.158	0.3684
HE 376-007_4-6cm_surface	405.13	15270759	18.7	747955	0.186319	406.138	C19H22N2O8	19	22	2	8	0	0	406.138	-0.0911021	10	0.315881	406	0	0.384615	2	1.158	0.4211
HE 376-007_4-6cm_surface	421.125	14909291	17.5	717012	0.181909	422.133	C19H22N2O9	19	22	2	9	0	0	422.133	0.101864	10	0.338827	422	0	0.36	1	1.158	0.4737
HE 376-007_4-6cm_surface	433.137	11676607	13.5	637344	0.142467	434.144	C19H22N4O8	19	22	4	8	0	0	434.144	0.168147	11	0.341005	434	0	0.454545	3	1.158	0.4211
HE 376-007_4-6cm_surface	449.132	6997253	7.5	853734	0.0853738	450.139	C19H22N4O9	19	22	4	9	0	0	450.139	0.450972	11	0.363951	450	0	0.428571	2	1.158	0.4737
HE 376-007_4-6cm_surface	424.125	7604881	8.5	735772	0.0927875	425.132	C19H23N1O10	19	23	1	10	0	0	425.132	-0.0399876	9	0.34251	425	0	0.269231	-1	1.211	0.5263
HE 376-007_4-6cm_surface	440.12	7963916	8.7	725280	0.0971681	441.127	C19H23N1O11	19	23	1	11	0	0	441.127	0.02947	9	0.365456	441	0	0.24	-2	1.211	0.5789
HE 376-007_4-6cm_surface	376.14	6936243	8.3	861494	0.0846294	377.147	C19H23N1O7	19	23	1	7	0	0	377.147	-0.07159	9	0.273674	377	0.0454545	0.344828	2	1.211	0.3684
HE 376-007_4-6cm_surface	392.135	8999533	10.8	709954	0.109804	393.142	C19H23N1O8	19	23	1	8	0	0	393.142	0.109375	9	0.29662	393	0	0.321429	1	1.211	0.4211
HE 376-007_4-6cm_surface	408.13	11636404	13.7	756019	0.141976	409.137	C19H23N1O9	19	23	1	9	0	0	409.137	0.105099	9	0.319565	409	0	0.296296	0	1.211	0.4737
HE 376-007_4-6cm_surface	452.131	10825591	11.9	655416	0.132084	453.138	C19H23N3O10	19	23	3	10	0	0	453.138	0.183167	10	0.367634	453	0	0.318182	0	1.211	0.5263
HE 376-007_4-6cm_surface	468.126	7243057	7.5	588056	0.0883729	469.133	C19H23N3O11	19	23	3	11	0	0	469.133	0.24087	10	0.39058	469	0	0.285714	-1	1.211	0.5789
HE 376-007_4-6cm_surface	372.156	23152646	29.9	755306	0.282486	373.164	C19H23N3O5	19	23	3	5	0	0	373.164	0.00803937	10	0.252907	373	0.227273	0.444444	5	1.211	0.2632
HE 376-007_4-6cm_surface	388.151	21939062	27.8	779357	0.267679	389.159	C19H23N3O6	19	23	3	6	0	0	389.159	-0.172166	10	0.275853	389	0.15	0.423077	4	1.211	0.3158
HE 376-007_4-6cm_surface	404.146	23658418	29.5	734856	0.288657	405.154	C19H23N3O7	19	23	3	7	0	0	405.154	-0.165369	10	0.298798	405	0.0555556	0.4	3	1.211	0.3684
HE 376-007_4-6cm_surface	420.141	25344960	31	682981	0.309235	421.149	C19H23N3O8	19	23	3	8	0	0	421.149	0.0546126	10	0.321743	421	0	0.375	2	1.211	0.4211
HE 376-007_4-6cm_surface	436.136	14071466	16.1	692151	0.171687	437.143	C19H23N3O9	19	23	3	9	0	0	437.143	-0.107516	10	0.344689	437	0	0.347826	1	1.211	0.4737
HE 376-007_4-6cm_surface	439.136	9355649	10.4	673207	0.114149	440.143	C19H24N2O10	19	24	2	10	0	0	440.143	0.0522557	9	0.348373	440	0	0.25	-1	1.263	0.5263
HE 376-007_4-6cm_surface	375.156	8155920	9.9	878609	0.0995108	376.163	C19H24N2O6	19	24	2	6	0	0	376.163	-0.204698	9	0.256591	376	0.0909091	0.357143	3	1.263	0.3158
HE 376-007_4-6cm_surface	391.151	14864058	18.5	755881	0.181357	392.158	C19H24N2O7	19	24	2	7	0	0	392.158	0.00764997	9	0.279536	392	0	0.333333	2	1.263	0.3684
HE 376-007_4-6cm_surface	407.146	10308351	12.1	821341	0.125773	408.153	C19H24N2O8	19	24	2	8	0	0	408.153	0.154354	9	0.302482	408	0	0.307692	1	1.263	0.4211
HE 376-007_4-6cm_surface	423.141	10315498	11.8	721632	0.12586	424.148	C19H24N2O9	19	24	2	9	0	0	424.148	-0.063657	9	0.325427	424	0	0.28	0	1.263	0.4737
HE 376-007_4-6cm_surface	467.142	8962558	9.5	700452	0.109353	468.149	C19H24N4O10	19	24	4	10	0	0	468.149	0.36954	10	0.373497	468	0	0.3	0	1.263	0.5263
HE 376-007_4-6cm_surface	403.162	12483579	15.1	763304	0.152313	404.17	C19H24N4O6	19	24	4	6	0	0	404.17	-0.116288	10	0.281715	404	0.111111	0.416667	4	1.263	0.3158
HE 376-007_4-6cm_surface	419.157	19167252	23.2	729912	0.233861	420.165	C19H24N4O7	19	24	4	7	0	0	420.164	0.00714006	10	0.30466	420	0	0.391304	3	1.263	0.3684
HE 376-007_4-6cm_surface	435.152	8835863	9.8	635750	0.107807	436.16	C19H24N4O8	19	24	4	8	0	0	436.159	0.213225	10	0.327606	436	0	0.363636	2	1.263	0.4211
HE 376-007_4-6cm_surface	451.147	10497037	11.5	789519	0.128075	452.154	C19H24N4O9	19	24	4	9	0	0	452.154	0.316264	10	0.350551	452	0	0.333333	1	1.263	0.4737
HE 376-007_4-6cm_surface	506.097	8622782	8.9	648024	0.105207	507.105	C19H25N1O13S1	19	25	1	13	0	1	507.105	-0.132123	8	0.461577	507	0	0	-5	1.316	0.6842
HE 376-007_4-6cm_surface	378.156	6499882	7.7	779956	0.0793054	379.163	C19H25N1O7	19	25	1	7	0	0	379.163	0.218903	8	0.260275	379	0	0.275862	1	1.316	0.3684
HE 376-007_4-6cm_surface	394.151	7797251	9.1	676330	0.0951346	395.158	C19H25N1O8	19	25	1	8	0	0	395.158	0.0835109	8	0.28322	395	0	0.25	0	1.316	0.4211
HE 376-007_4-6cm_surface	410.146	9197130	10.7	703113	0.112215	411.153	C19H25N1O9	19	25	1	9	0	0	411.153	0.104584	8	0.306166	411	0	0.222222	-1	1.316	0.4737
HE 376-007_4-6cm_surface	374.172	27135856	35.2	763412	0.331086	375.179	C19H25N3O5	19	25	3	5	0	0	375.179	-0.0453117	9	0.239508	375	0.136364	0.37037	4	1.316	0.2632
HE 376-007_4-6cm_surface	390.167	25447174	32.4	755599	0.310482	391.174	C19H25N3O6	19	25	3	6	0	0	391.174	-0.0434589	9	0.262453	391	0.05	0.346154	3	1.316	0.3158
HE 376-007_4-6cm_surface	406.162	29722442	37.3	687791	0.362645	407.169	C19H25N3O7	19	25	3	7	0	0	407.169	0.130167	9	0.285399	407	0	0.32	2	1.316	0.3684
HE 376-007_4-6cm_surface	422.157	15106881	17.8	658700	0.18432	423.164	C19H25N3O8	19	25	3	8	0	0	423.164	-0.0874365	9	0.308344	423	0	0.291667	1	1.316	0.4211
HE 376-007_4-6cm_surface	438.152	9993717	11.2	781756	0.121934	439.159	C19H25N3O9	19	25	3	9	0	0	439.159	-0.0614811	9	0.33129	439	0	0.26087	0	1.316	0.4737
HE 376-007_4-6cm_surface	314.168	11429479	15.8	782426	0.139452	315.175	C19H26N1O1P1	19	26	1	1	1	0	315.175	-0.339494	8	0.176726	315	0.3125	0.371429	7	1.368	0.05263
HE 376-007_4-6cm_surface	409.162	7533207	8.6	683834	0.091913	410.169	C19H26N2O8	19	26	2	8	0	0	410.169	0.177975	8	0.289082	410	0	0.230769	0	1.368	0.4211
HE 376-007_4-6cm_surface	469.158	17885318	19.8	696087	0.21822	470.165	C19H26N4O10	19	26	4	10	0	0	470.165	0.048919	9	0.360097	470	0	0.2	-1	1.368	0.5263
HE 376-007_4-6cm_surface	485.153	10000872	10.4	672756	0.122021	486.16	C19H26N4O11	19	26	4	11	0	0	486.16	0.129587	9	0.383043	486	0	0.157895	-2	1.368	0.5789
HE 376-007_4-6cm_surface	501.148	16762422	18.1	607672	0.204519	502.155	C19H26N4O12	19	26	4	12	0	0	502.155	0.185202	9	0.405988	502	0	0.111111	-3	1.368	0.6316
HE 376-007_4-6cm_surface	405.178	7373717	8.5	701956	0.0899671	406.185	C19H26N4O6	19	26	4	6	0	0	406.185	0.155102	9	0.268315	406	0	0.333333	3	1.368	0.3158
HE 376-007_4-6cm_surface	421.173	9322392	10.6	834332	0.113743	422.18	C19H26N4O7	19	26	4	7	0	0	422.18	0.0307925	9	0.291261	422	0	0.304348	2	1.368	0.3684
HE 376-007_4-6cm_surface	437.168	17840742	20.7	739144	0.217676	438.175	C19H26N4O8	19	26	4	8	0	0	438.175	0.00684658	9	0.314206	438	0	0.272727	1	1.368	0.4211
HE 376-007_4-6cm_surface	453.163	19362568	22	707975	0.236244	454.17	C19H26N4O9	19	26	4	9	0	0	454.17	0.226787	9	0.337152	454	0	0.238095	0	1.368	0.4737
HE 376-007_4-6cm_surface	444.151	6738804	7.2	729196	0.0822205	445.158	C19H27N1O11	19	27	1	11	0	0	445.158	-0.0157247	7	0.338657	445	0	0.08	-4	1.421	0.5789
HE 376-007_4-6cm_surface	380.172	6399398	7.6	810831	0.0780793	381.179	C19H27N1O7	19	27	1	7	0	0	381.179	0.0865736	7	0.246875	381	0	0.206897	0	1.421	0.3684
HE 376-007_4-6cm_surface	396.166	6316443	7.2	801818	0.0770672	397.174	C19H27N1O8	19	27	1	8	0	0	397.174	0.0579092	7	0.269821	397	0	0.178571	-1	1.421	0.4211
HE 376-007_4-6cm_surface	456.162	7134550	7.5	587310	0.087049	457.17	C19H27N3O10	19	27	3	10	0	0	457.17	0.094057	8	0.340836	457	0	0.136364	-2	1.421	0.5263
HE 376-007_4-6cm_surface	472.157	12923425	14.1	616283	0.157679	473.165	C19H27N3O11	19	27	3	11	0	0	473.165	-0.120465	8	0.363781	473	0	0.0952381	-3	1.421	0.5789
HE 376-007_4-6cm_surface	488.152	8151714	8.3	702256	0.0994594	489.16	C19H27N3O12	19	27	3	12	0	0	489.159	0.0879059	8	0.386727	489	0	0.05	-4	1.421	0.6316
HE 376-007_4-6cm_surface	392.183	29840026	38.1	738473	0.36408	393.19	C19H27N3O6	19	27	3	6	0	0	393.19	-0.144968	8	0.249054	393	0	0.269231	2	1.421	0.3158
HE 376-007_4-6cm_surface	408.178	31526626	38.9	736105	0.384658	409.185	C19H27N3O7	19	27	3	7	0	0	409.185	-0.0171072	8	0.271999	409	0	0.24	1	1.421	0.3684
HE 376-007_4-6cm_surface	440.167	9069879	10	618763	0.110662	441.175	C19H27N3O9	19	27	3	9	0	0	441.175	-0.0158667	8	0.31789	441	0	0.173913	-1	1.421	0.4737
HE 376-007_4-6cm_surface	475.157	13892501	15.2	564557	0.169503	476.164	C19H28N2O12	19	28	2	12	0	0	476.164	-0.0777043	7	0.367465	476	0	0	-5	1.474	0.6316
HE 376-007_4-6cm_surface	471.173	73428736	84.3	624245	0.895907	472.181	C19H28N4O10	19	28	4	10	0	0	472.181	0.133424	8	0.346698	472	0	0.1	-2	1.474	0.5263
HE 376-007_4-6cm_surface	503.145	7842647	8	693997	0.0956885	504.153	C19H28N4O10S1	19	28	4	10	0	1	504.153	0.0852916	8	0.410327	504	0	0	-2	1.474	0.5263
HE 376-007_4-6cm_surface	487.168	25567178	28.2	635598	0.311946	488.175	C19H28N4O11	19	28	4	11	0	0	488.175	0.0471142	8	0.369643	488	0	0.0526316	-3	1.474	0.5789
HE 376-007_4-6cm_surface	503.163	14650211	15.7	654186	0.178748	504.17	C19H28N4O12	19	28	4	12	0	0	504.17	0.0456195	8	0.392589	504	0	0	-4	1.474	0.6316
HE 376-007_4-6cm_surface	519.158	7123163	7.2	616461	0.08691	520.165	C19H28N4O13	19	28	4	13	0	0	520.165	0.274913	8	0.415534	520	0	-0.0588235	-5	1.474	0.6842
HE 376-007_4-6cm_surface	407.194	10382125	12.2	756860	0.126673	408.201	C19H28N4O6	19	28	4	6	0	0	408.201	-0.0906416	8	0.254916	408	0	0.25	2	1.474	0.3158
HE 376-007_4-6cm_surface	423.189	14075671	16.5	726795	0.171738	424.196	C19H28N4O7	19	28	4	7	0	0	424.196	0.0777943	8	0.277862	424	0	0.217391	1	1.474	0.3684
HE 376-007_4-6cm_surface	439.183	40501676	48.2	700272	0.494163	440.191	C19H28N4O8	19	28	4	8	0	0	440.191	-0.0159022	8	0.300807	440	0	0.181818	0	1.474	0.4211
HE 376-007_4-6cm_surface	455.178	24230392	27.8	683024	0.295636	456.186	C19H28N4O9	19	28	4	9	0	0	456.186	-0.0153446	8	0.323752	456	0	0.142857	-1	1.474	0.4737
HE 376-007_4-6cm_surface	510.147	7986315	8.2	586600	0.0974414	511.154	C19H29N1O15	19	29	1	15	0	0	511.154	0.201505	6	0.41704	511	0	-0.190476	-9	1.526	0.7895
HE 376-007_4-6cm_surface	458.178	21398576	24.5	639149	0.261085	459.185	C19H29N3O10	19	29	3	10	0	0	459.185	0.0500887	7	0.327436	459	0	0.0454545	-3	1.526	0.5263
HE 376-007_4-6cm_surface	474.173	18692224	20.7	608394	0.228065	475.18	C19H29N3O11	19	29	3	11	0	0	475.18	-0.0357759	7	0.350382	475	0	0	-4	1.526	0.5789
HE 376-007_4-6cm_surface	490.168	8390756	8.6	627592	0.102376	491.175	C19H29N3O12	19	29	3	12	0	0	491.175	0.0264671	7	0.373327	491	0	-0.05	-5	1.526	0.6316
HE 376-007_4-6cm_surface	394.198	6715953	7.7	365732	0.0819416	395.205	C19H29N3O6	19	29	3	6	0	0	395.206	-0.371958	7	0.235654	395	0	0.192308	1	1.526	0.3158
HE 376-007_4-6cm_surface	426.188	13619765	15.9	633621	0.166175	427.196	C19H29N3O8	19	29	3	8	0	0	427.195	0.147473	7	0.281545	427	0	0.125	-1	1.526	0.4211
HE 376-007_4-6cm_surface	442.183	16993392	19.7	649942	0.207337	443.19	C19H29N3O9	19	29	3	9	0	0	443.19	-0.128613	7	0.304491	443	0	0.0869565	-2	1.526	0.4737
HE 376-007_4-6cm_surface	367.133	6215084	7.4	900716	0.0758305	368.14	C19H29O1P1S2	19	29	0	1	1	2	368.14	0.497094	6	0.271325	368	0.1	0.181818	5	1.526	0.05263
HE 376-007_4-6cm_surface	477.173	178815456	206.6	623844	2.18174	478.18	C19H30N2O12	19	30	2	12	0	0	478.18	0.0899243	6	0.354065	478	0	-0.0909091	-6	1.579	0.6316
HE 376-007_4-6cm_surface	493.168	57258188	64.2	614109	0.69861	494.175	C19H30N2O13	19	30	2	13	0	0	494.175	0.10725	6	0.377011	494	0	-0.142857	-7	1.579	0.6842
HE 376-007_4-6cm_surface	473.189	30668134	34.6	634097	0.374183	474.196	C19H30N4O10	19	30	4	10	0	0	474.196	-0.0358501	7	0.333299	474	0	0	-3	1.579	0.5263
HE 376-007_4-6cm_surface	489.184	44082584	49.2	621333	0.537854	490.191	C19H30N4O11	19	30	4	11	0	0	490.191	-0.0550806	7	0.356244	490	0	-0.0526316	-4	1.579	0.5789
HE 376-007_4-6cm_surface	505.179	7598199	7.7	561831	0.092706	506.186	C19H30N4O12	19	30	4	12	0	0	506.186	-0.0138289	7	0.379189	506	0	-0.111111	-5	1.579	0.6316
HE 376-007_4-6cm_surface	409.209	20157124	24.5	726544	0.245938	410.216	C19H30N4O6	19	30	4	6	0	0	410.217	-0.0901963	7	0.241517	410	0	0.166667	1	1.579	0.3158
HE 376-007_4-6cm_surface	425.204	30199442	36.4	681026	0.368465	426.211	C19H30N4O7	19	30	4	7	0	0	426.211	0.0305013	7	0.264462	426	0	0.130435	0	1.579	0.3684
HE 376-007_4-6cm_surface	441.199	79038696	94.9	665799	0.964355	442.206	C19H30N4O8	19	30	4	8	0	0	442.206	0.0746258	7	0.287408	442	0	0.0909091	-1	1.579	0.4211
HE 376-007_4-6cm_surface	473.171	7509336	7.8	640940	0.0916218	474.178	C19H30N4O8S1	19	30	4	8	0	1	474.178	-0.0991188	7	0.351037	474	0	0	-1	1.579	0.4211
HE 376-007_4-6cm_surface	457.194	113131736	133.4	652011	1.38033	458.201	C19H30N4O9	19	30	4	9	0	0	458.201	0.137494	7	0.310353	458	0	0.047619	-2	1.579	0.4737
HE 376-007_4-6cm_surface	460.194	11307774	12.5	661450	0.137967	461.201	C19H31N3O10	19	31	3	10	0	0	461.201	0.114917	6	0.314037	461	0	-0.0454545	-4	1.632	0.5263
HE 376-007_4-6cm_surface	476.189	7397068	7.6	634763	0.090252	477.196	C19H31N3O11	19	31	3	11	0	0	477.196	-0.0356248	6	0.336982	477	0	-0.0952381	-5	1.632	0.5789
HE 376-007_4-6cm_surface	492.183	9555473	9.9	640867	0.116587	493.191	C19H31N3O12	19	31	3	12	0	0	493.191	-0.13585	6	0.359928	493	0	-0.15	-6	1.632	0.6316
HE 376-007_4-6cm_surface	412.209	12279308	14.5	680827	0.14982	413.216	C19H31N3O7	19	31	3	7	0	0	413.216	0.0556609	6	0.245201	413	0	0.08	-1	1.632	0.3684
HE 376-007_4-6cm_surface	428.204	39836072	48.4	697759	0.486042	429.211	C19H31N3O8	19	31	3	8	0	0	429.211	0.0768852	6	0.268146	429	0	0.0416667	-2	1.632	0.4211
HE 376-007_4-6cm_surface	444.199	14521247	16.7	676003	0.177174	445.206	C19H31N3O9	19	31	3	9	0	0	445.206	0.119046	6	0.291091	445	0	0	-3	1.632	0.4737
HE 376-007_4-6cm_surface	572.15	32162906	36.1	539622	0.392421	573.157	C19H32N3O15P1	19	32	3	15	1	0	573.157	0.179706	6	0.482888	573	0	-0.411765	-9	1.684	0.7895
HE 376-007_4-6cm_surface	475.205	42892220	48.8	611991	0.52333	476.212	C19H32N4O10	19	32	4	10	0	0	476.212	0.153293	6	0.319899	476	0	-0.1	-4	1.684	0.5263
HE 376-007_4-6cm_surface	411.225	37231192	46.1	713041	0.454259	412.232	C19H32N4O6	19	32	4	6	0	0	412.232	0.0557938	6	0.228117	412	0	0.0833333	0	1.684	0.3158
HE 376-007_4-6cm_surface	427.22	54515204	66.6	698084	0.665142	428.227	C19H32N4O7	19	32	4	7	0	0	428.227	-0.0630507	6	0.251063	428	0	0.0434783	-1	1.684	0.3684
HE 376-007_4-6cm_surface	443.215	50139168	59.9	666131	0.61175	444.222	C19H32N4O8	19	32	4	8	0	0	444.222	0.11931	6	0.274008	444	0	0	-2	1.684	0.4211
HE 376-007_4-6cm_surface	459.21	72959920	85.7	652609	0.890187	460.217	C19H32N4O9	19	32	4	9	0	0	460.217	0.00651866	6	0.296954	460	0	-0.047619	-3	1.684	0.4737
HE 376-007_4-6cm_surface	491.182	7867202	8	610997	0.0959881	492.189	C19H32N4O9S1	19	32	4	9	0	1	492.189	0.0873648	6	0.360583	492	0	-0.157895	-3	1.684	0.4737
HE 376-007_4-6cm_surface	414.225	8119710	9.3	740667	0.099069	415.232	C19H33N3O7	19	33	3	7	0	0	415.232	-0.0891068	5	0.231801	415	0	0	-2	1.737	0.3684
HE 376-007_4-6cm_surface	397.246	8283564	9.7	812513	0.101068	398.253	C19H34N4O5	19	34	4	5	0	0	398.253	-0.0175768	5	0.191773	398	0	0.04	0	1.789	0.2632
HE 376-007_4-6cm_surface	413.241	9159148	10.6	681429	0.111751	414.248	C19H34N4O6	19	34	4	6	0	0	414.248	0.200363	5	0.214718	414	0	0	-1	1.789	0.3158
HE 376-007_4-6cm_surface	429.235	58187124	71.1	693956	0.709944	430.243	C19H34N4O7	19	34	4	7	0	0	430.243	-0.0395126	5	0.237663	430	0	-0.0434783	-2	1.789	0.3684
HE 376-007_4-6cm_surface	445.23	79959880	96.1	676343	0.975594	446.238	C19H34N4O8	19	34	4	8	0	0	446.238	-0.0829155	5	0.260609	446	0	-0.0909091	-3	1.789	0.4211
HE 376-007_4-6cm_surface	461.225	8556148	9.2	632515	0.104394	462.233	C19H34N4O9	19	34	4	9	0	0	462.233	0.114661	5	0.283554	462	0	-0.142857	-4	1.789	0.4737
HE 376-007_4-6cm_surface	399.261	9129285	10.8	723104	0.111387	400.269	C19H36N4O5	19	36	4	5	0	0	400.269	-0.0674547	4	0.178373	400	0	-0.04	-1	1.895	0.2632
HE 376-007_4-6cm_surface	415.256	10733948	12.6	750609	0.130965	416.263	C19H36N4O6	19	36	4	6	0	0	416.263	-0.0168163	4	0.201319	416	0	-0.0833333	-2	1.895	0.3158
HE 376-007_4-6cm_surface	431.251	11543769	13.3	713176	0.140846	432.258	C19H36N4O7	19	36	4	7	0	0	432.258	0.0763432	4	0.224264	432	0	-0.130435	-3	1.895	0.3684
HE 376-007_4-6cm_surface	426.047	7008688	7.7	696508	0.0855133	427.054	C20H13N1O10	20	13	1	10	0	0	427.054	0.124106	15	0.422907	427	0.388889	0.678571	5	0.65	0.5
HE 376-007_4-6cm_surface	442.042	7326703	7.9	685838	0.0893934	443.049	C20H13N1O11	20	13	1	11	0	0	443.049	-0.0609414	15	0.445852	443	0.3125	0.666667	4	0.65	0.55
HE 376-007_4-6cm_surface	344.04	7210087	9.1	930733	0.0879706	345.047	C20H13N1O1P2	20	13	1	1	2	0	345.047	0.443418	16	0.338046	345	0.78125	0.756757	15	0.65	0.05
HE 376-007_4-6cm_surface	428.062	9787681	11.2	767450	0.11942	429.07	C20H15N1O10	20	15	1	10	0	0	429.07	-0.0163144	14	0.409507	429	0.277778	0.607143	4	0.75	0.5
HE 376-007_4-6cm_surface	444.057	9491230	10.6	650937	0.115803	445.065	C20H15N1O11	20	15	1	11	0	0	445.065	0.208958	14	0.432453	445	0.1875	0.592593	3	0.75	0.55
HE 376-007_4-6cm_surface	460.052	7899780	8.4	669648	0.0963856	461.059	C20H15N1O12	20	15	1	12	0	0	461.059	0.0281959	14	0.455398	461	0.0714286	0.576923	2	0.75	0.6
HE 376-007_4-6cm_surface	396.073	6709568	7.7	776279	0.0818637	397.08	C20H15N1O8	20	15	1	8	0	0	397.08	0.108291	14	0.363616	397	0.409091	0.633333	6	0.75	0.4
HE 376-007_4-6cm_surface	412.067	8224132	9.4	756036	0.100343	413.075	C20H15N1O9	20	15	1	9	0	0	413.075	0.152515	14	0.386562	413	0.35	0.62069	5	0.75	0.45
HE 376-007_4-6cm_surface	312.114	9515147	13	826646	0.116095	313.122	C20H15N3O1	20	15	3	1	0	0	313.122	0.169263	15	0.228122	313	0.71875	0.787879	14	0.75	0.05
HE 376-007_4-6cm_surface	411.083	6699474	7.5	773061	0.0817406	412.091	C20H16N2O8	20	16	2	8	0	0	412.091	0.201412	14	0.369479	412	0.4	0.642857	6	0.8	0.4
HE 376-007_4-6cm_surface	430.078	10739851	12.3	626689	0.131037	431.085	C20H17N1O10	20	17	1	10	0	0	431.085	0.0997483	13	0.396108	431	0.166667	0.535714	3	0.85	0.5
HE 376-007_4-6cm_surface	446.073	9722435	10.8	653798	0.118624	447.08	C20H17N1O11	20	17	1	11	0	0	447.08	-0.105127	13	0.419053	447	0.0625	0.518519	2	0.85	0.55
HE 376-007_4-6cm_surface	462.068	7360836	7.8	675970	0.0898099	463.075	C20H17N1O12	20	17	1	12	0	0	463.075	0.049668	13	0.441999	463	0	0.5	1	0.85	0.6
HE 376-007_4-6cm_surface	414.083	9938197	11.6	702021	0.121256	415.09	C20H17N1O9	20	17	1	9	0	0	415.09	0.0313185	13	0.373162	415	0.25	0.551724	4	0.85	0.45
HE 376-007_4-6cm_surface	445.089	9213639	10.2	659517	0.112416	446.096	C20H18N2O10	20	18	2	10	0	0	446.096	-0.0381084	13	0.40197	446	0.125	0.538462	3	0.9	0.5
HE 376-007_4-6cm_surface	397.104	6513956	7.4	739941	0.0794771	398.111	C20H18N2O7	20	18	2	7	0	0	398.111	0.133129	13	0.333134	398	0.363636	0.586207	6	0.9	0.35
HE 376-007_4-6cm_surface	413.099	7471460	8.5	638157	0.0911596	414.106	C20H18N2O8	20	18	2	8	0	0	414.106	0.0313929	13	0.356079	414	0.3	0.571429	5	0.9	0.4
HE 376-007_4-6cm_surface	429.094	9657581	11	701181	0.117833	430.101	C20H18N2O9	20	18	2	9	0	0	430.101	0.0302254	13	0.379025	430	0.222222	0.555556	4	0.9	0.45
HE 376-007_4-6cm_surface	432.094	9447407	10.7	667114	0.115268	433.101	C20H19N1O10	20	19	1	10	0	0	433.101	-0.0161625	12	0.382709	433	0.0555556	0.464286	2	0.95	0.5
HE 376-007_4-6cm_surface	448.089	10379613	11.6	670976	0.126642	449.096	C20H19N1O11	20	19	1	11	0	0	449.096	-0.0155869	12	0.405654	449	0	0.444444	1	0.95	0.55
HE 376-007_4-6cm_surface	464.083	6969333	7.3	658986	0.0850332	465.091	C20H19N1O12	20	19	1	12	0	0	465.091	-0.0150508	12	0.428599	465	0	0.423077	0	0.95	0.6
HE 376-007_4-6cm_surface	400.104	7540851	8.7	623087	0.0920063	401.111	C20H19N1O8	20	19	1	8	0	0	401.111	0.0822715	12	0.336818	401	0.227273	0.5	4	0.95	0.4
HE 376-007_4-6cm_surface	416.099	10497188	12.3	719076	0.128077	417.106	C20H19N1O9	20	19	1	9	0	0	417.106	-0.0887065	12	0.359763	417	0.15	0.482759	3	0.95	0.45
HE 376-007_4-6cm_surface	348.135	61780576	85.3	781449	0.753788	349.143	C20H19N3O3	20	19	3	3	0	0	349.143	0.0945172	13	0.247214	349	0.535714	0.645161	10	0.95	0.15
HE 376-007_4-6cm_surface	444.105	7328586	7.9	701244	0.0894164	445.112	C20H19N3O9	20	19	3	9	0	0	445.112	-0.0831251	13	0.384887	445	0.1875	0.56	4	0.95	0.45
HE 376-007_4-6cm_surface	447.105	12033511	13.6	660519	0.146821	448.112	C20H20N2O10	20	20	2	10	0	0	448.112	0.0959582	12	0.388571	448	0	0.461538	2	1	0.5
HE 376-007_4-6cm_surface	463.099	7845043	8.4	631787	0.0957177	464.107	C20H20N2O11	20	20	2	11	0	0	464.107	0.0926511	12	0.411516	464	0	0.44	1	1	0.55
HE 376-007_4-6cm_surface	383.125	6570151	7.6	745473	0.0801627	384.132	C20H20N2O6	20	20	2	6	0	0	384.132	0.00780981	12	0.296789	384	0.333333	0.533333	6	1	0.3
HE 376-007_4-6cm_surface	399.12	6237373	7.1	803726	0.0761025	400.127	C20H20N2O7	20	20	2	7	0	0	400.127	-0.0924706	12	0.319734	400	0.272727	0.517241	5	1	0.35
HE 376-007_4-6cm_surface	415.115	11036916	13	677405	0.134662	416.122	C20H20N2O8	20	20	2	8	0	0	416.122	-0.0648848	12	0.34268	416	0.2	0.5	4	1	0.4
HE 376-007_4-6cm_surface	431.11	12346453	14.3	661716	0.15064	432.117	C20H20N2O9	20	20	2	9	0	0	432.117	0.0300845	12	0.365625	432	0.111111	0.481481	3	1	0.45
HE 376-007_4-6cm_surface	434.109	9391947	10.7	737219	0.114592	435.117	C20H21N1O10	20	21	1	10	0	0	435.117	-0.0620523	11	0.369309	435	0	0.392857	1	1.05	0.5
HE 376-007_4-6cm_surface	450.104	8456299	9.1	712059	0.103176	451.112	C20H21N1O11	20	21	1	11	0	0	451.111	0.117488	11	0.392255	451	0	0.37037	0	1.05	0.55
HE 376-007_4-6cm_surface	402.119	7280653	8.4	721312	0.0888316	403.127	C20H21N1O8	20	21	1	8	0	0	403.127	0.057054	11	0.323418	403	0.136364	0.433333	3	1.05	0.4
HE 376-007_4-6cm_surface	418.114	9466926	11	717279	0.115506	419.122	C20H21N1O9	20	21	1	9	0	0	419.122	0.102596	11	0.346364	419	0.05	0.413793	2	1.05	0.45
HE 376-007_4-6cm_surface	430.126	7725240	8.6	744164	0.094256	431.133	C20H21N3O8	20	21	3	8	0	0	431.133	-0.155405	12	0.348542	431	0.166667	0.5	4	1.05	0.4
HE 376-007_4-6cm_surface	449.12	11019515	12.4	671672	0.13445	450.128	C20H22N2O10	20	22	2	10	0	0	450.127	0.162176	11	0.375171	450	0	0.384615	1	1.1	0.5
HE 376-007_4-6cm_surface	465.115	8518491	9.2	640003	0.103934	466.122	C20H22N2O11	20	22	2	11	0	0	466.122	0.113704	11	0.398117	466	0	0.36	0	1.1	0.55
HE 376-007_4-6cm_surface	401.135	8229975	9.6	709965	0.100414	402.143	C20H22N2O7	20	22	2	7	0	0	402.143	-0.116874	11	0.306335	402	0.181818	0.448276	4	1.1	0.35
HE 376-007_4-6cm_surface	417.13	10522753	12.3	708759	0.128389	418.138	C20H22N2O8	20	22	2	8	0	0	418.138	-0.0167409	11	0.329281	418	0.1	0.428571	3	1.1	0.4
HE 376-007_4-6cm_surface	433.125	11054005	12.7	707202	0.13487	434.133	C20H22N2O9	20	22	2	9	0	0	434.133	-0.0161241	11	0.352226	434	0	0.407407	2	1.1	0.45
HE 376-007_4-6cm_surface	429.142	13524250	15.8	787691	0.16501	430.149	C20H22N4O7	20	22	4	7	0	0	430.149	0.0999654	12	0.331459	430	0.222222	0.52	5	1.1	0.35
HE 376-007_4-6cm_surface	436.125	8205983	9	665946	0.100122	437.132	C20H23N1O10	20	23	1	10	0	0	437.132	-0.176148	10	0.35591	437	0	0.321429	0	1.15	0.5
HE 376-007_4-6cm_surface	452.12	8556397	9.2	722751	0.104397	453.127	C20H23N1O11	20	23	1	11	0	0	453.127	0.183172	10	0.378855	453	0	0.296296	-1	1.15	0.55
HE 376-007_4-6cm_surface	404.135	7094183	8.2	816200	0.0865565	405.142	C20H23N1O8	20	23	1	8	0	0	405.142	-0.140691	10	0.310019	405	0.0454545	0.366667	2	1.15	0.4
HE 376-007_4-6cm_surface	420.13	10140597	11.8	766576	0.123726	421.137	C20H23N1O9	20	23	1	9	0	0	421.137	-0.0641121	10	0.332964	421	0	0.344828	1	1.15	0.45
HE 376-007_4-6cm_surface	464.131	12458013	13.8	639384	0.152001	465.138	C20H23N3O10	20	23	3	10	0	0	465.138	0.135444	11	0.381034	465	0	0.375	1	1.15	0.5
HE 376-007_4-6cm_surface	400.151	6443169	7.3	641131	0.0786134	401.159	C20H23N3O6	20	23	3	6	0	0	401.159	0.0822617	11	0.289252	401	0.227273	0.464286	5	1.15	0.3
HE 376-007_4-6cm_surface	416.146	15264978	18.3	674084	0.186249	417.154	C20H23N3O7	20	23	3	7	0	0	417.154	0.0791076	11	0.312197	417	0.15	0.444444	4	1.15	0.35
HE 376-007_4-6cm_surface	448.136	12247432	13.9	655800	0.149431	449.143	C20H23N3O9	20	23	3	9	0	0	449.143	0.0734732	11	0.358088	449	0	0.4	2	1.15	0.45
HE 376-007_4-6cm_surface	451.136	11152387	12.3	667701	0.136071	452.143	C20H24N2O10	20	24	2	10	0	0	452.143	0.0951026	10	0.361772	452	0	0.307692	0	1.2	0.5
HE 376-007_4-6cm_surface	467.131	7397877	7.6	652802	0.0902618	468.138	C20H24N2O11	20	24	2	11	0	0	468.138	0.0277696	10	0.384717	468	0	0.28	-1	1.2	0.55
HE 376-007_4-6cm_surface	419.146	9164809	10.6	707649	0.11182	420.153	C20H24N2O8	20	24	2	8	0	0	420.153	-0.0404614	10	0.315881	420	0	0.357143	2	1.2	0.4
HE 376-007_4-6cm_surface	435.141	9966348	11.1	703361	0.1216	436.148	C20H24N2O9	20	24	2	9	0	0	436.148	0.0298064	10	0.338827	436	0	0.333333	1	1.2	0.45
HE 376-007_4-6cm_surface	479.142	7538661	7.8	831554	0.0919795	480.149	C20H24N4O10	20	24	4	10	0	0	480.149	0.360305	11	0.386896	480	0	0.363636	1	1.2	0.5
HE 376-007_4-6cm_surface	415.162	8472866	9.7	820432	0.103378	416.17	C20H24N4O6	20	24	4	6	0	0	416.17	0.0552659	11	0.295114	416	0.2	0.461538	5	1.2	0.3
HE 376-007_4-6cm_surface	447.152	20127250	23.5	800294	0.245573	448.16	C20H24N4O8	20	24	4	8	0	0	448.159	0.229829	11	0.341005	448	0	0.416667	3	1.2	0.4
HE 376-007_4-6cm_surface	463.147	14275803	16	788455	0.17418	464.154	C20H24N4O9	20	24	4	9	0	0	464.154	0.308087	11	0.36395	464	0	0.391304	2	1.2	0.45
HE 376-007_4-6cm_surface	438.141	7634411	8.3	690277	0.0931478	439.148	C20H25N1O10	20	25	1	10	0	0	439.148	-0.0387113	9	0.34251	439	0	0.25	-1	1.25	0.5
HE 376-007_4-6cm_surface	406.151	8185664	9.6	804859	0.0998737	407.158	C20H25N1O8	20	25	1	8	0	0	407.158	0.0564891	9	0.29662	407	0	0.3	1	1.25	0.4
HE 376-007_4-6cm_surface	422.146	7390007	8.2	712543	0.0901658	423.153	C20H25N1O9	20	25	1	9	0	0	423.153	-0.111071	9	0.319565	423	0	0.275862	0	1.25	0.45
HE 376-007_4-6cm_surface	466.147	10567358	11.6	625369	0.128933	467.154	C20H25N3O10	20	25	3	10	0	0	467.154	0.0278281	10	0.367634	467	0	0.291667	0	1.25	0.5
HE 376-007_4-6cm_surface	418.162	11654236	13.8	683910	0.142194	419.169	C20H25N3O7	20	25	3	7	0	0	419.169	0.00715701	10	0.298798	419	0.05	0.37037	3	1.25	0.35
HE 376-007_4-6cm_surface	434.157	14217080	16.6	700060	0.173463	435.164	C20H25N3O8	20	25	3	8	0	0	435.164	-0.0620456	10	0.321743	435	0	0.346154	2	1.25	0.4
HE 376-007_4-6cm_surface	450.152	14133398	15.8	625623	0.172442	451.159	C20H25N3O9	20	25	3	9	0	0	451.159	0.0731449	10	0.344689	451	0	0.32	1	1.25	0.45
HE 376-007_4-6cm_surface	453.152	7230207	7.6	657216	0.0882161	454.159	C20H26N2O10	20	26	2	10	0	0	454.159	0.226793	9	0.348373	454	0	0.230769	-1	1.3	0.5
HE 376-007_4-6cm_surface	421.162	7208846	8	763388	0.0879555	422.169	C20H26N2O8	20	26	2	8	0	0	422.169	0.149229	9	0.302482	422	0	0.285714	1	1.3	0.4
HE 376-007_4-6cm_surface	437.157	7543388	8.2	704291	0.0920372	438.164	C20H26N2O9	20	26	2	9	0	0	438.164	-0.0844433	9	0.325427	438	0	0.259259	0	1.3	0.45
HE 376-007_4-6cm_surface	481.158	11619843	12.5	705845	0.141774	482.165	C20H26N4O10	20	26	4	10	0	0	482.165	0.19288	10	0.373497	482	0	0.272727	0	1.3	0.5
HE 376-007_4-6cm_surface	497.153	7297965	7.4	677157	0.0890428	498.16	C20H26N4O11	20	26	4	11	0	0	498.16	0.367352	10	0.396442	498	0	0.238095	-1	1.3	0.55
HE 376-007_4-6cm_surface	417.178	8786094	10.1	633878	0.1072	418.185	C20H26N4O6	20	26	4	6	0	0	418.185	0.174564	10	0.281715	418	0.1	0.384615	4	1.3	0.3
HE 376-007_4-6cm_surface	433.173	13331425	15.5	720078	0.162657	434.18	C20H26N4O7	20	26	4	7	0	0	434.18	0.214197	10	0.30466	434	0	0.36	3	1.3	0.35
HE 376-007_4-6cm_surface	449.168	10888485	12.2	829313	0.132851	450.175	C20H26N4O8	20	26	4	8	0	0	450.175	0.162159	10	0.327606	450	0	0.333333	2	1.3	0.4
HE 376-007_4-6cm_surface	465.163	12704643	14.1	782635	0.15501	466.17	C20H26N4O9	20	26	4	9	0	0	466.17	0.135144	10	0.350551	466	0	0.304348	1	1.3	0.45
HE 376-007_4-6cm_surface	424.161	7318196	8.1	708711	0.0892896	425.169	C20H27N1O9	20	27	1	9	0	0	425.169	0.0540962	8	0.306166	425	0	0.206897	-1	1.35	0.45
HE 376-007_4-6cm_surface	388.188	25379736	32.3	709823	0.309659	389.195	C20H27N3O5	20	27	3	5	0	0	389.195	0.0590963	9	0.239508	389	0.125	0.344828	4	1.35	0.25
HE 376-007_4-6cm_surface	404.183	28966868	36.3	718284	0.353426	405.19	C20H27N3O6	20	27	3	6	0	0	405.19	0.0320837	9	0.262453	405	0.0454545	0.321429	3	1.35	0.3
HE 376-007_4-6cm_surface	420.178	11353058	13.1	617888	0.138519	421.185	C20H27N3O7	20	27	3	7	0	0	421.185	0.0308653	9	0.285399	421	0	0.296296	2	1.35	0.35
HE 376-007_4-6cm_surface	328.183	9932953	13.3	862599	0.121192	329.191	C20H28N1O1P1	20	28	1	1	1	0	329.191	-0.446549	8	0.176726	329	0.294118	0.351351	7	1.4	0.05
HE 376-007_4-6cm_surface	483.173	17699854	19.6	663134	0.215957	484.181	C20H28N4O10	20	28	4	10	0	0	484.181	0.192077	9	0.360097	484	0	0.181818	-1	1.4	0.5
HE 376-007_4-6cm_surface	499.168	7774474	7.9	565733	0.0948567	500.175	C20H28N4O11	20	28	4	11	0	0	500.175	0.0459839	9	0.383043	500	0	0.142857	-2	1.4	0.55
HE 376-007_4-6cm_surface	515.163	16394266	17.7	572237	0.200027	516.17	C20H28N4O12	20	28	4	12	0	0	516.17	0.102679	9	0.405988	516	0	0.1	-3	1.4	0.6
HE 376-007_4-6cm_surface	435.189	12727097	14.5	727092	0.155284	436.196	C20H28N4O7	20	28	4	7	0	0	436.196	0.00687765	9	0.291261	436	0	0.28	2	1.4	0.35
HE 376-007_4-6cm_surface	451.183	19278894	21.9	688480	0.235223	452.191	C20H28N4O8	20	28	4	8	0	0	452.191	0.0508635	9	0.314206	452	0	0.25	1	1.4	0.4
HE 376-007_4-6cm_surface	467.178	17064476	18.9	702727	0.208204	468.186	C20H28N4O9	20	28	4	9	0	0	468.186	0.262716	9	0.337152	468	0	0.217391	0	1.4	0.45
HE 376-007_4-6cm_surface	426.177	6492715	7.1	711355	0.0792179	427.184	C20H29N1O9	20	29	1	9	0	0	427.184	0.194296	7	0.292766	427	0	0.137931	-2	1.45	0.45
HE 376-007_4-6cm_surface	502.168	7776472	7.9	573741	0.0948811	503.175	C20H29N3O12	20	29	3	12	0	0	503.175	0.0258359	8	0.386726	503	0	0.0454545	-4	1.45	0.6
HE 376-007_4-6cm_surface	406.198	10299245	12.3	704716	0.125662	407.206	C20H29N3O6	20	29	3	6	0	0	407.206	0.0319249	8	0.249054	407	0	0.25	2	1.45	0.3
HE 376-007_4-6cm_surface	422.193	9708388	11.1	701042	0.118452	423.201	C20H29N3O7	20	29	3	7	0	0	423.201	0.0543478	8	0.271999	423	0	0.222222	1	1.45	0.35
HE 376-007_4-6cm_surface	485.189	91789824	103.5	610333	1.11993	486.196	C20H30N4O10	20	30	4	10	0	0	486.196	0.170713	8	0.346698	486	0	0.0909091	-2	1.5	0.5
HE 376-007_4-6cm_surface	501.184	20416078	22.3	591390	0.249098	502.191	C20H30N4O11	20	30	4	11	0	0	502.191	-0.0736771	8	0.369643	502	0	0.047619	-3	1.5	0.55
HE 376-007_4-6cm_surface	517.179	50654352	56.8	566153	0.618036	518.186	C20H30N4O12	20	30	4	12	0	0	518.186	0.0636837	8	0.392589	518	0	0	-4	1.5	0.6
HE 376-007_4-6cm_surface	533.174	14044303	15.1	541717	0.171355	534.181	C20H30N4O13	20	30	4	13	0	0	534.181	0.192819	8	0.415534	534	0	-0.0526316	-5	1.5	0.65
HE 376-007_4-6cm_surface	421.209	15695803	18.5	703184	0.191505	422.217	C20H30N4O6	20	30	4	6	0	0	422.217	-0.0402637	8	0.254916	422	0	0.230769	2	1.5	0.3
HE 376-007_4-6cm_surface	437.204	9845384	11	747993	0.120124	438.211	C20H30N4O7	20	30	4	7	0	0	438.211	-0.130074	8	0.277861	438	0	0.2	1	1.5	0.35
HE 376-007_4-6cm_surface	453.199	62403368	73.1	669132	0.761386	454.206	C20H30N4O8	20	30	4	8	0	0	454.206	0.116687	8	0.300807	454	0	0.166667	0	1.5	0.4
HE 376-007_4-6cm_surface	469.194	23488676	26.3	647340	0.286586	470.201	C20H30N4O9	20	30	4	9	0	0	470.201	0.17652	8	0.323752	470	0	0.130435	-1	1.5	0.45
HE 376-007_4-6cm_surface	524.162	11483974	12.1	565876	0.140116	525.169	C20H31N1O15	20	31	1	15	0	0	525.169	0.158044	6	0.41704	525	0	-0.173913	-9	1.55	0.75
HE 376-007_4-6cm_surface	540.157	9312440	9.7	570189	0.113622	541.164	C20H31N1O16	20	31	1	16	0	0	541.164	0.116416	6	0.439985	541	0	-0.227273	-10	1.55	0.8
HE 376-007_4-6cm_surface	472.194	9237055	9.8	612349	0.112702	473.201	C20H31N3O10	20	31	3	10	0	0	473.201	-0.0359255	7	0.327436	473	0	0.0416667	-3	1.55	0.5
HE 376-007_4-6cm_surface	488.189	7332541	7.4	589643	0.0894647	489.196	C20H31N3O11	20	31	3	11	0	0	489.196	0.128783	7	0.350382	489	0	0	-4	1.55	0.55
HE 376-007_4-6cm_surface	504.184	8269304	8.5	592803	0.100894	505.191	C20H31N3O12	20	31	3	12	0	0	505.191	0.0653219	7	0.373327	505	0	-0.0454545	-5	1.55	0.6
HE 376-007_4-6cm_surface	456.199	13172085	14.7	662414	0.160713	457.206	C20H31N3O9	20	31	3	9	0	0	457.206	-0.0153104	7	0.304491	457	0	0.08	-2	1.55	0.45
HE 376-007_4-6cm_surface	491.188	8137542	8.3	607101	0.0992865	492.196	C20H32N2O12	20	32	2	12	0	0	492.196	0.107681	6	0.354065	492	0	-0.0833333	-6	1.6	0.6
HE 376-007_4-6cm_surface	523.178	9132358	9.5	590817	0.111424	524.185	C20H32N2O14	20	32	2	14	0	0	524.185	0.0248004	6	0.399956	524	0	-0.181818	-8	1.6	0.7
HE 376-007_4-6cm_surface	487.204	21503974	23.5	617017	0.262371	488.212	C20H32N4O10	20	32	4	10	0	0	488.212	-0.137236	7	0.333298	488	0	0	-3	1.6	0.5
HE 376-007_4-6cm_surface	503.2	29477754	32.6	600006	0.359659	504.207	C20H32N4O11	20	32	4	11	0	0	504.207	0.164615	7	0.356244	504	0	-0.047619	-4	1.6	0.55
HE 376-007_4-6cm_surface	519.195	8999151	9.3	563878	0.109799	520.202	C20H32N4O12	20	32	4	12	0	0	520.202	0.25567	7	0.379189	520	0	-0.1	-5	1.6	0.6
HE 376-007_4-6cm_surface	423.225	12863290	15	716005	0.156946	424.232	C20H32N4O6	20	32	4	6	0	0	424.232	0.124932	7	0.241517	424	0	0.153846	1	1.6	0.3
HE 376-007_4-6cm_surface	439.22	21201358	24.8	708763	0.258679	440.227	C20H32N4O7	20	32	4	7	0	0	440.227	-0.0159009	7	0.264462	440	0	0.12	0	1.6	0.35
HE 376-007_4-6cm_surface	455.215	89668120	105.5	650101	1.09404	456.222	C20H32N4O8	20	32	4	8	0	0	456.222	0.138091	7	0.287408	456	0	0.0833333	-1	1.6	0.4
HE 376-007_4-6cm_surface	487.187	14573528	15.6	628994	0.177812	488.194	C20H32N4O8S1	20	32	4	8	0	1	488.194	-0.0757895	7	0.351037	488	0	0	-1	1.6	0.4
HE 376-007_4-6cm_surface	471.21	63467292	72.7	632071	0.774367	472.217	C20H32N4O9	20	32	4	9	0	0	472.217	0.0275297	7	0.310353	472	0	0.0434783	-2	1.6	0.45
HE 376-007_4-6cm_surface	503.182	7048047	7.1	649830	0.0859935	504.189	C20H32N4O9S1	20	32	4	9	0	1	504.189	-0.0138837	7	0.373983	504	0	-0.047619	-2	1.6	0.45
HE 376-007_4-6cm_surface	442.219	15174801	17.5	693829	0.185148	443.227	C20H33N3O8	20	33	3	8	0	0	443.227	-0.0383551	6	0.268146	443	0	0.0384615	-2	1.65	0.4
HE 376-007_4-6cm_surface	458.214	8086609	8.6	695218	0.0986651	459.222	C20H33N3O9	20	33	3	9	0	0	459.222	0.0718607	6	0.291091	459	0	0	-3	1.65	0.45
HE 376-007_4-6cm_surface	489.22	11855282	12.5	634656	0.144647	490.228	C20H34N4O10	20	34	4	10	0	0	490.227	0.0673157	6	0.319899	490	0	-0.0909091	-4	1.7	0.5
HE 376-007_4-6cm_surface	425.241	19107508	22.7	718565	0.233132	426.248	C20H34N4O6	20	34	4	6	0	0	426.248	-0.0164224	6	0.228117	426	0	0.0769231	0	1.7	0.3
HE 376-007_4-6cm_surface	441.235	62195980	74.5	687422	0.758856	442.243	C20H34N4O7	20	34	4	7	0	0	442.243	-0.0836645	6	0.251063	442	0	0.04	-1	1.7	0.35
HE 376-007_4-6cm_surface	457.23	22429946	25.7	664248	0.273669	458.238	C20H34N4O8	20	34	4	8	0	0	458.238	0.0501923	6	0.274008	458	0	0	-2	1.7	0.4
HE 376-007_4-6cm_surface	473.225	79394176	91.2	628406	0.968692	474.233	C20H34N4O9	20	34	4	9	0	0	474.233	0.0906728	6	0.296954	474	0	-0.0434783	-3	1.7	0.45
HE 376-007_4-6cm_surface	427.256	10851879	12.5	737293	0.132404	428.263	C20H36N4O6	20	36	4	6	0	0	428.263	-0.0396952	5	0.214718	428	0	0	-1	1.8	0.3
HE 376-007_4-6cm_surface	443.251	36802624	43.7	680194	0.449031	444.258	C20H36N4O7	20	36	4	7	0	0	444.258	0.0967905	5	0.237663	444	0	-0.04	-2	1.8	0.35
HE 376-007_4-6cm_surface	459.246	54872012	64.2	657985	0.669496	460.253	C20H36N4O8	20	36	4	8	0	0	460.253	0.0934268	5	0.260609	460	0	-0.0833333	-3	1.8	0.4
HE 376-007_4-6cm_surface	467.188	19898916	22.2	647382	0.242788	468.195	C20H37O8P1S1	20	37	0	8	1	1	468.195	0.454939	3	0.328115	468	0	-0.166667	-5	1.85	0.4
HE 376-007_4-6cm_surface	429.272	9887125	11.3	742865	0.120633	430.279	C20H38N4O6	20	38	4	6	0	0	430.279	-0.132472	4	0.201319	430	0	-0.0769231	-2	1.9	0.3
HE 376-007_4-6cm_surface	484.232	8189746	8.5	681793	0.0999235	485.239	C20H40N1O10P1	20	40	1	10	1	0	485.239	0.109225	2	0.302839	485	0	-0.285714	-8	2	0.5
HE 376-007_4-6cm_surface	323.029	17334438	24.2	765399	0.211498	324.036	C20H8N2O1S1	20	8	2	1	0	1	324.036	0.503031	18	0.326088	324	0.875	0.939394	17	0.4	0.05
HE 376-007_4-6cm_surface	337.044	6814994	8.7	814371	0.0831501	338.051	C21H10N2O1S1	21	10	2	1	0	1	338.051	0.334269	18	0.326088	338	0.823529	0.885714	17	0.4762	0.04762
HE 376-007_4-6cm_surface	339.06	46502840	64.9	841953	0.567383	340.067	C21H12N2O1S1	21	12	2	1	0	1	340.067	0.302881	17	0.312688	340	0.764706	0.828571	16	0.5714	0.04762
HE 376-007_4-6cm_surface	440.062	8119511	8.9	678160	0.0990665	441.07	C21H15N1O10	21	15	1	10	0	0	441.07	0.052146	15	0.422907	441	0.35	0.633333	5	0.7143	0.4762
HE 376-007_4-6cm_surface	456.057	7814394	8.3	708859	0.0953438	457.065	C21H15N1O11	21	15	1	11	0	0	457.065	0.0940786	15	0.445852	457	0.277778	0.62069	4	0.7143	0.5238
HE 376-007_4-6cm_surface	472.052	7475660	7.7	709184	0.0912109	473.059	C21H15N1O12	21	15	1	12	0	0	473.059	0.133176	15	0.468797	473	0.1875	0.607143	3	0.7143	0.5714
HE 376-007_4-6cm_surface	442.078	7162896	7.7	716458	0.0873948	443.085	C21H17N1O10	21	17	1	10	0	0	443.085	0.119616	14	0.409507	443	0.25	0.566667	4	0.8095	0.4762
HE 376-007_4-6cm_surface	458.073	8569814	9.2	681245	0.104561	459.08	C21H17N1O11	21	17	1	11	0	0	459.08	0.0283175	14	0.432453	459	0.166667	0.551724	3	0.8095	0.5238
HE 376-007_4-6cm_surface	474.068	7780395	8.1	706328	0.094929	475.075	C21H17N1O12	21	17	1	12	0	0	475.075	0.090512	14	0.455398	475	0.0625	0.535714	2	0.8095	0.5714
HE 376-007_4-6cm_surface	360.071	8715322	11	803814	0.106336	361.079	C21H17N1O1P2	21	17	1	1	2	0	361.079	0.423731	15	0.324646	361	0.676471	0.666667	14	0.8095	0.04762
HE 376-007_4-6cm_surface	426.083	7377362	8.2	632444	0.0900115	427.09	C21H17N1O9	21	17	1	9	0	0	427.09	-0.0398042	14	0.386562	427	0.318182	0.580645	5	0.8095	0.4286
HE 376-007_4-6cm_surface	473.084	7337233	7.6	593697	0.0895219	474.091	C21H18N2O11	21	18	2	11	0	0	474.091	0.238351	14	0.438315	474	0.125	0.555556	3	0.8571	0.5238
HE 376-007_4-6cm_surface	444.094	8565567	9.4	659217	0.104509	445.101	C21H19N1O10	21	19	1	10	0	0	445.101	-0.0381936	13	0.396108	445	0.15	0.5	3	0.9048	0.4762
HE 376-007_4-6cm_surface	460.089	7531172	8	704807	0.0918882	461.096	C21H19N1O11	21	19	1	11	0	0	461.096	0.0281937	13	0.419053	461	0.0555556	0.482759	2	0.9048	0.5238
HE 376-007_4-6cm_surface	476.083	7421560	7.7	647706	0.0905508	477.091	C21H19N1O12	21	19	1	12	0	0	477.091	-0.0356326	13	0.441999	477	0	0.464286	1	0.9048	0.5714
HE 376-007_4-6cm_surface	428.099	7403843	8.2	626178	0.0903346	429.106	C21H19N1O9	21	19	1	9	0	0	429.106	0.0302955	13	0.373162	429	0.227273	0.516129	4	0.9048	0.4286
HE 376-007_4-6cm_surface	459.105	8529747	9.2	681949	0.104072	460.112	C21H20N2O10	21	20	2	10	0	0	460.112	0.136923	13	0.40197	460	0.111111	0.5	3	0.9524	0.4762
HE 376-007_4-6cm_surface	475.099	8010599	8.3	607927	0.0977377	476.107	C21H20N2O11	21	20	2	11	0	0	476.107	-0.0147026	13	0.424916	476	0	0.481481	2	0.9524	0.5238
HE 376-007_4-6cm_surface	443.11	9686974	10.8	660961	0.118191	444.117	C21H20N2O9	21	20	2	9	0	0	444.117	0.0743048	13	0.379025	444	0.2	0.517241	4	0.9524	0.4286
HE 376-007_4-6cm_surface	446.109	8477284	9.3	644654	0.103432	447.117	C21H21N1O10	21	21	1	10	0	0	447.117	0.0961718	12	0.382708	447	0.05	0.433333	2	1	0.4762
HE 376-007_4-6cm_surface	462.104	6902115	7.2	711951	0.084213	463.111	C21H21N1O11	21	21	1	11	0	0	463.111	-0.0367082	12	0.405654	463	0	0.413793	1	1	0.5238
HE 376-007_4-6cm_surface	430.114	8347822	9.4	657949	0.101852	431.122	C21H21N1O9	21	21	1	9	0	0	431.122	0.0533492	12	0.359763	431	0.136364	0.451613	3	1	0.4286
HE 376-007_4-6cm_surface	458.12	7447551	7.9	694216	0.0908679	459.128	C21H21N3O9	21	21	3	9	0	0	459.128	-0.0370267	13	0.384887	459	0.166667	0.518519	4	1	0.4286
HE 376-007_4-6cm_surface	461.12	8752665	9.4	720614	0.106792	462.127	C21H22N2O10	21	22	2	10	0	0	462.127	0.0497698	12	0.388571	462	0	0.428571	2	1.048	0.4762
HE 376-007_4-6cm_surface	477.115	8184235	8.5	612726	0.0998562	478.122	C21H22N2O11	21	22	2	11	0	0	478.122	-0.0355558	12	0.411516	478	0	0.407407	1	1.048	0.5238
HE 376-007_4-6cm_surface	429.13	7101712	7.8	647046	0.0866483	430.138	C21H22N2O8	21	22	2	8	0	0	430.138	-0.0162739	12	0.34268	430	0.181818	0.466667	4	1.048	0.381
HE 376-007_4-6cm_surface	445.125	9942760	11.1	660875	0.121312	446.133	C21H22N2O9	21	22	2	9	0	0	446.133	-0.0156904	12	0.365625	446	0.1	0.448276	3	1.048	0.4286
HE 376-007_4-6cm_surface	448.125	8249726	9	634085	0.100655	449.132	C21H23N1O10	21	23	1	10	0	0	449.132	0.118005	11	0.369309	449	0	0.366667	1	1.095	0.4762
HE 376-007_4-6cm_surface	464.12	7845908	8.4	718893	0.0957283	465.127	C21H23N1O11	21	23	1	11	0	0	465.127	0.0709483	11	0.392255	465	0	0.344828	0	1.095	0.5238
HE 376-007_4-6cm_surface	432.13	6834194	7.5	614048	0.0833843	433.137	C21H23N1O9	21	23	1	9	0	0	433.137	0.122363	11	0.346364	433	0.0454545	0.387097	2	1.095	0.4286
HE 376-007_4-6cm_surface	444.141	7492459	8.1	549979	0.0914158	445.149	C21H23N3O8	21	23	3	8	0	0	445.149	0.0292037	12	0.348542	445	0.15	0.464286	4	1.095	0.381
HE 376-007_4-6cm_surface	463.136	10065105	11	716993	0.122805	464.143	C21H24N2O10	21	24	2	10	0	0	464.143	0.0710988	11	0.375171	464	0	0.357143	1	1.143	0.4762
HE 376-007_4-6cm_surface	431.146	7132279	7.9	580602	0.0870213	432.153	C21H24N2O8	21	24	2	8	0	0	432.153	-0.016198	11	0.32928	432	0.0909091	0.4	3	1.143	0.381
HE 376-007_4-6cm_surface	447.141	10567175	11.9	692213	0.128931	448.148	C21H24N2O9	21	24	2	9	0	0	448.148	0.140579	11	0.352226	448	0	0.37931	2	1.143	0.4286
HE 376-007_4-6cm_surface	434.146	6705005	7.3	708876	0.0818081	435.153	C21H25N1O9	21	25	1	9	0	0	435.153	0.0298746	10	0.332964	435	0	0.322581	1	1.19	0.4286
HE 376-007_4-6cm_surface	478.147	10749145	11.5	669636	0.131151	479.154	C21H25N3O10	21	25	3	10	0	0	479.154	-0.0354792	11	0.381034	479	0	0.346154	1	1.19	0.4762
HE 376-007_4-6cm_surface	465.152	8485754	9.1	647507	0.103535	466.159	C21H26N2O10	21	26	2	10	0	0	466.159	0.113695	10	0.361772	466	0	0.285714	0	1.238	0.4762
HE 376-007_4-6cm_surface	433.162	6630359	7.2	714298	0.0808973	434.169	C21H26N2O8	21	26	2	8	0	0	434.169	0.122072	10	0.315881	434	0	0.333333	2	1.238	0.381
HE 376-007_4-6cm_surface	493.158	9515207	9.9	727749	0.116095	494.165	C21H26N4O10	21	26	4	10	0	0	494.165	0.370322	11	0.386896	494	0	0.333333	1	1.238	0.4762
HE 376-007_4-6cm_surface	509.153	8673837	8.9	633845	0.10583	510.16	C21H26N4O11	21	26	4	11	0	0	510.16	0.437118	11	0.409841	510	0	0.304348	0	1.238	0.5238
HE 376-007_4-6cm_surface	445.173	10467092	11.7	665923	0.127709	446.18	C21H26N4O7	21	26	4	7	0	0	446.18	0.253261	11	0.31806	446	0.1	0.407407	4	1.238	0.3333
HE 376-007_4-6cm_surface	461.168	11472450	12.7	769694	0.139976	462.175	C21H26N4O8	21	26	4	8	0	0	462.175	0.0497647	11	0.341005	462	0	0.384615	3	1.238	0.381
HE 376-007_4-6cm_surface	477.163	16744913	18.5	718621	0.204305	478.17	C21H26N4O9	21	26	4	9	0	0	478.17	0.215405	11	0.36395	478	0	0.36	2	1.238	0.4286
HE 376-007_4-6cm_surface	452.156	6983566	7.3	653570	0.0852068	453.164	C21H27N1O10	21	27	1	10	0	0	453.163	0.183157	9	0.34251	453	0	0.233333	-1	1.286	0.4762
HE 376-007_4-6cm_surface	480.162	8432384	8.8	696627	0.102884	481.17	C21H27N3O10	21	27	3	10	0	0	481.17	-0.0353306	10	0.367634	481	0	0.269231	0	1.286	0.4762
HE 376-007_4-6cm_surface	432.178	8751166	9.9	501243	0.106773	433.185	C21H27N3O7	21	27	3	7	0	0	433.185	-0.0161594	10	0.298798	433	0.0454545	0.344828	3	1.286	0.3333
HE 376-007_4-6cm_surface	448.173	14279080	16.4	609852	0.17422	449.18	C21H27N3O8	21	27	3	8	0	0	449.18	0.0289416	10	0.321743	449	0	0.321429	2	1.286	0.381
HE 376-007_4-6cm_surface	464.168	13981756	15.6	644523	0.170592	465.175	C21H27N3O9	21	27	3	9	0	0	465.175	0.0924384	10	0.344689	465	0	0.296296	1	1.286	0.4286
HE 376-007_4-6cm_surface	495.173	11859538	12.5	598973	0.144699	496.181	C21H28N4O10	21	28	4	10	0	0	496.181	0.22774	10	0.373496	496	0	0.25	0	1.333	0.4762
HE 376-007_4-6cm_surface	511.168	11345651	12	614354	0.138429	512.176	C21H28N4O11	21	28	4	11	0	0	512.175	0.298726	10	0.396442	512	0	0.217391	-1	1.333	0.5238
HE 376-007_4-6cm_surface	431.194	13788323	16.1	690922	0.168232	432.201	C21H28N4O6	21	28	4	6	0	0	432.201	-0.0161962	10	0.281715	432	0.0909091	0.357143	4	1.333	0.2857
HE 376-007_4-6cm_surface	447.188	13180466	15	747707	0.160815	448.196	C21H28N4O7	21	28	4	7	0	0	448.196	-0.0602415	10	0.30466	448	0	0.333333	3	1.333	0.3333
HE 376-007_4-6cm_surface	463.183	14996730	16.8	706682	0.182976	464.191	C21H28N4O8	21	28	4	8	0	0	464.191	0.0710915	10	0.327606	464	0	0.307692	2	1.333	0.381
HE 376-007_4-6cm_surface	479.178	12453889	13.5	645276	0.15195	480.186	C21H28N4O9	21	28	4	9	0	0	480.186	0.110374	10	0.350551	480	0	0.28	1	1.333	0.4286
HE 376-007_4-6cm_surface	438.177	7601677	8.3	661305	0.0927484	439.184	C21H29N1O9	21	29	1	9	0	0	439.184	0.166217	8	0.306166	439	0	0.193548	-1	1.381	0.4286
HE 376-007_4-6cm_surface	450.188	8054966	8.6	634209	0.098279	451.195	C21H29N3O8	21	29	3	8	0	0	451.195	-0.0376777	9	0.308344	451	0	0.25	1	1.381	0.381
HE 376-007_4-6cm_surface	497.189	11008966	11.6	671709	0.134321	498.196	C21H30N4O10	21	30	4	10	0	0	498.196	0.206746	9	0.360097	498	0	0.166667	-1	1.429	0.4762
HE 376-007_4-6cm_surface	513.184	7922591	8.1	626595	0.0966639	514.191	C21H30N4O11	21	30	4	11	0	0	514.191	0.141971	9	0.383043	514	0	0.130435	-2	1.429	0.5238
HE 376-007_4-6cm_surface	529.179	8455456	8.7	616066	0.103165	530.186	C21H30N4O12	21	30	4	12	0	0	530.186	0.345162	9	0.405988	530	0	0.0909091	-3	1.429	0.5714
HE 376-007_4-6cm_surface	449.204	20456774	23.9	670644	0.249594	450.211	C21H30N4O7	21	30	4	7	0	0	450.211	-0.0599718	9	0.291261	450	0	0.259259	2	1.429	0.3333
HE 376-007_4-6cm_surface	465.199	24664994	28.3	675521	0.300939	466.206	C21H30N4O8	21	30	4	8	0	0	466.206	0.00643492	9	0.314206	466	0	0.230769	1	1.429	0.381
HE 376-007_4-6cm_surface	481.194	12799519	13.9	639514	0.156168	482.201	C21H30N4O9	21	30	4	9	0	0	482.201	0.0269597	9	0.337152	482	0	0.2	0	1.429	0.4286
HE 376-007_4-6cm_surface	499.205	42713380	47.7	596475	0.521148	500.212	C21H32N4O10	21	32	4	10	0	0	500.212	0.125947	8	0.346698	500	0	0.0833333	-2	1.524	0.4762
HE 376-007_4-6cm_surface	515.199	14493743	15.6	582501	0.176839	516.207	C21H32N4O11	21	32	4	11	0	0	516.207	-0.0523046	8	0.369643	516	0	0.0434783	-3	1.524	0.5238
HE 376-007_4-6cm_surface	531.195	13781228	14.8	583837	0.168145	532.202	C21H32N4O12	21	32	4	12	0	0	532.202	0.212326	8	0.392589	532	0	0	-4	1.524	0.5714
HE 376-007_4-6cm_surface	435.225	11531099	13	731950	0.140691	436.232	C21H32N4O6	21	32	4	6	0	0	436.232	-0.0848172	8	0.254916	436	0	0.214286	2	1.524	0.2857
HE 376-007_4-6cm_surface	451.22	8694862	9.4	701182	0.106086	452.227	C21H32N4O7	21	32	4	7	0	0	452.227	-0.0375917	8	0.277861	452	0	0.185185	1	1.524	0.3333
HE 376-007_4-6cm_surface	467.215	32399930	36.7	646501	0.395313	468.222	C21H32N4O8	21	32	4	8	0	0	468.222	0.0704794	8	0.300807	468	0	0.153846	0	1.524	0.381
HE 376-007_4-6cm_surface	483.21	15504425	17	645994	0.18917	484.217	C21H32N4O9	21	32	4	9	0	0	484.217	-0.0144563	8	0.323752	484	0	0.12	-1	1.524	0.4286
HE 376-007_4-6cm_surface	538.178	8656225	8.9	621186	0.105615	539.185	C21H33N1O15	21	33	1	15	0	0	539.185	0.153936	6	0.417039	539	0	-0.16	-9	1.571	0.7143
HE 376-007_4-6cm_surface	554.173	7917088	8.1	577039	0.0965968	555.18	C21H33N1O16	21	33	1	16	0	0	555.18	-0.0666451	6	0.439985	555	0	-0.208333	-10	1.571	0.7619
HE 376-007_4-6cm_surface	501.22	11486822	12.1	638927	0.140151	502.227	C21H34N4O10	21	34	4	10	0	0	502.227	-0.19314	7	0.333298	502	0	0	-3	1.619	0.4762
HE 376-007_4-6cm_surface	517.215	13806758	14.8	558370	0.168457	518.222	C21H34N4O11	21	34	4	11	0	0	518.222	0.0443825	7	0.356244	518	0	-0.0434783	-4	1.619	0.5238
HE 376-007_4-6cm_surface	437.241	19348138	22.5	677971	0.236068	438.248	C21H34N4O6	21	34	4	6	0	0	438.248	0.098118	7	0.241517	438	0	0.142857	1	1.619	0.2857
HE 376-007_4-6cm_surface	453.235	8074057	8.6	707851	0.0985119	454.243	C21H34N4O7	21	34	4	7	0	0	454.243	0.0286191	7	0.264462	454	0	0.111111	0	1.619	0.3333
HE 376-007_4-6cm_surface	469.23	94136512	108.3	640980	1.14856	470.238	C21H34N4O8	21	34	4	8	0	0	470.238	0.176506	7	0.287407	470	0	0.0769231	-1	1.619	0.381
HE 376-007_4-6cm_surface	485.225	27335200	30.2	626077	0.333518	486.233	C21H34N4O9	21	34	4	9	0	0	486.233	0.1707	7	0.310353	486	0	0.04	-2	1.619	0.4286
HE 376-007_4-6cm_surface	439.256	10879472	12.2	750867	0.132741	440.263	C21H36N4O6	21	36	4	6	0	0	440.263	-0.0386132	6	0.228117	440	0	0.0714286	0	1.714	0.2857
HE 376-007_4-6cm_surface	455.251	40778296	47.5	644423	0.497538	456.258	C21H36N4O7	21	36	4	7	0	0	456.258	0.13808	6	0.251063	456	0	0.037037	-1	1.714	0.3333
HE 376-007_4-6cm_surface	471.246	8105786	8.5	669852	0.0988991	472.253	C21H36N4O8	21	36	4	8	0	0	472.253	-0.0148226	6	0.274008	472	0	0	-2	1.714	0.381
HE 376-007_4-6cm_surface	487.241	38248448	42.6	621503	0.466671	488.248	C21H36N4O9	21	36	4	9	0	0	488.248	-0.0962625	6	0.296954	488	0	-0.04	-3	1.714	0.4286
HE 376-007_4-6cm_surface	414.25	7447990	8.4	786864	0.0908733	415.257	C21H37N1O7	21	37	1	7	0	0	415.257	0.0313059	4	0.206677	415	0	0	-3	1.762	0.3333
HE 376-007_4-6cm_surface	457.267	35406104	41.1	679998	0.431991	458.274	C21H38N4O7	21	38	4	7	0	0	458.274	-0.0370957	5	0.237663	458	0	-0.037037	-2	1.81	0.3333
HE 376-007_4-6cm_surface	473.262	15136161	16.6	656851	0.184677	474.269	C21H38N4O8	21	38	4	8	0	0	474.269	0.259347	5	0.260609	474	0	-0.0769231	-3	1.81	0.381
HE 376-007_4-6cm_surface	443.288	7696481	8.4	719761	0.0939051	444.295	C21H40N4O6	21	40	4	6	0	0	444.295	-0.0157553	4	0.201318	444	0	-0.0714286	-2	1.905	0.2857
HE 376-007_4-6cm_surface	585.932	7311868	7.4	480438	0.0892124	586.939	C21H5N3O16S1	21	5	3	16	0	1	586.939	-0.233414	21	0.71633	587	1.5	1.16667	5	0.2381	0.7619
HE 376-007_4-6cm_surface	468.057	6931704	7.1	667576	0.084574	469.065	C22H15N1O11	22	15	1	11	0	0	469.065	0.13431	16	0.459251	469	0.35	0.645161	5	0.6818	0.5
HE 376-007_4-6cm_surface	470.073	7973753	8.3	644953	0.0972881	471.08	C22H17N1O11	22	17	1	11	0	0	471.08	0.0275962	15	0.445852	471	0.25	0.580645	4	0.7727	0.5
HE 376-007_4-6cm_surface	486.068	7511191	7.6	689687	0.0916444	487.075	C22H17N1O12	22	17	1	12	0	0	487.075	0.149874	15	0.468797	487	0.166667	0.566667	3	0.7727	0.5455
HE 376-007_4-6cm_surface	456.094	7470362	7.9	625698	0.0911462	457.101	C22H19N1O10	22	19	1	10	0	0	457.101	0.0721941	14	0.409507	457	0.227273	0.53125	4	0.8636	0.4545
HE 376-007_4-6cm_surface	472.089	7508457	7.8	573370	0.091611	473.096	C22H19N1O11	22	19	1	11	0	0	473.096	0.196578	14	0.432453	473	0.15	0.516129	3	0.8636	0.5
HE 376-007_4-6cm_surface	474.104	8951880	9.4	692792	0.109222	475.111	C22H21N1O11	22	21	1	11	0	0	475.111	0.027362	13	0.419053	475	0.05	0.451613	2	0.9545	0.5
HE 376-007_4-6cm_surface	490.099	8161331	8.3	616679	0.0995768	491.107	C22H21N1O12	22	21	1	12	0	0	491.106	0.270817	13	0.441999	491	0	0.433333	1	0.9545	0.5455
HE 376-007_4-6cm_surface	473.12	8017198	8.4	664431	0.0978182	474.127	C22H22N2O10	22	22	2	10	0	0	474.127	0.111784	13	0.40197	474	0.1	0.466667	3	1	0.4545
HE 376-007_4-6cm_surface	489.115	9053541	9.4	651900	0.110463	490.122	C22H22N2O11	22	22	2	11	0	0	490.122	-0.0754914	13	0.424915	490	0	0.448276	2	1	0.5
HE 376-007_4-6cm_surface	475.136	8452996	8.9	687637	0.103135	476.143	C22H24N2O10	22	24	2	10	0	0	476.143	-0.0567056	12	0.388571	476	0	0.4	2	1.091	0.4545
HE 376-007_4-6cm_surface	459.141	8652658	9.3	673138	0.105571	460.148	C22H24N2O9	22	24	2	9	0	0	460.148	0.071716	12	0.365625	460	0.0909091	0.419355	3	1.091	0.4091
HE 376-007_4-6cm_surface	506.142	7320282	7.4	608514	0.0893151	507.149	C22H25N3O11	22	25	3	11	0	0	507.149	0.0847877	12	0.417378	507	0	0.37037	1	1.136	0.5
HE 376-007_4-6cm_surface	442.162	6818909	7.3	603925	0.0831978	443.169	C22H25N3O7	22	25	3	7	0	0	443.169	0.0293342	12	0.325597	443	0.208333	0.451613	5	1.136	0.3182
HE 376-007_4-6cm_surface	477.151	7094728	7.3	652502	0.0865631	478.159	C22H26N2O10	22	26	2	10	0	0	478.159	0.0481012	11	0.375171	478	0	0.333333	1	1.182	0.4545
HE 376-007_4-6cm_surface	493.147	7864511	8	482235	0.0959553	494.154	C22H26N2O11	22	26	2	11	0	0	494.154	0.30962	11	0.398117	494	0	0.310345	0	1.182	0.5
HE 376-007_4-6cm_surface	505.158	10391657	10.9	655509	0.126789	506.165	C22H26N4O10	22	26	4	10	0	0	506.165	0.243004	12	0.400295	506	0	0.384615	2	1.182	0.4545
HE 376-007_4-6cm_surface	521.153	8074517	8.2	557079	0.0985176	522.16	C22H26N4O11	22	26	4	11	0	0	522.16	0.273863	12	0.423241	522	0	0.36	1	1.182	0.5
HE 376-007_4-6cm_surface	473.168	7796053	8.1	758330	0.09512	474.175	C22H26N4O8	22	26	4	8	0	0	474.175	0.153952	12	0.354404	474	0.1	0.428571	4	1.182	0.3636
HE 376-007_4-6cm_surface	492.162	7990786	8.1	572581	0.0974959	493.17	C22H27N3O10	22	27	3	10	0	0	493.17	0.148022	11	0.381034	493	0	0.321429	1	1.227	0.4545
HE 376-007_4-6cm_surface	476.167	8978107	9.5	543248	0.109542	477.175	C22H27N3O9	22	27	3	9	0	0	477.175	-0.0146697	11	0.358088	477	0	0.344828	2	1.227	0.4091
HE 376-007_4-6cm_surface	527.152	10174775	10.7	628185	0.124143	528.159	C22H28N2O13	22	28	2	13	0	0	528.159	0.0624812	10	0.430608	528	0	0.185185	-3	1.273	0.5909
HE 376-007_4-6cm_surface	507.173	14243171	15.3	629605	0.173782	508.181	C22H28N4O10	22	28	4	10	0	0	508.181	0.183006	11	0.386896	508	0	0.307692	1	1.273	0.4545
HE 376-007_4-6cm_surface	523.168	12106048	12.8	614445	0.147706	524.176	C22H28N4O11	22	28	4	11	0	0	524.175	0.253732	11	0.409841	524	0	0.28	0	1.273	0.5
HE 376-007_4-6cm_surface	427.199	6604273	7.2	639502	0.080579	428.206	C22H28N4O5	22	28	4	5	0	0	428.206	0.0303592	11	0.272169	428	0.230769	0.419355	6	1.273	0.2273
HE 376-007_4-6cm_surface	475.184	12024746	13	722397	0.146714	476.191	C22H28N4O8	22	28	4	8	0	0	476.191	0.2583	11	0.341005	476	0	0.357143	3	1.273	0.3636
HE 376-007_4-6cm_surface	491.178	19147584	20.8	655587	0.233621	492.186	C22H28N4O9	22	28	4	9	0	0	492.186	0.188953	11	0.36395	492	0	0.333333	2	1.273	0.4091
HE 376-007_4-6cm_surface	450.177	6858924	7.2	682228	0.083686	451.184	C22H29N1O9	22	29	1	9	0	0	451.184	0.0731409	9	0.319565	451	0	0.242424	0	1.318	0.4091
HE 376-007_4-6cm_surface	462.188	14930347	16.8	633037	0.182166	463.196	C22H29N3O8	22	29	3	8	0	0	463.195	0.200779	10	0.321743	463	0	0.3	2	1.318	0.3636
HE 376-007_4-6cm_surface	509.189	12491331	13.3	673629	0.152407	510.196	C22H30N4O10	22	30	4	10	0	0	510.196	0.280284	10	0.373496	510	0	0.230769	0	1.364	0.4545
HE 376-007_4-6cm_surface	525.184	8715604	9	644217	0.106339	526.191	C22H30N4O11	22	30	4	11	0	0	526.191	0.404796	10	0.396442	526	0	0.2	-1	1.364	0.5
HE 376-007_4-6cm_surface	445.209	10204980	11.4	639908	0.124511	446.217	C22H30N4O6	22	30	4	6	0	0	446.217	-0.0156875	10	0.281715	446	0.0833333	0.333333	4	1.364	0.2727
HE 376-007_4-6cm_surface	461.204	13389409	14.9	657166	0.163365	462.211	C22H30N4O7	22	30	4	7	0	0	462.211	0.0281257	10	0.30466	462	0	0.310345	3	1.364	0.3182
HE 376-007_4-6cm_surface	477.199	15139309	16.6	671180	0.184715	478.206	C22H30N4O8	22	30	4	8	0	0	478.206	0.278123	10	0.327606	478	0	0.285714	2	1.364	0.3636
HE 376-007_4-6cm_surface	493.194	16232673	17.5	685176	0.198056	494.201	C22H30N4O9	22	30	4	9	0	0	494.201	0.269121	10	0.350551	494	0	0.259259	1	1.364	0.4091
HE 376-007_4-6cm_surface	511.205	8380169	8.6	623876	0.102247	512.212	C22H32N4O10	22	32	4	10	0	0	512.212	0.142519	9	0.360097	512	0	0.153846	-1	1.455	0.4545
HE 376-007_4-6cm_surface	527.2	8290639	8.5	640519	0.101154	528.207	C22H32N4O11	22	32	4	11	0	0	528.207	0.100339	9	0.383043	528	0	0.12	-2	1.455	0.5
HE 376-007_4-6cm_surface	463.22	13800729	15.4	677004	0.168383	464.227	C22H32N4O7	22	32	4	7	0	0	464.227	0.0495447	9	0.291261	464	0	0.241379	2	1.455	0.3182
HE 376-007_4-6cm_surface	479.215	27232286	30.7	635537	0.332262	480.222	C22H32N4O8	22	32	4	8	0	0	480.222	0.152013	9	0.314206	480	0	0.214286	1	1.455	0.3636
HE 376-007_4-6cm_surface	495.21	14808683	15.9	626993	0.180681	496.217	C22H32N4O9	22	32	4	9	0	0	496.217	0.167266	9	0.337152	496	0	0.185185	0	1.455	0.4091
HE 376-007_4-6cm_surface	513.22	11953076	12.7	625732	0.14584	514.228	C22H34N4O10	22	34	4	10	0	0	514.227	0.0447273	8	0.346698	514	0	0.0769231	-2	1.545	0.4545
HE 376-007_4-6cm_surface	529.215	12485938	13.3	603341	0.152342	530.223	C22H34N4O11	22	34	4	11	0	0	530.222	0.194258	8	0.369643	530	0	0.04	-3	1.545	0.5
HE 376-007_4-6cm_surface	545.21	11575522	12.3	542117	0.141233	546.217	C22H34N4O12	22	34	4	12	0	0	546.217	0.298416	8	0.392589	546	0	0	-4	1.545	0.5455
HE 376-007_4-6cm_surface	481.23	7196219	7.4	646243	0.0878014	482.238	C22H34N4O8	22	34	4	8	0	0	482.238	0.130641	8	0.300807	482	0	0.142857	0	1.545	0.3636
HE 376-007_4-6cm_surface	497.225	7830495	8	698449	0.0955402	498.233	C22H34N4O9	22	34	4	9	0	0	498.233	0.206731	8	0.323752	498	0	0.111111	-1	1.545	0.4091
HE 376-007_4-6cm_surface	548.21	13297021	14.3	579309	0.162238	549.217	C22H35N3O13	22	35	3	13	0	0	549.217	0.205747	7	0.396272	549	0	-0.08	-6	1.591	0.5909
HE 376-007_4-6cm_surface	515.236	9922628	10.4	647410	0.121066	516.243	C22H36N4O10	22	36	4	10	0	0	516.243	-0.0716717	7	0.333298	516	0	0	-3	1.636	0.4545
HE 376-007_4-6cm_surface	451.256	11578478	12.8	692925	0.14127	452.264	C22H36N4O6	22	36	4	6	0	0	452.263	0.0950773	7	0.241517	452	0	0.133333	1	1.636	0.2727
HE 376-007_4-6cm_surface	483.246	38114372	43.3	628399	0.465035	484.253	C22H36N4O8	22	36	4	8	0	0	484.253	-0.138357	7	0.287407	484	0	0.0714286	-1	1.636	0.3636
HE 376-007_4-6cm_surface	499.241	13222203	14.1	612391	0.161325	500.248	C22H36N4O9	22	36	4	9	0	0	500.248	0.185908	7	0.310353	500	0	0.037037	-2	1.636	0.4091
HE 376-007_4-6cm_surface	453.272	11318121	12.5	706953	0.138093	454.279	C22H38N4O6	22	38	4	6	0	0	454.279	-0.0594348	6	0.228117	454	0	0.0666667	0	1.727	0.2727
HE 376-007_4-6cm_surface	469.267	10447073	11.2	630930	0.127465	470.274	C22H38N4O7	22	38	4	7	0	0	470.274	-0.0148849	6	0.251063	470	0	0.0344828	-1	1.727	0.3182
HE 376-007_4-6cm_surface	501.257	11191934	11.8	624553	0.136553	502.264	C22H38N4O9	22	38	4	9	0	0	502.264	-0.0935763	6	0.296953	502	0	-0.037037	-3	1.727	0.4091
HE 376-007_4-6cm_surface	471.282	22376280	25	655244	0.273014	472.29	C22H40N4O7	22	40	4	7	0	0	472.29	0.0275255	5	0.237663	472	0	-0.0344828	-2	1.818	0.3182
HE 376-007_4-6cm_surface	448.274	14131715	16.2	711047	0.172422	449.281	C22H43N1O6S1	22	43	1	6	0	1	449.281	0.0957085	2	0.220563	449	0	-0.147059	-4	1.955	0.2727
HE 376-007_4-6cm_surface	466.284	9264945	9.8	704873	0.113042	467.292	C22H45N1O7S1	22	45	1	7	0	1	467.292	-0.0791797	1	0.230109	467	0	-0.242424	-6	2.045	0.3182
HE 376-007_4-6cm_surface	383.104	8401042	10	853298	0.102501	384.111	C23H16N2O4	23	16	2	4	0	0	384.111	0.111947	17	0.317895	384	0.647059	0.736842	13	0.6957	0.1739
HE 376-007_4-6cm_surface	484.089	7108293	7.3	721131	0.0867286	485.096	C23H19N1O11	23	19	1	11	0	0	485.096	0.0267988	15	0.445852	485	0.227273	0.545455	4	0.8261	0.4783
HE 376-007_4-6cm_surface	500.083	7619441	7.7	691148	0.0929651	501.091	C23H19N1O12	23	19	1	12	0	0	501.091	-0.0139695	15	0.468797	501	0.15	0.53125	3	0.8261	0.5217
HE 376-007_4-6cm_surface	368.14	6941014	8.4	771154	0.0846876	369.148	C23H19N3O2	23	19	3	2	0	0	369.148	0.0623057	16	0.264467	369	0.638889	0.710526	14	0.8261	0.08696
HE 376-007_4-6cm_surface	498.116	7634496	7.7	519442	0.0931488	499.123	C23H21N3O10	23	21	3	10	0	0	499.123	0.266468	15	0.434631	499	0.25	0.566667	5	0.913	0.4348
HE 376-007_4-6cm_surface	501.115	7636513	7.7	673592	0.0931734	502.122	C23H22N2O11	23	22	2	11	0	0	502.122	0.205129	14	0.438315	502	0.1	0.483871	3	0.9565	0.4783
HE 376-007_4-6cm_surface	484.136	7886569	8.2	613425	0.0962244	485.144	C23H23N3O9	23	23	3	9	0	0	485.143	0.150471	14	0.398286	485	0.227273	0.516129	5	1	0.3913
HE 376-007_4-6cm_surface	487.136	7102387	7.1	675536	0.0866565	488.143	C23H24N2O10	23	24	2	10	0	0	488.143	0.456833	13	0.40197	488	0.0909091	0.4375	3	1.043	0.4348
HE 376-007_4-6cm_surface	519.108	7901376	8.1	574501	0.0964051	520.115	C23H24N2O10S1	23	24	2	10	0	1	520.115	0.390298	13	0.4656	520	0	0.4	3	1.043	0.4348
HE 376-007_4-6cm_surface	519.173	12234980	13	609288	0.14928	520.181	C23H28N4O10	23	28	4	10	0	0	520.181	0.351801	12	0.400295	520	0	0.357143	2	1.217	0.4348
HE 376-007_4-6cm_surface	535.168	8425508	8.7	552655	0.1028	536.176	C23H28N4O11	23	28	4	11	0	0	536.175	0.0801976	12	0.423241	536	0	0.333333	1	1.217	0.4783
HE 376-007_4-6cm_surface	487.183	10428374	10.9	593784	0.127237	488.191	C23H28N4O8	23	28	4	8	0	0	488.191	0.0675965	12	0.354404	488	0.0909091	0.4	4	1.217	0.3478
HE 376-007_4-6cm_surface	503.178	11275117	11.9	635134	0.137568	504.186	C23H28N4O9	23	28	4	9	0	0	504.186	0.283626	12	0.37735	504	0	0.37931	3	1.217	0.3913
HE 376-007_4-6cm_surface	521.189	14038312	15.1	599539	0.171282	522.196	C23H30N4O10	23	30	4	10	0	0	522.196	0.235544	11	0.386896	522	0	0.285714	1	1.304	0.4348
HE 376-007_4-6cm_surface	489.199	17589666	19.1	643540	0.214612	490.206	C23H30N4O8	23	30	4	8	0	0	490.206	0.108118	11	0.341005	490	0	0.333333	3	1.304	0.3478
HE 376-007_4-6cm_surface	505.194	18010240	19.6	566858	0.219744	506.201	C23H30N4O9	23	30	4	9	0	0	506.201	-0.0138285	11	0.36395	506	0	0.310345	2	1.304	0.3913
HE 376-007_4-6cm_surface	523.205	15006035	16.2	583946	0.183089	524.212	C23H32N4O10	23	32	4	10	0	0	524.212	0.12018	10	0.373496	524	0	0.214286	0	1.391	0.4348
HE 376-007_4-6cm_surface	475.22	12893127	14	624531	0.15731	476.227	C23H32N4O7	23	32	4	7	0	0	476.227	0.174287	10	0.30466	476	0	0.290323	3	1.391	0.3043
HE 376-007_4-6cm_surface	491.215	13855577	14.8	613936	0.169053	492.222	C23H32N4O8	23	32	4	8	0	0	492.222	0.270203	10	0.327605	492	0	0.266667	2	1.391	0.3478
HE 376-007_4-6cm_surface	507.21	21124474	23.1	603531	0.257741	508.217	C23H32N4O9	23	32	4	9	0	0	508.217	0.182993	10	0.350551	508	0	0.241379	1	1.391	0.3913
HE 376-007_4-6cm_surface	477.236	10707466	11.5	567526	0.130642	478.243	C23H34N4O7	23	34	4	7	0	0	478.243	0.0899125	9	0.291261	478	0	0.225806	2	1.478	0.3043
HE 376-007_4-6cm_surface	493.23	18788602	20.4	605605	0.229241	494.238	C23H34N4O8	23	34	4	8	0	0	494.238	0.147702	9	0.314206	494	0	0.2	1	1.478	0.3478
HE 376-007_4-6cm_surface	509.225	13769305	14.8	598131	0.168	510.233	C23H34N4O9	23	34	4	9	0	0	510.233	0.18227	9	0.337152	510	0	0.172414	0	1.478	0.3913
HE 376-007_4-6cm_surface	527.236	7397729	7.5	653483	0.09026	528.243	C23H36N4O10	23	36	4	10	0	0	528.243	0.100333	8	0.346698	528	0	0.0714286	-2	1.565	0.4348
HE 376-007_4-6cm_surface	543.231	8355264	8.6	589865	0.101943	544.238	C23H36N4O11	23	36	4	11	0	0	544.238	-0.012862	8	0.369643	544	0	0.037037	-3	1.565	0.4783
HE 376-007_4-6cm_surface	422.255	6931359	7.6	709606	0.0845698	423.262	C23H37N1O6	23	37	1	6	0	0	423.262	0.00708781	6	0.21053	423	0	0.131579	0	1.609	0.2609
HE 376-007_4-6cm_surface	455.185	14858750	16.7	641993	0.181292	456.192	C23H37O3P1S2	23	37	0	3	1	2	456.192	0.401147	6	0.317215	456	0	0.102564	3	1.609	0.1304
HE 376-007_4-6cm_surface	529.252	8348996	8.6	598970	0.101866	530.259	C23H38N4O10	23	38	4	10	0	0	530.259	0.137669	7	0.333298	530	0	0	-3	1.652	0.4348
HE 376-007_4-6cm_surface	464.305	10655920	11.7	665514	0.130013	465.312	C23H47N1O6S1	23	47	1	6	0	1	465.312	-0.0365346	1	0.207163	465	0	-0.194444	-5	2.043	0.2609
HE 376-007_4-6cm_surface	443.072	8269724	9.1	701550	0.100899	444.079	C24H18N2O3P2	24	18	2	3	2	0	444.079	-0.466133	18	0.416597	444	0.705882	0.707317	15	0.75	0.125
HE 376-007_4-6cm_surface	512.131	8225074	8.4	599841	0.100355	513.139	C24H23N3O10	24	23	3	10	0	0	513.138	0.337141	15	0.434631	513	0.227273	0.53125	5	0.9583	0.4167
HE 376-007_4-6cm_surface	496.136	7395568	7.5	668864	0.0902337	497.144	C24H23N3O9	24	23	3	9	0	0	497.143	0.146839	15	0.411685	497	0.291667	0.545455	6	0.9583	0.375
[truncated: 35,627 more rows]

## Sheet: Info
data_ SN>7	Data sheet contains all identified mono-isotopic formulas in the mass range 180-600 with S/N>7
Sample	Core and depth
m/z	Mass-to-charge ratio; ESI negative
Intensity	Peak intensity
S/N	Signal-to-noise ratio
Res	Resolving Power
rel. Int	Relative intensity (normalized to sum of peaks)
M_meas	Measured mass; corrected for ionization
formula	Calculated molecular formula
C, H, N, O, P, S	Number of atoms per formula
M_cal	Exact mass for calculated molecular formula
ppm	Error between measured and calculated mass
DBE	Double bond equivalents
KMD	Kendrick mass effect
NM	Nominal mass
AI	Aromaticity index
AImod	Modified aromaticity index
DBE-O	Double bond equivalents - oxygen
H/C	Hydrogen-to-carbon ratio
O/C	Oxygen-to-carbon ratio
